# Supplementary material for: IL-33 induces granzyme C expression in murine mast cells via an MSK1/2-CREB-dependent pathway
Source: Biosci Rep. 2022 Dec 6;42(12):BSR20221165. doi: 10.1042/BSR20221165 (PMC9727205; doi:10.1042/BSR20221165)
Supplement: Supplementary Tables S1-S2 [file BSR-2022-1165_supp.xlsx]

## Sheet: Sheet1
Supplementary table 1. Estimated copies and cellular concenrtions for proteins identified in the single shot mass spectrometry experiment.
Protein IDs	Protein names	Gene names	Fasta headers	Peptides BMMC 1 unstimulated	Peptides BMMC 2 unstimulated	Peptides BMMC 3 unstimulated	Peptides BMMC 4 unstimulated	Peptides BMMC1 IL-33	Peptides BMMC 2 IL-33	Peptides BMMC 3 IL-33	Peptides BMMC 4 IL-33	Mol. weight [kDa]	Copies BMMC 1 unstimulated	Copies BMMC 2 unstimulated	Copies BMMC 3 unstimulated	Copies BMMC 4 unstimulated	Copies BMMC1 IL-33	Copies BMMC 2 IL-33	Copies BMMC 3 IL-33	Copies BMMC 4 IL-33	Concentration (nM) BMMC 1 unstimulated	Concentration (nM) BMMC 2 unstimulated	Concentration (nM) BMMC 3 unstimulated	Concentration (nM) BMMC 4 unstimulated	Concentration (nM) BMMC1 IL-33	Concentration (nM) BMMC 2 IL-33	Concentration (nM) BMMC 3 IL-33	Concentration (nM) BMMC 4 IL-33	Protein IDs	Gene names	number of repiclates with protein identified (unstimulated)	number of repiclates with protein identified (IL-33)	log2 fold chnage (copies)	p value	q value	Discovery?	log2 fold change conc	p value	q value	Discovery?
A0A0B4J1E6;P08101;E9Q415;P08101-3;A0A0B4J1G1;P08101-2;P08508	Low affinity immunoglobulin gamma Fc region receptor II	Fcgr2b;Fcgr2	tr|A0A0B4J1E6|A0A0B4J1E6_MOUSE Fc receptor, IgG, low affinity IIb OS=Mus musculus OX=10090 GN=Fcgr2b PE=1 SV=1;sp|P08101|FCGR2_MOUSE Low affinity immunoglobulin gamma Fc region receptor II OS=Mus musculus OX=10090 GN=Fcgr2 PE=1 SV=2;tr|E9Q415|E9Q415_MOUSE	4	6	4	4	4	3	5	5	37.79	46308	87721.9	63894.8	42987	46645.1	40211.1	53359.1	44323.1	215.214	345.857	270.728	186.575	147.252	120.589	171.848	144.938	A0A0B4J1E6	Fcgr2b	4	4	-0.384583	0.232897	0.475164	No	-0.800678	0.013027	0.128477	No
A0A0J9YUD5;B9EJ54;E9Q880		Nup205	tr|A0A0J9YUD5|A0A0J9YUD5_MOUSE Nucleoporin 205 OS=Mus musculus OX=10090 GN=Nup205 PE=1 SV=1;tr|B9EJ54|B9EJ54_MOUSE Nucleoporin 205 OS=Mus musculus OX=10090 GN=Nup205 PE=1 SV=1	18	17	11	15	10	6	5	5	233.1	15508	15098.9	19860.3	11698.7	11147.5	8619.71	6445.5	8860.68	72.0724	59.5296	84.1501	50.7756	35.1912	25.8496	20.7584	28.9747	A0A0J9YUD5	Nup205	4	4	-0.825746	0.01036	0.084686	No	-1.26667	0.001344	0.045367	Yes
A0A0R4J094;Q3TC72	Fumarylacetoacetate hydrolase domain-containing protein 2A	Fahd2	tr|A0A0R4J094|A0A0R4J094_MOUSE Fumarylacetoacetate hydrolase domain-containing 2A OS=Mus musculus OX=10090 GN=Fahd2a PE=1 SV=1;sp|Q3TC72|FAHD2_MOUSE Fumarylacetoacetate hydrolase domain-containing protein 2A OS=Mus musculus OX=10090 GN=Fahd2 PE=1 SV=1	4	6	2	4	3	4	3	2	34.676	65508.9	93429.8	21078.1	51349	37297	51882.5	55105.2	25046	304.449	368.361	89.3099	222.869	117.741	155.59	177.472	81.9014	A0A0R4J094	Fahd2	4	4	-0.450332	0.557299	0.743983	No	-0.88677	0.187741	0.470263	No
A2A432;A2A432-2	Cullin-4B	Cul4b	sp|A2A432|CUL4B_MOUSE Cullin-4B OS=Mus musculus OX=10090 GN=Cul4b PE=1 SV=1;sp|A2A432-2|CUL4B_MOUSE Isoform 2 of Cullin-4B OS=Mus musculus OX=10090 GN=Cul4b	5	8	3	7	7	4	8	2	110.7	4674.91	11043.5	4911.99	11356.6	10714.1	6756.17	11352.8	2144.06	21.7264	43.5408	20.8126	49.2908	33.8231	20.261	36.5628	7.01114	A2A432	Cul4b	4	4	-0.0467496	0.79742	0.883324	No	-0.471103	0.371723	0.647751	No
A2A7S8-3;A2A7S8;A2A7S8-4;A2A7S8-2	Uncharacterized protein KIAA1522	Kiaa1522	sp|A2A7S8-3|K1522_MOUSE Isoform 3 of Uncharacterized protein KIAA1522 OS=Mus musculus OX=10090 GN=Kiaa1522;sp|A2A7S8|K1522_MOUSE Uncharacterized protein KIAA1522 OS=Mus musculus OX=10090 GN=Kiaa1522 PE=1 SV=1;sp|A2A7S8-4|K1522_MOUSE Isoform 4 of Uncharacte	7	4	2	4	1	2	4	3	92.488	12312	9273.85	6111.84	9903.85	1759.05	4962.67	7281.74	8902.12	57.2193	36.5635	25.8964	42.9854	5.55306	14.8825	23.4516	29.1102	A2A7S8-3	Kiaa1522	4	4	-0.715092	0.159322	0.382492	No	-1.15598	0.060599	0.26334	No
A2AAY5	SH3 and PX domain-containing protein 2B	Sh3pxd2b	sp|A2AAY5|SPD2B_MOUSE SH3 and PX domain-containing protein 2B OS=Mus musculus OX=10090 GN=Sh3pxd2b PE=1 SV=1	2	3	3	2	2	4	4	1	101.52	3558.77	15214.1	11586.7	3500.4	8205.99	12146.7	22046.3	5498.48	16.5392	59.984	49.0939	15.1927	25.9052	36.4268	71.0024	17.9802	A2AAY5	Sh3pxd2b	4	4	0.500368	0.414837	0.646989	No	0.103803	0.800846	0.927833	No
A2AF47;Q8BIK4-3;Q8BIK4;Q8BIK4-2	Dedicator of cytokinesis protein 11	Dock11	sp|A2AF47|DOC11_MOUSE Dedicator of cytokinesis protein 11 OS=Mus musculus OX=10090 GN=Dock11 PE=1 SV=1	22	27	25	31	14	18	21	16	237.77	32906.6	53558.7	55012.4	55945.4	33526.4	41306	38940.6	27135.3	152.931	211.163	233.093	242.818	105.838	123.872	125.412	88.7334	A2AF47	Dock11	4	4	-0.486535	0.084413	0.269392	No	-0.920308	0.00309	0.065268	No
A2AGT5-2;A2AGT5-3;A2AGT5	Cytoskeleton-associated protein 5	Ckap5	sp|A2AGT5-2|CKAP5_MOUSE Isoform 2 of Cytoskeleton-associated protein 5 OS=Mus musculus OX=10090 GN=Ckap5;sp|A2AGT5-3|CKAP5_MOUSE Isoform 3 of Cytoskeleton-associated protein 5 OS=Mus musculus OX=10090 GN=Ckap5;sp|A2AGT5|CKAP5_MOUSE Cytoskeleton-associated	9	10	10	15	13	6	11	8	218.7	7811.73	10529.7	12098.1	13405.1	17335.2	9450.25	13156.3	12824.8	36.3046	41.5148	51.2606	58.1815	54.7248	28.3403	42.3713	41.9376	A2AGT5-2	Ckap5	4	4	0.267229	0.326979	0.574388	No	-0.161979	0.503514	0.760509	No
A2AJ72;Q3TIX6;A0A0A6YVV5;F7AM43;A0A0A6YY39;A0A0A6YX76;A2AJ71		Fubp3	tr|A2AJ72|A2AJ72_MOUSE Far upstream element (FUSE)-binding protein 3 OS=Mus musculus OX=10090 GN=Fubp3 PE=1 SV=1;tr|Q3TIX6|Q3TIX6_MOUSE Far upstream element (FUSE)-binding protein 3 OS=Mus musculus OX=10090 GN=Fubp3 PE=1 SV=1;tr|A0A0A6YVV5|A0A0A6YVV5_MOUSE	3	8	4	5	5	3	3	2	61.447	4435.26	23577.6	10554.2	17601.7	19903.4	10294	8337.01	2883.57	20.6126	92.9581	44.7193	76.3963	62.8324	30.8706	26.8502	9.42938	A2AJ72	Fubp3	4	4	-0.43951	0.550806	0.742545	No	-0.852415	0.256387	0.547511	No
A2AN08-3;A2AN08;A2AN08-5;A2AN08-2;A2AN08-4	E3 ubiquitin-protein ligase UBR4	Ubr4	sp|A2AN08-3|UBR4_MOUSE Isoform 3 of E3 ubiquitin-protein ligase UBR4 OS=Mus musculus OX=10090 GN=Ubr4;sp|A2AN08|UBR4_MOUSE E3 ubiquitin-protein ligase UBR4 OS=Mus musculus OX=10090 GN=Ubr4 PE=1 SV=1;sp|A2AN08-5|UBR4_MOUSE Isoform 5 of E3 ubiquitin-protein	14	24	15	18	24	27	32	25	570.29	4870.21	10889.3	6259.28	7654.24	13832.5	17139	16504	13786.3	22.634	42.9328	26.5212	33.2215	43.6671	51.398	53.153	45.0816	A2AN08-3	Ubr4	4	4	1.04583	0.005331	0.059145	No	0.625344	0.020653	0.154971	No
A2ANX3	Phospholipid-transporting ATPase	Atp8b4	tr|A2ANX3|A2ANX3_MOUSE Phospholipid-transporting ATPase OS=Mus musculus OX=10090 GN=Atp8b4 PE=1 SV=1	2	1	1	1	1	1	1	2	135.14	56182.2	67187.2	57004.5	46989.7	51318	28569.7	58774.1	37164.3	261.104	264.896	241.533	203.948	162.004	85.6774	189.288	121.528	A2ANX3	Atp8b4	4	4	-0.370853	0.157568	0.37966	No	-0.798634	0.018378	0.146426	No
A2AWA9;A2AWA9-2;A2AWA9-3;A6H6A9-3;A6H6A9	Rab GTPase-activating protein 1	Rabgap1	sp|A2AWA9|RBGP1_MOUSE Rab GTPase-activating protein 1 OS=Mus musculus OX=10090 GN=Rabgap1 PE=1 SV=1;sp|A2AWA9-2|RBGP1_MOUSE Isoform 2 of Rab GTPase-activating protein 1 OS=Mus musculus OX=10090 GN=Rabgap1	4	3	1	3	3	4	6	3	120.8	4809.89	2021.9	378.813	5245.84	6232.49	7537.74	12371.8	4513.01	22.3537	7.97165	1.60507	22.7684	19.6751	22.6049	39.8446	14.7577	A2AWA9	Rabgap1	4	4	1.29923	0.105713	0.305935	No	0.824725	0.210288	0.494913	No
A2RSJ4	UHRF1-binding protein 1-like	Uhrf1bp1l	sp|A2RSJ4|UH1BL_MOUSE UHRF1-binding protein 1-like OS=Mus musculus OX=10090 GN=Uhrf1bp1l PE=1 SV=2	6	3	7	4	4	3	1	2	161.94	4137.22	2960.88	7805.34	4011.89	7732.97	3964.99	509.053	1209.42	19.2275	11.6737	33.072	17.4127	24.4119	11.8906	1.63946	3.95484	A2RSJ4	Uhrf1bp1l	4	4	-0.495555	0.283901	0.533119	No	-0.957939	0.14599	0.41591	No
A2RSY6;A2RSY6-2;A2RSY6-3	TRMT1-like protein	Trmt1l	sp|A2RSY6|TRM1L_MOUSE TRMT1-like protein OS=Mus musculus OX=10090 GN=Trmt1l PE=1 SV=1;sp|A2RSY6-2|TRM1L_MOUSE Isoform 2 of TRMT1-like protein OS=Mus musculus OX=10090 GN=Trmt1l	1	3	2	3	2	1	2	1	80.86	1634.58	5784.52	4483.02	8865.55	8216.37	1797.82	5524.28	1457	7.59663	22.8063	18.995	38.4789	25.938	5.39148	17.7915	4.76443	A2RSY6	Trmt1l	4	4	-0.28919	0.622055	0.782027	No	-0.70559	0.317193	0.603133	No
A2RTH5;A0A0U1RNF2		Lcmt1	tr|A2RTH5|A2RTH5_MOUSE Leucine carboxyl methyltransferase 1 OS=Mus musculus OX=10090 GN=Lcmt1 PE=1 SV=1;tr|A0A0U1RNF2|A0A0U1RNF2_MOUSE Leucine carboxyl methyltransferase 1 OS=Mus musculus OX=10090 GN=Lcmt1 PE=1 SV=1	2	3	1	1	1	3	2	2	38.192	10654.2	26439.2	8548.9	5668.7	2127.75	10040.8	15734.9	12939.9	49.5149	104.24	36.2225	24.6037	6.71702	30.1114	50.676	42.314	A2RTH5	Lcmt1	4	4	-0.329163	0.627996	0.786314	No	-0.725031	0.326093	0.609573	No
A6H630;A6H630-4;A6H630-2;A6H630-3	Protein-glutamate O-methyltransferase	Armt1	sp|A6H630|ARMT1_MOUSE Damage-control phosphatase ARMT1 OS=Mus musculus OX=10090 GN=Armt1 PE=1 SV=1;sp|A6H630-4|ARMT1_MOUSE Isoform 4 of Damage-control phosphatase ARMT1 OS=Mus musculus OX=10090 GN=Armt1;sp|A6H630-2|ARMT1_MOUSE Isoform 2 of Damage-control p	1	2	1	2	2	2	2	1	50.548	3491.18	10564.2	5546.72	6883.58	10156.5	5573.53	7248.17	5385.43	16.225	41.651	23.502	29.8766	32.0628	16.7144	23.3435	17.6105	A6H630	Armt1	4	4	0.0988299	0.694408	0.82407	No	-0.310184	0.470053	0.733243	No
B1AY13;B1AY13-2	Ubiquitin carboxyl-terminal hydrolase 24	Usp24	sp|B1AY13|UBP24_MOUSE Ubiquitin carboxyl-terminal hydrolase 24 OS=Mus musculus OX=10090 GN=Usp24 PE=1 SV=1	12	18	7	12	8	5	7	4	294	13812.1	19655.6	4925.81	6024.69	4984.11	2238.43	3200.13	1459.29	64.1912	77.4952	20.8711	26.1488	15.7342	6.71279	10.3063	4.77192	B1AY13	Usp24	4	4	-1.90238	0.024185	0.133358	No	-2.33021	0.009311	0.105376	No
B1AZI6	THO complex subunit 2	Thoc2	sp|B1AZI6|THOC2_MOUSE THO complex subunit 2 OS=Mus musculus OX=10090 GN=Thoc2 PE=1 SV=1	5	6	4	5	4	4	3	3	182.77	936.084	4286.53	4720.01	4681.23	4404.56	5197.93	1762.17	2821.89	4.3504	16.9003	19.9991	20.3178	13.9046	15.588	5.67526	9.22767	B1AZI6	Thoc2	4	4	-0.0438004	0.897411	0.932042	No	-0.471757	0.598987	0.815868	No
B2RQC6;B2RQC6-2	CAD protein;Glutamine-dependent carbamoyl-phosphate synthase;Aspartate carbamoyltransferase;Dihydroorotase	Cad	sp|B2RQC6|PYR1_MOUSE CAD protein OS=Mus musculus OX=10090 GN=Cad PE=1 SV=1;sp|B2RQC6-2|PYR1_MOUSE Isoform 2 of CAD protein OS=Mus musculus OX=10090 GN=Cad	28	35	18	25	18	16	19	13	243.24	30853.7	60940.1	33139.6	42195.6	34673.3	25158.4	24503.2	18348.7	143.391	240.265	140.416	183.14	109.459	75.4472	78.915	60.0009	B2RQC6	Cad	4	4	-0.702757	0.055978	0.213339	No	-1.12694	0.004477	0.076351	No
B2RUP2-2;B2RUP2	Protein unc-13 homolog D	Unc13d	sp|B2RUP2-2|UN13D_MOUSE Isoform 2 of Protein unc-13 homolog D OS=Mus musculus OX=10090 GN=Unc13d;sp|B2RUP2|UN13D_MOUSE Protein unc-13 homolog D OS=Mus musculus OX=10090 GN=Unc13d PE=1 SV=2	18	16	12	17	17	15	13	15	122.89	71419.3	68479.4	42257.3	64828.4	57491.4	51088.4	36590.4	48603.4	331.917	269.99	179.048	281.373	181.492	153.209	117.843	158.935	B2RUP2-2	Unc13d	4	4	-0.350048	0.178428	0.409538	No	-0.796855	0.014688	0.134852	No
B2RXR6	Serine/threonine-protein phosphatase 6 regulatory ankyrin repeat subunit B	Ankrd44	sp|B2RXR6|ANR44_MOUSE Serine/threonine-protein phosphatase 6 regulatory ankyrin repeat subunit B OS=Mus musculus OX=10090 GN=Ankrd44 PE=1 SV=1	11	12	10	13	10	9	11	8	107.38	25615.7	31270.2	36172	40450.2	38270.7	26247.4	40040.6	20949.1	119.047	123.287	153.264	175.565	120.815	78.713	128.955	68.5042	B2RXR6	Ankrd44	4	4	-0.0891495	0.669513	0.806597	No	-0.52481	0.076889	0.300359	No
B2RY56	RNA-binding protein 25	Rbm25	sp|B2RY56|RBM25_MOUSE RNA-binding protein 25 OS=Mus musculus OX=10090 GN=Rbm25 PE=1 SV=2	8	10	9	7	6	8	7	6	99.551	20368.2	33164.7	21403.7	22892.5	25603.2	32988.6	23136.7	21983.7	94.66	130.757	90.6896	99.3594	80.8258	98.9293	74.5141	71.8876	B2RY56	Rbm25	4	4	0.0842523	0.663998	0.805239	No	-0.349163	0.070705	0.287834	No
B9EJ86	Oxysterol-binding protein	Osbpl8	sp|B9EJ86|OSBL8_MOUSE Oxysterol-binding protein-related protein 8 OS=Mus musculus OX=10090 GN=Osbpl8 PE=1 SV=1	21	22	16	23	25	24	22	20	101.27	147545	218300	100260	204906	384944	476790	246275	280418	685.709	860.68	424.811	889.346	1215.21	1429.84	793.153	916.978	B9EJ86	Osbpl8	4	4	1.04904	0.019454	0.120676	No	0.606444	0.09188	0.327479	No
C0HKD9;C0HKD8		Mfap1a	sp|C0HKD9|MFA1B_MOUSE Microfibrillar-associated protein 1B OS=Mus musculus OX=10090 GN=Mfap1b PE=1 SV=1;sp|C0HKD8|MFA1A_MOUSE Microfibrillar-associated protein 1A OS=Mus musculus OX=10090 GN=Mfap1a PE=1 SV=1	3	4	2	2	1	1	1	1	51.954	11829.8	17879	6266.41	7218.95	4987.49	4262.48	5384.52	4526.03	54.9785	70.4905	26.5514	31.3322	15.7448	12.7827	17.3414	14.8003	C0HKD9	Mfap1a	4	4	-1.1727	0.024898	0.135557	No	-1.59558	0.004962	0.079755	No
C0HKE1;C0HKE7;C0HKE8;C0HKE9;C0HKE6;C0HKE5;C0HKE3;C0HKE4;C0HKE2;Q8R1M2;Q8BFU2;Q8CGP5;Q8CGP7;Q8CGP6;Q8CGP4;Q64523;Q6GSS7	Histone H2A.J;Histone H2A type 3;Histone H2A type 1-F;Histone H2A type 1-K;Histone H2A type 1-H;Histone H2A;Histone H2A type 2-C;Histone H2A type 2-A	H2afj;Hist3h2a;Hist1h2af;Hist1h2ak;Hist1h2ah;Hist1h2aa;Hist2h2ac;Hist2h2aa1	sp|C0HKE1|H2A1B_MOUSE Histone H2A type 1-B OS=Mus musculus OX=10090 GN=H2ac4 PE=1 SV=1;sp|C0HKE7|H2A1N_MOUSE Histone H2A type 1-N OS=Mus musculus OX=10090 GN=Hist1h2an PE=1 SV=1;sp|C0HKE8|H2A1O_MOUSE Histone H2A type 1-O OS=Mus musculus OX=10090 GN=Hist1h2	7	4	6	4	4	5	5	5	14.135	4.18432e+07	4.60609e+07	4.58453e+07	4.523e+07	4.55009e+07	4.56893e+07	4.05438e+07	4.63618e+07	194464	181602	194251	196310	143640	137017	130576	151605	C0HKE1	H2afj	4	4	-0.00714007	0.888101	0.927934	No	-0.445807	0.00015	0.016018	Yes
C0HKG6;C0HKG5		Rnaset2a	sp|C0HKG6|RNT2B_MOUSE Ribonuclease T2-B OS=Mus musculus OX=10090 GN=Rnaset2b PE=1 SV=1;sp|C0HKG5|RNT2A_MOUSE Ribonuclease T2-A OS=Mus musculus OX=10090 GN=Rnaset2a PE=1 SV=1	4	5	3	3	3	3	3	3	29.608	84030.3	85622.4	100136	55157.1	126547	35340.6	39548.7	48967.2	390.526	337.579	424.285	239.397	399.491	105.983	127.371	160.124	C0HKG6	Rnaset2a	4	4	-0.375946	0.27502	0.523821	No	-0.811604	0.076205	0.298814	No
D3YWT1;D3Z3N4		Hnrnph3	tr|D3YWT1|D3YWT1_MOUSE Heterogeneous nuclear ribonucleoprotein H3 OS=Mus musculus OX=10090 GN=Hnrnph3 PE=1 SV=1;tr|D3Z3N4|D3Z3N4_MOUSE Heterogeneous nuclear ribonucleoprotein H3 OS=Mus musculus OX=10090 GN=Hnrnph3 PE=1 SV=1	3	5	5	4	3	2	3	2	35.181	31322.7	81722.5	58407.7	61236.7	37676.5	21004	20116.1	21411.5	145.571	322.203	247.479	265.784	118.94	62.9886	64.786	70.0165	D3YWT1	Hnrnph3	4	4	-1.21541	0.016786	0.110355	No	-1.63105	0.002502	0.062227	No
D3YXK2	Scaffold attachment factor B1	Safb	sp|D3YXK2|SAFB1_MOUSE Scaffold attachment factor B1 OS=Mus musculus OX=10090 GN=Safb PE=1 SV=2	6	5	8	6	6	5	6	4	105.1	27812.4	31779.8	35008.5	28676.7	49857.5	37878.7	33022.3	41112.3	129.257	125.296	148.335	124.465	157.393	113.594	106.352	134.439	D3YXK2	Safb	4	4	0.392934	0.038929	0.174201	No	-0.0432498	0.700727	0.873823	No
D3Z0M9		Ddx23	tr|D3Z0M9|D3Z0M9_MOUSE DEAD (Asp-Glu-Ala-Asp) box polypeptide 23 OS=Mus musculus OX=10090 GN=Ddx23 PE=1 SV=1	7	6	3	5	4	3	2	2	95.493	14798.2	19545.5	6341.97	8848.87	8580.31	7806.32	4195.86	7493.13	68.7739	77.0608	26.8715	38.4065	27.0869	23.4103	13.5132	24.5028	D3Z0M9	Ddx23	4	4	-0.819116	0.139984	0.352733	No	-1.25405	0.032076	0.192881	No
D3Z6Q9;Q7TQF7	Bridging integrator 2	Bin2	sp|D3Z6Q9|BIN2_MOUSE Bridging integrator 2 OS=Mus musculus OX=10090 GN=Bin2 PE=1 SV=1	11	8	11	11	9	10	10	9	52.553	130105	94445.2	95654.1	86665.1	82277.3	112337	162220	110843	604.653	372.364	405.295	376.15	259.738	336.887	522.445	362.46	D3Z6Q9	Bin2	4	4	0.200948	0.486225	0.69869	No	-0.247227	0.361548	0.640149	No
D3Z7P3	Glutaminase kidney isoform, mitochondrial	Gls	sp|D3Z7P3|GLSK_MOUSE Glutaminase kidney isoform, mitochondrial OS=Mus musculus OX=10090 GN=Gls PE=1 SV=1	11	12	8	9	12	8	8	9	73.963	62260.8	77216.2	61083.2	73099.1	133478	106059	99195.5	89634.6	289.354	304.436	258.815	317.27	421.371	318.058	319.47	293.108	D3Z7P3	Gls	4	4	0.646465	0.005037	0.058861	No	0.208748	0.179548	0.462314	No
D3Z7P3-2	Glutaminase kidney isoform, mitochondrial	Gls	sp|D3Z7P3-2|GLSK_MOUSE Isoform 2 of Glutaminase kidney isoform, mitochondrial OS=Mus musculus OX=10090 GN=Gls	12	12	9	11	13	10	8	10	65.994	6416.44	11114	7185.55	8220.68	12995.3	11585	16730.4	7624.03	29.8201	43.8186	30.4459	35.68	41.0245	34.7421	53.8821	24.9309	D3Z7P3-2	Gls	4	4	0.571164	0.109959	0.311216	No	0.14535	0.698622	0.87234	No
E0CZ22;D3Z624;E0CYC5		Mroh1	tr|E0CZ22|E0CZ22_MOUSE Maestro heat-like repeat family member 1 OS=Mus musculus OX=10090 GN=Mroh1 PE=1 SV=1	5	5	5	4	5	3	3	2	181.79	1833.5	5806.74	7133.6	3397.15	5043.65	1310.08	2693.83	2714.29	8.52109	22.8939	30.2258	14.7446	15.9221	3.92878	8.67576	8.87582	E0CZ22	Mroh1	4	4	-0.627523	0.346726	0.590122	No	-1.03016	0.119544	0.374624	No
E9PV86;Q5RJH2		Mctp1	sp|E9PV86|MCTP1_MOUSE Multiple C2 and transmembrane domain-containing protein 1 OS=Mus musculus OX=10090 GN=Mctp1 PE=1 SV=1	10	12	6	8	7	4	8	4	106.79	16334.4	27676.6	14787.2	19190.6	10258.4	9122.44	19024.2	8316.45	75.9132	109.119	62.6546	83.2922	32.3844	27.3572	61.2694	27.1951	E9PV86	Mctp1	4	4	-0.739178	0.058828	0.219943	No	-1.15914	0.00935	0.105376	No
E9PVA8		Gcn1l1	sp|E9PVA8|GCN1_MOUSE eIF-2-alpha kinase activator GCN1 OS=Mus musculus OX=10090 GN=Gcn1 PE=1 SV=1	24	27	15	26	30	24	17	20	293.02	11919.3	16388.9	18116.1	18404.7	25442.4	22845.2	20037.8	23557.7	55.3943	64.6155	76.7598	79.8813	80.318	68.5104	64.5338	77.0345	E9PVA8	Gcn1l1	4	4	0.50316	0.018734	0.118192	No	0.069958	0.595676	0.815868	No
E9PYB0		Ahnak2	tr|E9PYB0|E9PYB0_MOUSE AHNAK nucleoprotein 2 (Fragment) OS=Mus musculus OX=10090 GN=Ahnak2 PE=1 SV=8	13	17	18	18	14	20	18	17	182.61	133936	299896	243045	312022	301134	592234	447838	523794	622.458	1182.38	1029.8	1354.26	950.639	1776.04	1442.31	1712.82	E9PYB0	Ahnak2	4	4	0.915282	0.036546	0.167972	No	0.489689	0.165547	0.443517	No
E9PYG6;A0A286YDU0		Rasa1	tr|E9PYG6|E9PYG6_MOUSE RAS p21 protein activator 1 OS=Mus musculus OX=10090 GN=Rasa1 PE=1 SV=1;tr|A0A286YDU0|A0A286YDU0_MOUSE RAS p21 protein activator 1 (Fragment) OS=Mus musculus OX=10090 GN=Rasa1 PE=1 SV=1	2	2	2	2	1	1	1	1	115.43	2977.13	4267.69	1780.77	4617.46	2155.11	2611.17	1960.33	1586.46	13.836	16.826	7.5453	20.041	6.80337	7.83061	6.31345	5.18777	E9PYG6	Rasa1	4	4	-0.714714	0.112808	0.313287	No	-1.15622	0.016925	0.143447	No
E9PYH6	Histone-lysine N-methyltransferase	Setd1a	sp|E9PYH6|SET1A_MOUSE Histone-lysine N-methyltransferase SETD1A OS=Mus musculus OX=10090 GN=Setd1a PE=1 SV=1	2	1	2	3	3	1	2	1	186.06	689.195	454.954	993.349	1015.52	1857.16	543.415	591.248	484.521	3.203	1.79372	4.20892	4.40765	5.86281	1.62964	1.90418	1.5844	E9PYH6	Setd1a	4	4	0.140838	0.952917	0.960049	No	-0.310001	0.416029	0.688537	No
E9PYK3		Parp4	sp|E9PYK3|PARP4_MOUSE Protein mono-ADP-ribosyltransferase PARP4 OS=Mus musculus OX=10090 GN=Parp4 PE=1 SV=1	4	2	3	5	7	3	7	4	216.13	2447.87	1082.5	2131.11	4008.08	5332.11	4502.77	7441.94	4951.74	11.3763	4.2679	9.02971	17.3962	16.8327	13.5033	23.9675	16.1924	E9PYK3	Parp4	4	4	1.20089	0.019904	0.121741	No	0.744745	0.102552	0.346296	No
E9Q1M6;E9PUR0;F7DD37;F6YYD3;F7C545;F6SI14;F6RRY0		Ankhd1	tr|E9Q1M6|E9Q1M6_MOUSE Ankyrin repeat and KH domain-containing 1 OS=Mus musculus OX=10090 GN=Ankhd1 PE=1 SV=1;tr|E9PUR0|E9PUR0_MOUSE Ankyrin repeat and KH domain-containing 1 OS=Mus musculus OX=10090 GN=Ankhd1 PE=1 SV=1	1	2	3	2	3	3	3	2	263.4	281.961	622.254	2657.51	848.772	1880.7	1078.07	369.518	1003.65	1.3104	2.45333	11.2601	3.6839	5.9371	3.23301	1.19007	3.28198	E9Q1M6	Ankhd1	4	4	-0.0259285	0.789636	0.878869	No	-0.455563	0.806331	0.930552	No
E9Q1P8	Interferon regulatory factor 2-binding protein 2	Irf2bp2	sp|E9Q1P8|I2BP2_MOUSE Interferon regulatory factor 2-binding protein 2 OS=Mus musculus OX=10090 GN=Irf2bp2 PE=1 SV=1	1	1	1	1	1	3	1	2	59.291	5315.9	5913.95	2501.81	4883.48	8980.74	10303	5527.79	5144.23	24.7053	23.3166	10.6004	21.1956	28.351	30.8975	17.8028	16.8218	E9Q1P8	Irf2bp2	4	4	0.686356	0.114018	0.314352	No	0.233998	0.508173	0.764875	No
E9Q2M9		Wdfy4	sp|E9Q2M9|WDFY4_MOUSE WD repeat- and FYVE domain-containing protein 4 OS=Mus musculus OX=10090 GN=Wdfy4 PE=1 SV=2	18	24	15	20	15	11	11	8	354.33	9369.27	15451.4	12030.3	13310.7	11958.2	9525.71	8290.09	6515.79	43.5432	60.9194	50.9735	57.7722	37.7503	28.5666	26.6991	21.3069	E9Q2M9	Wdfy4	4	4	-0.467024	0.091234	0.278203	No	-0.89915	0.003852	0.071047	No
E9Q394-2;E9Q394		Akap13	sp|E9Q394-2|AKP13_MOUSE Isoform 2 of A-kinase anchor protein 13 OS=Mus musculus OX=10090 GN=Akap13;sp|E9Q394|AKP13_MOUSE A-kinase anchor protein 13 OS=Mus musculus OX=10090 GN=Akap13 PE=1 SV=1	2	3	2	5	7	8	6	3	301.5	993.787	1348.02	698.895	3615.84	3367.08	8368.52	3909.55	2351.51	4.61857	5.31477	2.96129	15.6937	10.6294	25.0963	12.5911	7.68952	E9Q394-2	Akap13	4	4	1.43488	0.049944	0.200826	No	0.970163	0.121728	0.379004	No
E9Q3G8;A0A286YE24;A0A286YCP2		Nup153	tr|E9Q3G8|E9Q3G8_MOUSE Nucleoporin 153 OS=Mus musculus OX=10090 GN=Nup153 PE=1 SV=1	6	7	6	5	4	5	4	6	152.01	8478.16	8599.54	9304.11	9005.42	6571.63	9783.87	9425	11991.3	39.4018	33.905	39.4224	39.0859	20.7457	29.3407	30.3542	39.2119	E9Q3G8	Nup153	4	4	0.0940799	0.744039	0.856254	No	-0.343464	0.103174	0.346657	No
E9Q3L2		Pi4ka	sp|E9Q3L2|PI4KA_MOUSE Phosphatidylinositol 4-kinase alpha OS=Mus musculus OX=10090 GN=Pi4ka PE=1 SV=2	18	14	10	10	2	3	6	5	237.04	11068.6	10292.2	9280.74	7931.84	2119.08	1722.42	4662.18	3766.38	51.4405	40.5785	39.3234	34.4263	6.68965	5.16536	15.015	12.3162	E9Q3L2	Pi4ka	4	4	-1.65246	0.002549	0.041484	Yes	-2.08075	0.001199	0.041876	Yes
E9Q555	E3 ubiquitin-protein ligase RNF213	Rnf213	sp|E9Q555|RN213_MOUSE E3 ubiquitin-protein ligase RNF213 OS=Mus musculus OX=10090 GN=Rnf213 PE=1 SV=2	5	7	4	7	1	2	1	2	584.78	799.833	1963.56	999.156	2119.36	502.031	1459.16	147.879	649.963	3.71718	7.74161	4.23352	9.19861	1.58484	4.37587	0.476259	2.1254	E9Q555	Rnf213	4	4	-1.09212	0.120381	0.325397	No	-1.53954	0.048195	0.235151	No
E9Q5C9-2;E9Q5C9		Nolc1	sp|E9Q5C9-2|NOLC1_MOUSE Isoform 2 of Nucleolar and coiled-body phosphoprotein 1 OS=Mus musculus OX=10090 GN=Nolc1;sp|E9Q5C9|NOLC1_MOUSE Nucleolar and coiled-body phosphoprotein 1 OS=Mus musculus OX=10090 GN=Nolc1 PE=1 SV=1	4	1	2	5	5	3	5	3	69.272	10181.7	4126.84	5079.52	12283.2	21355.4	15708.2	23343.5	20663	47.3187	16.2707	21.5224	53.3123	67.4159	47.1072	75.1803	67.5689	E9Q5C9-2	Nolc1	4	4	1.356	0.009927	0.082305	No	0.8942	0.057073	0.255824	No
E9Q616;A0A494BBD5;G5E8K8		Ahnak	tr|E9Q616|E9Q616_MOUSE AHNAK nucleoprotein (desmoyokin) OS=Mus musculus OX=10090 GN=Ahnak PE=1 SV=1	107	100	109	106	128	124	130	127	604.25	178185	158992	194494	199933	355871	358258	386944	348452	828.105	626.85	824.09	867.762	1123.43	1074.38	1246.19	1139.45	E9Q616	Ahnak	4	4	0.986444	1.9e-05	0.005607	Yes	0.542546	0.003116	0.065268	No
E9Q7G0		Numa1	sp|E9Q7G0|NUMA1_MOUSE Nuclear mitotic apparatus protein 1 OS=Mus musculus OX=10090 GN=Numa1 PE=1 SV=1	40	37	37	38	28	27	24	30	235.63	61045.2	63200.2	70288.5	53584.2	56743.2	62613.6	44612.5	66206.2	283.704	249.176	297.819	232.57	179.13	187.771	143.679	216.497	E9Q7G0	Numa1	4	4	-0.108293	0.462188	0.682841	No	-0.548326	0.009306	0.105376	No
E9Q7G1;D3YZZ5		Tmed7	tr|E9Q7G1|E9Q7G1_MOUSE Transmembrane p24-trafficking protein 7 OS=Mus musculus OX=10090 GN=Tmed7 PE=1 SV=1;tr|D3YZZ5|D3YZZ5_MOUSE Transmembrane p24-trafficking protein 7 OS=Mus musculus OX=10090 GN=Tmed7 PE=1 SV=1	4	6	4	5	4	4	5	4	21.276	273738	401821	330041	289206	376912	494286	415167	224168	1272.18	1584.24	1398.41	1255.23	1189.86	1482.31	1337.09	733.037	E9Q7G1	Tmed7	4	4	0.222321	0.534291	0.733273	No	-0.216485	0.318911	0.604417	No
E9Q8V6;A0A1L1SUW5		Dennd4a	tr|E9Q8V6|E9Q8V6_MOUSE DENN/MADD domain-containing 4A OS=Mus musculus OX=10090 GN=Dennd4a PE=1 SV=1	9	9	7	8	12	10	10	6	209.3	6380.99	9142.02	7114.52	5050.49	16994.6	13956	9055.66	6325.91	29.6553	36.0437	30.1449	21.9205	53.6495	41.8525	29.1647	20.686	E9Q8V6	Dennd4a	4	4	0.742751	0.11473	0.314917	No	0.303653	0.510174	0.764875	No
E9QAH1;E9PVZ8;Q9CTU9		Golgb1	tr|E9QAH1|E9QAH1_MOUSE Golgi autoantigen, golgin subfamily b, macrogolgin 1 OS=Mus musculus OX=10090 GN=Golgb1 PE=1 SV=1;tr|E9PVZ8|E9PVZ8_MOUSE Golgi autoantigen, golgin subfamily b, macrogolgin 1 OS=Mus musculus OX=10090 GN=Golgb1 PE=1 SV=1	7	11	13	14	13	19	25	20	365.29	2394.41	5995.47	26789.7	8155.16	10505.3	12035.7	17327.9	15755.5	11.1279	23.638	113.51	35.3956	33.1637	36.0938	55.8063	51.5211	E9QAH1	Golgb1	4	4	0.360195	0.285793	0.534684	No	-0.0567685	0.577713	0.80682	No
E9QAT4;E9QAT4-2		Sec16a	sp|E9QAT4|SC16A_MOUSE Protein transport protein Sec16A OS=Mus musculus OX=10090 GN=Sec16a PE=1 SV=1;sp|E9QAT4-2|SC16A_MOUSE Isoform 2 of Protein transport protein Sec16A OS=Mus musculus OX=10090 GN=Sec16a	3	3	5	3	3	4	4	3	254.2	1330.31	1638.98	5707.16	2256.14	2161.73	2720.26	3323.45	4139.9	6.18252	6.46191	24.1818	9.79227	6.82427	8.15776	10.7035	13.5376	E9QAT4	Sec16a	4	4	0.175332	0.478542	0.695156	No	-0.249195	0.913201	0.976996	No
F6ZDS4	Nucleoprotein TPR	Tpr	sp|F6ZDS4|TPR_MOUSE Nucleoprotein TPR OS=Mus musculus OX=10090 GN=Tpr PE=1 SV=1	26	23	22	25	17	19	21	20	273.99	23551	23971.7	29275.4	28169.5	28107.7	26890.9	38797.9	29926.2	109.452	94.5119	124.043	122.263	88.732	80.6428	124.953	97.8597	F6ZDS4	Tpr	4	4	0.237167	0.160455	0.383394	No	-0.199246	0.244568	0.535624	No
F7CVJ5		Ahnak2	tr|F7CVJ5|F7CVJ5_MOUSE AHNAK nucleoprotein 2 (Fragment) OS=Mus musculus OX=10090 GN=Ahnak2 PE=1 SV=1	12	13	14	13	12	14	13	12	115.14	3691.27	12071.1	2114.63	9810.83	11696.5	17015.1	9057.12	14528.9	17.155	47.5923	8.95991	42.5817	36.9242	51.0264	29.1694	47.51	F7CVJ5	Ahnak2	4	4	0.91749	0.101771	0.299527	No	0.501515	0.248374	0.539971	No
F7DBB3;Q3URZ6		Ahnak2	tr|F7DBB3|F7DBB3_MOUSE AHNAK nucleoprotein 2 (Fragment) OS=Mus musculus OX=10090 GN=Ahnak2 PE=1 SV=1	13	16	16	13	13	19	17	15	166.49	8008.23	12945.3	15313.1	8539.69	15480.2	36282.2	29188.2	28648.1	37.2178	51.0387	64.8833	37.0646	48.8689	108.806	94.0036	93.6802	F7DBB3	Ahnak2	4	4	1.29046	0.010521	0.085436	No	0.860547	0.041086	0.216351	No
F8VPK0;A0A286YDT1		Ttc37	tr|F8VPK0|F8VPK0_MOUSE Tetratricopeptide repeat domain 37 OS=Mus musculus OX=10090 GN=Ttc37 PE=1 SV=1	4	5	3	5	2	4	5	5	173.94	2364.83	5827.31	1681.01	5462.02	2429.64	5815.85	6485.2	7132.66	10.9904	22.975	7.12259	23.7066	7.67005	17.4411	20.8862	23.3241	F8VPK0	Ttc37	4	4	0.511671	0.339557	0.586786	No	0.097427	0.793173	0.924222	No
F8VQ05;A0A0J9YTS1;A0A0J9YUH4;A0A0J9YU33;F6Q1V8;A0A0J9YUJ6		Fryl	tr|F8VQ05|F8VQ05_MOUSE FRY-like transcription coactivator OS=Mus musculus OX=10090 GN=Fryl PE=1 SV=1	17	19	9	20	19	13	12	12	337.82	8524.32	12259.3	5169.89	12314.8	16792.2	11123.1	11559.9	12502.5	39.6163	48.3343	21.9053	53.4496	53.0106	33.357	37.23	40.8835	F8VQ05	Fryl	4	4	0.441741	0.170949	0.399632	No	0.0103486	0.844269	0.947337	No
F8VQC1;E9Q740	Signal recognition particle subunit SRP72	Srp72	tr|F8VQC1|F8VQC1_MOUSE Signal recognition particle subunit SRP72 OS=Mus musculus OX=10090 GN=Srp72 PE=1 SV=1;tr|E9Q740|E9Q740_MOUSE Signal recognition particle subunit SRP72 OS=Mus musculus OX=10090 GN=Srp72 PE=1 SV=1	11	10	9	9	12	10	14	11	74.656	70979.9	36268	60328.5	40388.2	118349	116057	107188	134786	329.875	142.992	255.617	175.296	373.611	348.044	345.21	440.755	F8VQC1	Srp72	4	4	1.19578	0.002058	0.037452	Yes	0.73823	0.028928	0.183095	No
G3X922;D4AFX7;A0A1L1STR9;A0A087WRC9;A0A087WS25		Dnajc13	tr|G3X922|G3X922_MOUSE DnaJ heat shock protein family (Hsp40) member C13 OS=Mus musculus OX=10090 GN=Dnajc13 PE=1 SV=1;tr|D4AFX7|D4AFX7_MOUSE DnaJ heat shock protein family (Hsp40) member C13 OS=Mus musculus OX=10090 GN=Dnajc13 PE=1 SV=1	13	15	9	13	12	10	7	8	254.44	9447.94	12507.4	8064.93	11998.8	13354.7	10477	8093.57	9446.76	43.9088	49.3122	34.1719	52.0781	42.1591	31.4193	26.0662	30.8912	G3X922	Dnajc13	4	4	-0.0223868	0.913716	0.94059	No	-0.459304	0.057324	0.256246	No
G3X972;A0A286YDI8;A0A286YD08;A0A2I3BQS4		Sec24c	tr|G3X972|G3X972_MOUSE Sec24-related gene family, member C (S. cerevisiae) OS=Mus musculus OX=10090 GN=Sec24c PE=1 SV=1;tr|A0A286YDI8|A0A286YDI8_MOUSE Sec24-related gene family, member C (S. cerevisiae) OS=Mus musculus OX=10090 GN=Sec24c PE=1 SV=1	13	16	12	12	13	17	17	13	118.58	35078.8	59179.5	60495.5	49139.1	78221.2	107323	112405	90611.3	163.027	233.324	256.325	213.277	246.933	321.851	362.013	296.302	G3X972	Sec24c	4	4	0.930331	0.004794	0.057458	No	0.502893	0.031548	0.191265	No
G3X987		Gimap9	sp|G3X987|GIMA9_MOUSE GTPase IMAP family member 9 OS=Mus musculus OX=10090 GN=Gimap9 PE=1 SV=1	2	3	1	1	3	1	2	2	33.298	9077.34	19584.8	6504.65	5367.96	27339.3	8076.8	20503.6	13520	42.1864	77.2161	27.5608	23.2984	86.3063	24.2214	66.034	44.2109	G3X987	Gimap9	4	4	0.7766	0.192118	0.424243	No	0.374807	0.512078	0.765201	No
G3X9K3	Brefeldin A-inhibited guanine nucleotide-exchange protein 1	Arfgef1	sp|G3X9K3|BIG1_MOUSE Brefeldin A-inhibited guanine nucleotide-exchange protein 1 OS=Mus musculus OX=10090 GN=Arfgef1 PE=1 SV=1	5	8	3	5	7	5	7	3	208.5	1880.99	7593.45	2078.68	5597.17	7286.3	4850.21	5745.79	1365.81	8.74182	29.9383	8.80758	24.2932	23.0018	14.5452	18.5049	4.46626	G3X9K3	Arfgef1	4	4	0.166483	0.811166	0.889631	No	-0.246231	0.731406	0.890756	No
G5E870	E3 ubiquitin-protein ligase TRIP12	Trip12	sp|G5E870|TRIPC_MOUSE E3 ubiquitin-protein ligase TRIP12 OS=Mus musculus OX=10090 GN=Trip12 PE=1 SV=1	7	13	8	10	10	8	7	6	224.13	5382.9	11786.1	12375.1	9707.96	11150.5	8372.27	8232.74	2652.93	25.0167	46.4686	52.4343	42.1351	35.2006	25.1075	26.5144	8.67516	G5E870	Trip12	4	4	-0.368296	0.408002	0.641429	No	-0.798121	0.118235	0.373909	No
G5E8V9;A2RSX9;E9Q3G5		Arfip1	tr|G5E8V9|G5E8V9_MOUSE ADP-ribosylation factor-interacting protein 1 OS=Mus musculus OX=10090 GN=Arfip1 PE=1 SV=1;tr|A2RSX9|A2RSX9_MOUSE ADP-ribosylation factor interacting protein 1 OS=Mus musculus OX=10090 GN=Arfip1 PE=1 SV=1;tr|E9Q3G5|E9Q3G5_MOUSE ADP-r	3	9	6	8	4	6	4	5	41.518	27695.6	69515.7	44690.7	63624.2	49894.9	78174.4	57562.2	73882.6	128.714	274.076	189.359	276.146	157.511	234.437	185.385	241.599	G5E8V9	Arfip1	4	4	0.336491	0.281237	0.530253	No	-0.0844417	0.899873	0.972035	No
O08528;Q3TRM8	Hexokinase-2	Hk2	sp|O08528|HXK2_MOUSE Hexokinase-2 OS=Mus musculus OX=10090 GN=Hk2 PE=1 SV=1	8	5	8	9	19	12	17	9	102.53	9752.82	4939.66	19588	16352.6	116901	49932.9	61187.9	57404.4	45.3257	19.4753	82.9962	70.9746	369.039	149.743	197.062	187.715	O08528	Hk2	4	4	2.49496	0.002538	0.041484	Yes	2.04619	0.007561	0.097465	No
O08529	Calpain-2 catalytic subunit	Capn2	sp|O08529|CAN2_MOUSE Calpain-2 catalytic subunit OS=Mus musculus OX=10090 GN=Capn2 PE=1 SV=4	14	17	10	17	15	12	17	14	79.871	158959	183852	91371.6	122291	173098	95878	129528	163713	738.755	724.862	387.15	530.777	546.446	287.528	417.157	535.346	O08529	Capn2	4	4	0.01481	0.930048	0.947459	No	-0.414781	0.229442	0.518708	No
O08539-2;O08539	Myc box-dependent-interacting protein 1	Bin1	sp|O08539-2|BIN1_MOUSE Isoform 2 of Myc box-dependent-interacting protein 1 OS=Mus musculus OX=10090 GN=Bin1;sp|O08539|BIN1_MOUSE Myc box-dependent-interacting protein 1 OS=Mus musculus OX=10090 GN=Bin1 PE=1 SV=1	4	4	5	7	10	9	10	8	48.013	33139.4	42531.9	48998.5	44740.3	155227	186874	136145	141584	154.014	167.688	207.611	194.185	490.03	560.416	438.47	462.984	O08539-2	Bin1	4	4	1.87135	2.2e-05	0.005607	Yes	1.43182	2.5e-05	0.006036	Yes
O08547	Vesicle-trafficking protein SEC22b	Sec22b	sp|O08547|SC22B_MOUSE Vesicle-trafficking protein SEC22b OS=Mus musculus OX=10090 GN=Sec22b PE=1 SV=3	5	4	3	5	5	7	7	6	24.74	112521	109951	121959	87562.1	232048	295891	367699	291992	522.936	433.499	516.752	380.043	732.544	887.345	1184.21	954.825	O08547	Sec22b	4	4	1.459	0.000142	0.011036	Yes	1.02028	0.001383	0.045367	Yes
O08553;Q62188;P97427;O35098	Dihydropyrimidinase-related protein 2	Dpysl2	sp|O08553|DPYL2_MOUSE Dihydropyrimidinase-related protein 2 OS=Mus musculus OX=10090 GN=Dpysl2 PE=1 SV=2	25	25	21	27	26	22	25	23	62.277	1.46566e+06	1.61078e+06	1.46478e+06	1.68924e+06	1.56061e+06	1.79553e+06	1.68495e+06	1.5624e+06	6811.58	6350.73	6206.42	7331.74	4926.64	5384.59	5426.55	5109.09	O08553	Dpysl2	4	4	0.0838887	0.278953	0.528084	No	-0.357035	0.001389	0.045367	Yes
O08573-3;O08573-2;O08573	Galectin-9	Lgals9	sp|O08573-3|LEG9_MOUSE Isoform 3 of Galectin-9 OS=Mus musculus OX=10090 GN=Lgals9;sp|O08573-2|LEG9_MOUSE Isoform 2 of Galectin-9 OS=Mus musculus OX=10090 GN=Lgals9;sp|O08573|LEG9_MOUSE Galectin-9 OS=Mus musculus OX=10090 GN=Lgals9 PE=1 SV=1	7	8	10	9	9	7	7	9	35.164	321966	610258	739111	566963	541340	531268	617457	799572	1496.32	2406.03	3131.68	2460.77	1708.94	1593.22	1988.59	2614.63	O08573-3	Lgals9	4	4	0.153534	0.525138	0.729327	No	-0.264306	0.409029	0.681047	No
O08579	Emerin	Emd	sp|O08579|EMD_MOUSE Emerin OS=Mus musculus OX=10090 GN=Emd PE=1 SV=1	7	8	5	7	9	4	8	5	29.435	94813.6	108970	75344.9	74405.3	158114	70799.6	75505.4	50587.2	440.641	429.63	319.244	322.939	499.144	212.32	243.173	165.422	O08579	Emd	4	4	0.00599687	0.778113	0.875201	No	-0.433315	0.183162	0.465397	No
O08583;O08583-2;Q9JJW6-2;Q9JJW6	THO complex subunit 4	Alyref	sp|O08583|THOC4_MOUSE THO complex subunit 4 OS=Mus musculus OX=10090 GN=Alyref PE=1 SV=3;sp|O08583-2|THOC4_MOUSE Isoform 2 of THO complex subunit 4 OS=Mus musculus OX=10090 GN=Alyref	7	6	6	6	4	4	3	5	26.94	213709	221335	312431	241204	365113	296989	261122	296589	993.201	872.646	1323.8	1046.89	1152.61	890.637	840.972	969.855	O08583	Alyref	4	4	0.303087	0.100198	0.296889	No	-0.1365	0.447054	0.71385	No
O08605;Q8CDB0	MAP kinase-interacting serine/threonine-protein kinase 1	Mknk1	sp|O08605|MKNK1_MOUSE MAP kinase-interacting serine/threonine-protein kinase 1 OS=Mus musculus OX=10090 GN=Mknk1 PE=1 SV=2	5	3	2	2	1	1	2	1	47.914	13044.8	10548.3	8766.86	8132.25	2766.66	5414.38	9215.46	5835.42	60.6248	41.5881	37.146	35.2961	8.73396	16.2371	29.6793	19.082	O08605	Mknk1	4	4	-0.801534	0.059561	0.221501	No	-1.24414	0.016288	0.139922	No
O08663	Methionine aminopeptidase 2	Metap2	sp|O08663|MAP2_MOUSE Methionine aminopeptidase 2 OS=Mus musculus OX=10090 GN=Metap2 PE=1 SV=1	6	5	4	7	5	4	4	3	52.921	36568.6	37283.4	39567.9	47324.2	32222.8	26477.2	43224.4	9565.63	169.95	146.996	167.653	205.4	101.723	79.4022	139.209	31.28	O08663	Metap2	4	4	-0.527851	0.187643	0.421095	No	-0.972602	0.051118	0.239999	No
O08688	Calpain-5	Capn5	sp|O08688|CAN5_MOUSE Calpain-5 OS=Mus musculus OX=10090 GN=Capn5 PE=1 SV=1	3	3	3	5	1	1	2	2	72.954	5536.6	6875.48	8233.11	13061.1	2282.11	1542.32	2375.23	4485.62	25.7311	27.1076	34.8845	56.6887	7.2043	4.62524	7.64966	14.6681	O08688	Capn5	4	4	-1.65739	0.006395	0.063571	No	-2.08034	0.002578	0.0628	No
O08709	Peroxiredoxin-6	Prdx6	sp|O08709|PRDX6_MOUSE Peroxiredoxin-6 OS=Mus musculus OX=10090 GN=Prdx6 PE=1 SV=3	12	13	9	11	11	12	8	9	24.87	580552	656312	573615	745322	997735	1.37047e+06	651629	896984	2698.08	2587.61	2430.46	3234.9	3149.71	4109.88	2098.64	2933.17	O08709	Prdx6	4	4	0.615906	0.052698	0.205472	No	0.16658	0.560711	0.794008	No
O08734	Bcl-2 homologous antagonist/killer	Bak1	sp|O08734|BAK_MOUSE Bcl-2 homologous antagonist/killer OS=Mus musculus OX=10090 GN=Bak1 PE=1 SV=3	6	6	5	3	2	2	3	3	23.294	101816	115517	81298.9	55955.6	75119.7	87872.6	48968	78695.9	473.182	455.443	344.471	242.862	237.143	263.52	157.706	257.338	O08734	Bak1	4	4	-0.286826	0.397841	0.632389	No	-0.727271	0.045858	0.230667	No
O08738	Caspase-6;Caspase-6 subunit p18;Caspase-6 subunit p11	Casp6	sp|O08738|CASP6_MOUSE Caspase-6 OS=Mus musculus OX=10090 GN=Casp6 PE=1 SV=1	1	3	2	3	1	1	1	1	31.595	5451.97	21099	28987	32163.2	5580.72	1952.31	12932.2	1928.29	25.3377	83.1861	122.821	139.597	17.6176	5.85478	41.6495	6.30556	O08738	Casp6	4	4	-1.96952	0.051352	0.202848	No	-2.37664	0.025149	0.171262	No
O08749	Dihydrolipoyl dehydrogenase, mitochondrial	Dld	sp|O08749|DLDH_MOUSE Dihydrolipoyl dehydrogenase, mitochondrial OS=Mus musculus OX=10090 GN=Dld PE=1 SV=2	9	10	12	8	8	10	9	10	54.272	235144	191083	207798	111717	217865	168879	121020	162992	1092.82	753.373	880.462	484.883	687.769	506.448	389.759	532.99	O08749	Dld	4	4	-0.152891	0.671528	0.808502	No	-0.601266	0.105772	0.352379	No
O08756	3-hydroxyacyl-CoA dehydrogenase type-2	Hsd17b10	sp|O08756|HCD2_MOUSE 3-hydroxyacyl-CoA dehydrogenase type-2 OS=Mus musculus OX=10090 GN=Hsd17b10 PE=1 SV=4	1	2	1	1	2	3	2	3	27.418	7724.3	15941	5005	7056.22	20277.5	35604	22706.7	34076.4	35.8982	62.8499	21.2067	30.6259	64.0133	106.773	73.1291	111.431	O08756	Hsd17b10	4	4	1.65697	0.005057	0.058903	No	1.23869	0.013822	0.131497	No
O08759;O08759-2;O08759-3	Ubiquitin-protein ligase E3A	Ube3a	sp|O08759|UBE3A_MOUSE Ubiquitin-protein ligase E3A OS=Mus musculus OX=10090 GN=Ube3a PE=1 SV=2;sp|O08759-2|UBE3A_MOUSE Isoform 2 of Ubiquitin-protein ligase E3A OS=Mus musculus OX=10090 GN=Ube3a;sp|O08759-3|UBE3A_MOUSE Isoform 3 of Ubiquitin-protein ligase	3	5	2	2	6	4	5	4	99.818	4062.23	12679.3	4081.02	3172.85	17835.9	14956.6	20739.1	12282.3	18.879	49.9899	17.2917	13.771	56.3056	44.8533	66.7923	40.1635	O08759	Ube3a	4	4	1.45564	0.012833	0.096249	No	1.05837	0.032226	0.193183	No
O08784	Treacle protein	Tcof1	sp|O08784|TCOF_MOUSE Treacle protein OS=Mus musculus OX=10090 GN=Tcof1 PE=1 SV=1	9	6	7	9	6	5	5	5	135	15068.3	10957	15133.7	19907	15254.3	11206.7	11541	14413.2	70.0292	43.1994	64.1228	86.4018	48.1557	33.6076	37.1691	47.1317	O08784	Tcof1	4	4	-0.220383	0.371274	0.609658	No	-0.667448	0.040019	0.21366	No
O08788-2;O08788	Dynactin subunit 1	Dctn1	sp|O08788-2|DCTN1_MOUSE Isoform 2 of Dynactin subunit 1 OS=Mus musculus OX=10090 GN=Dctn1;sp|O08788|DCTN1_MOUSE Dynactin subunit 1 OS=Mus musculus OX=10090 GN=Dctn1 PE=1 SV=3	23	23	20	20	22	23	21	18	138.2	93031.4	104606	89830.3	47683.3	101619	114343	94952.9	94078.8	432.358	412.425	380.62	206.958	320.798	342.901	305.806	307.641	O08788-2	Dctn1	4	4	0.273088	0.25815	0.505119	No	-0.165472	0.675517	0.8568	No
O08795-2;O08795	Glucosidase 2 subunit beta	Prkcsh	sp|O08795-2|GLU2B_MOUSE Isoform 2 of Glucosidase 2 subunit beta OS=Mus musculus OX=10090 GN=Prkcsh;sp|O08795|GLU2B_MOUSE Glucosidase 2 subunit beta OS=Mus musculus OX=10090 GN=Prkcsh PE=1 SV=1	16	16	15	15	16	14	16	16	59.559	363511	434327	439121	275445	480540	518358	621572	733394	1689.4	1712.4	1860.6	1195.51	1517	1554.5	2001.84	2398.22	O08795-2	Prkcsh	4	4	0.638187	0.021484	0.125919	No	0.210344	0.372762	0.648164	No
O08796	Eukaryotic elongation factor 2 kinase	Eef2k	sp|O08796|EF2K_MOUSE Eukaryotic elongation factor 2 kinase OS=Mus musculus OX=10090 GN=Eef2k PE=1 SV=1	13	8	8	10	5	7	6	4	81.738	76668.7	63466.1	59881.3	84253.2	23570.7	38673.3	33587.7	39965.7	356.314	250.224	253.723	365.682	74.4093	115.977	108.173	130.689	O08796	Eef2k	4	4	-1.0658	0.00206	0.037452	Yes	-1.51401	0.000586	0.032255	Yes
O08797		Serpinb9	tr|O08797|O08797_MOUSE SPI6 OS=Mus musculus OX=10090 GN=Serpinb9 PE=1 SV=1	5	4	5	3	9	5	7	7	42.259	80058.1	35542.2	88828.4	40976.2	156947	86621.8	147224	128122	372.065	140.13	376.374	177.848	495.459	259.769	474.149	418.962	O08797	Serpinb9	4	4	1.08033	0.023955	0.133071	No	0.62824	0.14122	0.408566	No
O08807	Peroxiredoxin-4	Prdx4	sp|O08807|PRDX4_MOUSE Peroxiredoxin-4 OS=Mus musculus OX=10090 GN=Prdx4 PE=1 SV=1	8	9	10	7	9	6	8	8	31.052	797501	1.08352e+06	1.12932e+06	1.02069e+06	1.23173e+06	1.25732e+06	1.23135e+06	1.14157e+06	3706.34	4271.96	4785.04	4430.05	3888.4	3770.57	3965.69	3732.96	O08807	Prdx4	4	4	0.270391	0.051835	0.204061	No	-0.162899	0.096151	0.338086	No
O08808	Protein diaphanous homolog 1	Diaph1	sp|O08808|DIAP1_MOUSE Protein diaphanous homolog 1 OS=Mus musculus OX=10090 GN=Diaph1 PE=1 SV=1	41	36	38	33	37	35	38	41	139.34	383662	449828	387312	311469	379758	458120	481758	355242	1783.05	1773.51	1641.08	1351.86	1198.84	1373.85	1551.55	1161.65	O08808	Diaph1	4	4	0.128384	0.427401	0.656764	No	-0.309236	0.059762	0.262363	No
O08810	116 kDa U5 small nuclear ribonucleoprotein component	Eftud2	sp|O08810|U5S1_MOUSE 116 kDa U5 small nuclear ribonucleoprotein component OS=Mus musculus OX=10090 GN=Eftud2 PE=1 SV=1	22	21	19	25	23	19	21	20	109.36	98612.2	131504	93945.3	127236	141789	131893	92814.9	123397	458.295	518.475	398.055	552.237	447.607	395.534	298.92	403.511	O08810	Eftud2	4	4	0.118389	0.546746	0.741918	No	-0.318262	0.094294	0.332294	No
O08912;Q8CF93;Q8CF93-2	Polypeptide N-acetylgalactosaminyltransferase 1;Polypeptide N-acetylgalactosaminyltransferase 1 soluble form	Galnt1	sp|O08912|GALT1_MOUSE Polypeptide N-acetylgalactosaminyltransferase 1 OS=Mus musculus OX=10090 GN=Galnt1 PE=1 SV=1	1	1	1	2	5	6	6	9	64.254	592.338	906.202	4279.94	4995.28	62522.3	49797.2	34842.7	108260	2.75286	3.57284	18.1345	21.6809	197.374	149.336	112.215	354.015	O08912	Galnt1	4	4	4.56729	0.001086	0.030626	Yes	4.13903	0.001743	0.051504	No
O08915	AH receptor-interacting protein	Aip	sp|O08915|AIP_MOUSE AH receptor-interacting protein OS=Mus musculus OX=10090 GN=Aip PE=1 SV=1	6	8	5	5	6	6	8	5	37.605	82295.8	136237	77679.6	94485.7	180116	175652	166284	170319	382.465	537.136	329.136	410.093	568.6	526.76	535.536	556.949	O08915	Aip	4	4	0.825489	0.003377	0.048371	Yes	0.399344	0.030601	0.188426	No
O08917	Flotillin-1	Flot1	sp|O08917|FLOT1_MOUSE Flotillin-1 OS=Mus musculus OX=10090 GN=Flot1 PE=1 SV=1	7	8	5	4	5	4	8	6	47.513	43619.7	56609.2	35322.6	29695.4	34923.7	27285.3	61827.1	43177	202.72	223.19	149.665	128.886	110.249	81.8255	199.12	141.19	O08917	Flot1	4	4	0.0170635	0.984468	0.97337	No	-0.40405	0.224267	0.51181	No
O08992	Syntenin-1	Sdcbp	sp|O08992|SDCB1_MOUSE Syntenin-1 OS=Mus musculus OX=10090 GN=Sdcbp PE=1 SV=1	7	7	6	6	5	7	7	6	32.379	107714	166987	232599	141056	214997	294839	295565	248509	500.596	658.369	985.542	612.221	678.716	884.191	951.898	812.632	O08992	Sdcbp	4	4	0.700895	0.027519	0.14427	No	0.271454	0.232621	0.521308	No
O08997	Copper transport protein ATOX1	Atox1	sp|O08997|ATOX1_MOUSE Copper transport protein ATOX1 OS=Mus musculus OX=10090 GN=Atox1 PE=1 SV=1	3	2	2	3	3	2	4	3	7.3384	667245	300610	124873	667976	1.13596e+06	1.14207e+06	1.03883e+06	979386	3100.98	1185.2	529.099	2899.19	3586.07	3424.95	3345.65	3202.63	O08997	Atox1	4	4	1.28692	0.034602	0.163057	No	0.813642	0.109213	0.358879	No
O09005	Sphingolipid delta(4)-desaturase DES1	Degs1	sp|O09005|DEGS1_MOUSE Sphingolipid delta(4)-desaturase DES1 OS=Mus musculus OX=10090 GN=Degs1 PE=1 SV=1	2	1	1	1	2	1	2	1	38.241	14130.1	10318.9	3514.26	20179.9	53647.5	29518	31880.7	29488.3	65.6687	40.6838	14.8903	87.5861	169.358	88.5211	102.675	96.4278	O09005	Degs1	4	4	1.58601	0.021744	0.126837	No	1.12982	0.064622	0.272065	No
O09043	Napsin-A	Napsa	sp|O09043|NAPSA_MOUSE Napsin-A OS=Mus musculus OX=10090 GN=Napsa PE=1 SV=1	5	5	6	5	5	6	4	5	45.544	188153	208090	530165	178458	216380	223621	305054	196350	874.431	820.427	2246.36	774.557	683.08	670.614	982.457	642.072	O09043	Napsa	4	4	-0.230986	0.830311	0.900188	No	-0.663043	0.22579	0.514374	No
O09044;P60879	Synaptosomal-associated protein 23	Snap23	sp|O09044|SNP23_MOUSE Synaptosomal-associated protein 23 OS=Mus musculus OX=10090 GN=Snap23 PE=1 SV=1	11	10	12	11	12	11	11	11	23.261	773094	835804	850396	778413	982081	991565	1.05549e+06	1.00494e+06	3592.91	3295.28	3603.21	3378.52	3100.29	2973.6	3399.3	3286.18	O09044	Snap23	4	4	0.317263	0.000276	0.013552	Yes	-0.120403	0.064993	0.272898	No
O09061	Proteasome subunit beta type-1	Psmb1	sp|O09061|PSB1_MOUSE Proteasome subunit beta type-1 OS=Mus musculus OX=10090 GN=Psmb1 PE=1 SV=1	7	8	9	9	8	9	8	6	26.372	577218	595415	657514	608067	915588	853359	548222	629121	2682.59	2347.51	2785.95	2639.18	2890.38	2559.13	1765.6	2057.25	O09061	Psmb1	4	4	0.273074	0.227577	0.467983	No	-0.173215	0.285838	0.576857	No
O09106	Histone deacetylase 1	Hdac1	sp|O09106|HDAC1_MOUSE Histone deacetylase 1 OS=Mus musculus OX=10090 GN=Hdac1 PE=1 SV=1	6	7	9	9	7	6	6	5	55.074	107010	109217	160164	172380	118214	105745	98884.5	115920	497.322	430.603	678.631	748.177	373.186	317.118	318.468	379.061	O09106	Hdac1	4	4	-0.32276	0.174475	0.4037	No	-0.762729	0.010514	0.113842	No
O09110;O09110-2;P70236	Dual specificity mitogen-activated protein kinase kinase 3	Map2k3	sp|O09110|MP2K3_MOUSE Dual specificity mitogen-activated protein kinase kinase 3 OS=Mus musculus OX=10090 GN=Map2k3 PE=1 SV=2;sp|O09110-2|MP2K3_MOUSE Isoform 1 of Dual specificity mitogen-activated protein kinase kinase 3 OS=Mus musculus OX=10090 GN=Map2k3	4	3	3	4	2	4	6	2	39.296	16052.8	23373.6	32166.1	28870.7	29818.2	26313.8	37305.5	11586.9	74.6044	92.1541	136.291	125.307	94.1318	78.9123	120.146	37.8896	O09110	Map2k3	4	4	0.064057	0.982632	0.973325	No	-0.37163	0.316647	0.603133	No
O09126	Semaphorin-4D	Sema4d	sp|O09126|SEM4D_MOUSE Semaphorin-4D OS=Mus musculus OX=10090 GN=Sema4d PE=1 SV=2	9	12	9	8	9	7	7	4	95.639	35141.1	52535.4	41554.2	25754.6	69291.6	56715.7	46336.9	12168.8	163.316	207.128	176.069	111.782	218.744	170.084	149.233	39.7925	O09126	Sema4d	4	4	0.251592	0.947889	0.956744	No	-0.188032	0.51964	0.768022	No
O09131;Q8K2Q2	Glutathione S-transferase omega-1	Gsto1	sp|O09131|GSTO1_MOUSE Glutathione S-transferase omega-1 OS=Mus musculus OX=10090 GN=Gsto1 PE=1 SV=2	7	4	2	3	4	2	3	4	27.497	119431	77744.6	81534.5	69175.1	116685	59918.2	57894.2	60722.5	555.048	306.519	345.47	300.239	368.359	179.688	186.454	198.565	O09131	Gsto1	4	4	-0.236821	0.394007	0.628859	No	-0.691893	0.067885	0.280154	No
O09159	Lysosomal alpha-mannosidase	Man2b1	sp|O09159|MA2B1_MOUSE Lysosomal alpha-mannosidase OS=Mus musculus OX=10090 GN=Man2b1 PE=1 SV=4	26	27	25	27	25	23	22	23	114.65	545893	750848	519895	587992	542863	466181	406491	417629	2537.01	2960.33	2202.85	2552.04	1713.74	1398.03	1309.15	1365.66	O09159	Man2b1	4	4	-0.391478	0.043241	0.184419	No	-0.825155	0.000525	0.032124	Yes
O09167	60S ribosomal protein L21	Rpl21	sp|O09167|RL21_MOUSE 60S ribosomal protein L21 OS=Mus musculus OX=10090 GN=Rpl21 PE=1 SV=3	2	4	3	5	5	4	2	3	18.562	456538	685308	152433	733477	1.29425e+06	1.1745e+06	213660	371052	2121.74	2701.93	645.871	3183.49	4085.76	3522.18	688.115	1213.35	O09167	Rpl21	4	4	0.590559	0.607925	0.772133	No	0.136152	0.993453	>0.999999	No
O09172	Glutamate--cysteine ligase regulatory subunit	Gclm	sp|O09172|GSH0_MOUSE Glutamate--cysteine ligase regulatory subunit OS=Mus musculus OX=10090 GN=Gclm PE=1 SV=1	5	7	3	5	8	8	7	6	30.534	77392.2	196624	91357.4	110447	379862	487017	160234	207829	359.676	775.219	387.09	479.368	1199.17	1460.51	516.051	679.607	O09172	Gclm	4	4	1.37595	0.030756	0.15132	No	0.945882	0.082948	0.311625	No
O35075	Down syndrome critical region protein 3 homolog	Dscr3	sp|O35075|VP26C_MOUSE Vacuolar protein sorting-associated protein 26C OS=Mus musculus OX=10090 GN=Vps26c PE=1 SV=1	5	5	1	3	3	1	1	2	32.97	12350.1	20251.7	3643.9	8846.53	13066.4	2715.93	7486.77	8190.56	57.3964	79.8454	15.4395	38.3963	41.2488	8.14478	24.1119	26.7834	O35075	Dscr3	4	4	-0.519377	0.528618	0.73123	No	-0.929997	0.24917	0.540179	No
O35129	Prohibitin-2	Phb2	sp|O35129|PHB2_MOUSE Prohibitin-2 OS=Mus musculus OX=10090 GN=Phb2 PE=1 SV=1	8	10	10	9	9	10	10	9	33.296	186947	401127	388534	324868	482332	388340	444484	347638	868.824	1581.5	1646.26	1410.01	1522.66	1164.59	1431.51	1136.79	O35129	Phb2	4	4	0.353461	0.193984	0.427098	No	-0.067322	0.884023	0.966122	No
O35143	ATPase inhibitor, mitochondrial	Atpif1	sp|O35143|ATIF1_MOUSE ATPase inhibitor, mitochondrial OS=Mus musculus OX=10090 GN=ATP5IF1 PE=1 SV=2	2	2	3	3	3	5	5	4	12.159	624911	123493	1.11506e+06	868682	754721	1.29564e+06	1.15191e+06	1.41167e+06	2904.24	486.888	4724.62	3770.31	2382.55	3885.49	3709.85	4616.21	O35143	Atpif1	4	4	0.755967	0.187961	0.421302	No	0.296115	0.424798	0.694405	No
O35215	D-dopachrome decarboxylase	Ddt	sp|O35215|DOPD_MOUSE D-dopachrome decarboxylase OS=Mus musculus OX=10090 GN=Ddt PE=1 SV=3	4	3	2	3	5	4	4	4	13.077	157115	153766	182446	152384	284315	582661	472814	350843	730.183	606.247	773.043	661.387	897.542	1747.34	1522.74	1147.27	O35215	Ddt	4	4	1.3886	0.001316	0.032724	Yes	0.939707	0.007574	0.097465	No
O35218	Cleavage and polyadenylation specificity factor subunit 2	Cpsf2	sp|O35218|CPSF2_MOUSE Cleavage and polyadenylation specificity factor subunit 2 OS=Mus musculus OX=10090 GN=Cpsf2 PE=1 SV=1	6	7	5	5	3	2	2	1	88.382	12094.1	12364.4	22312.6	17310.9	7888.37	8903.62	7078.94	5520.41	56.2068	48.7483	94.5406	75.1338	24.9025	26.701	22.7985	18.0519	O35218	Cpsf2	4	4	-1.12453	0.005262	0.059145	No	-1.57068	0.000786	0.036081	Yes
O35226-2;O35226-3;O35226-5	26S proteasome non-ATPase regulatory subunit 4	Psmd4	sp|O35226-2|PSMD4_MOUSE Isoform Rpn10B of 26S proteasome non-ATPase regulatory subunit 4 OS=Mus musculus OX=10090 GN=Psmd4;sp|O35226-3|PSMD4_MOUSE Isoform Rpn10C of 26S proteasome non-ATPase regulatory subunit 4 OS=Mus musculus OX=10090 GN=Psmd4;sp|O35226-	7	7	7	8	10	9	11	8	41.046	108012	139797	93545	132411	194962	208711	242230	164698	501.978	551.172	396.359	574.7	615.468	625.902	780.126	538.569	O35226-2	Psmd4	4	4	0.77482	0.004531	0.055923	No	0.338822	0.082194	0.31019	No
O35226;O35226-4	26S proteasome non-ATPase regulatory subunit 4	Psmd4	sp|O35226|PSMD4_MOUSE 26S proteasome non-ATPase regulatory subunit 4 OS=Mus musculus OX=10090 GN=Psmd4 PE=1 SV=1;sp|O35226-4|PSMD4_MOUSE Isoform Rpn10D of 26S proteasome non-ATPase regulatory subunit 4 OS=Mus musculus OX=10090 GN=Psmd4	7	8	6	8	10	9	10	9	40.703	5085.74	16456.5	18952.2	13312.7	26794.1	29663.4	40342.1	22428.5	23.6357	64.882	80.3021	57.7807	84.5851	88.9572	129.926	73.3418	O35226	Psmd4	4	4	1.14786	0.033466	0.159316	No	0.733686	0.098611	0.340823	No
O35239	Tyrosine-protein phosphatase non-receptor type 9	Ptpn9	sp|O35239|PTN9_MOUSE Tyrosine-protein phosphatase non-receptor type 9 OS=Mus musculus OX=10090 GN=Ptpn9 PE=1 SV=2	6	7	8	11	8	6	6	4	67.969	40625.3	36826.8	51566.2	55541.1	54506.7	43604.4	34999.8	35179	188.804	145.195	218.491	241.063	172.07	130.765	112.72	115.037	O35239	Ptpn9	4	4	-0.133136	0.530308	0.73123	No	-0.580724	0.034768	0.200021	No
O35250-2;O35250	Exocyst complex component 7	Exoc7	sp|O35250-2|EXOC7_MOUSE Isoform 2 of Exocyst complex component 7 OS=Mus musculus OX=10090 GN=Exoc7;sp|O35250|EXOC7_MOUSE Exocyst complex component 7 OS=Mus musculus OX=10090 GN=Exoc7 PE=1 SV=2	7	4	6	3	4	2	2	3	75.158	25928.8	14181.3	11184	6207.64	19567.2	15679.5	4799.93	10335.5	120.503	55.912	47.3876	26.9428	61.771	47.0212	15.4587	33.7974	O35250-2	Exoc7	4	4	-0.190693	0.772817	0.872889	No	-0.665856	0.352661	0.634644	No
O35286	Pre-mRNA-splicing factor ATP-dependent RNA helicase DHX15	Dhx15	sp|O35286|DHX15_MOUSE Pre-mRNA-splicing factor ATP-dependent RNA helicase DHX15 OS=Mus musculus OX=10090 GN=Dhx15 PE=1 SV=2	11	13	11	14	12	14	14	10	91.006	41171.4	49886.8	82717.7	70805.9	62028.2	70933.2	99836.8	54357.5	191.342	196.686	350.483	307.317	195.815	212.721	321.535	177.751	O35286	Dhx15	4	4	0.231516	0.43752	0.664674	No	-0.204165	0.534498	0.777656	No
O35295	Transcriptional activator protein Pur-beta	Purb	sp|O35295|PURB_MOUSE Transcriptional activator protein Pur-beta OS=Mus musculus OX=10090 GN=Purb PE=1 SV=3	7	7	3	5	6	6	5	4	33.901	84192.1	96799	83503.6	68240.5	105862	106376	114090	105687	391.278	381.644	353.813	296.182	334.192	319.01	367.439	345.599	O35295	Purb	4	4	0.376707	0.011221	0.088381	No	-0.0586406	0.621287	0.82715	No
O35326	Serine/arginine-rich splicing factor 5	Srsf5	sp|O35326|SRSF5_MOUSE Serine/arginine-rich splicing factor 5 OS=Mus musculus OX=10090 GN=Srsf5 PE=1 SV=2	2	4	3	4	4	3	3	3	30.891	43376.5	121951	137723	163832	153976	142887	96191.4	81202.8	201.59	480.811	583.545	711.073	486.08	428.503	309.794	265.536	O35326	Srsf5	4	4	0.0226107	0.79574	0.881986	No	-0.408098	0.518542	0.768022	No
O35343	Importin subunit alpha-3	Kpna4	sp|O35343|IMA3_MOUSE Importin subunit alpha-3 OS=Mus musculus OX=10090 GN=Kpna4 PE=1 SV=1	7	6	5	5	6	6	8	3	57.922	29368	25365	46102.9	31792.1	70650.6	78729.6	129618	33787.4	136.486	100.005	195.342	137.986	223.034	236.101	417.447	110.486	O35343	Kpna4	4	4	1.23779	0.043912	0.186639	No	0.792643	0.172465	0.452701	No
O35344	Importin subunit alpha-4	Kpna3	sp|O35344|IMA4_MOUSE Importin subunit alpha-4 OS=Mus musculus OX=10090 GN=Kpna3 PE=1 SV=1	7	5	3	7	4	5	6	2	57.772	15995.1	21207.6	13920.4	13251.9	3669.91	21292.5	15312.2	3392.39	74.3364	83.6141	58.9819	57.5166	11.5854	63.8539	49.3144	11.0932	O35344	Kpna3	4	4	-0.559957	0.21059	0.446262	No	-1.01456	0.081944	0.31019	No
O35350	Calpain-1 catalytic subunit	Capn1	sp|O35350|CAN1_MOUSE Calpain-1 catalytic subunit OS=Mus musculus OX=10090 GN=Capn1 PE=1 SV=1	22	21	20	18	19	19	18	17	82.105	179131	216132	134962	192465	184479	146379	175899	192258	832.5	852.134	571.847	835.349	582.376	438.975	566.502	628.69	O35350	Capn1	4	4	-0.0480524	0.843353	0.906982	No	-0.48015	0.037875	0.208134	No
O35379	Multidrug resistance-associated protein 1	Abcc1	sp|O35379|MRP1_MOUSE Multidrug resistance-associated protein 1 OS=Mus musculus OX=10090 GN=Abcc1 PE=1 SV=1	8	10	6	5	6	6	7	6	171.18	5552.27	10483.4	10702.8	5422.77	9485.25	7072	9908.05	8363.33	25.8038	41.3323	45.3488	23.5363	29.9436	21.2082	31.9099	27.3484	O35379	Abcc1	4	4	0.11495	0.564962	0.746182	No	-0.300961	0.374667	0.649943	No
O35381;Q64G17	Acidic leucine-rich nuclear phosphoprotein 32 family member A	Anp32a	sp|O35381|AN32A_MOUSE Acidic leucine-rich nuclear phosphoprotein 32 family member A OS=Mus musculus OX=10090 GN=Anp32a PE=1 SV=1	5	8	7	8	8	8	9	5	28.537	443075	996268	834991	1.05925e+06	1.25862e+06	1.11964e+06	944137	970285	2059.17	3927.93	3537.94	4597.42	3973.28	3357.69	3040.69	3172.87	O35381	Anp32a	4	4	0.364806	0.205029	0.441446	No	-0.0602811	0.977237	>0.999999	No
O35382	Exocyst complex component 4	Exoc4	sp|O35382|EXOC4_MOUSE Exocyst complex component 4 OS=Mus musculus OX=10090 GN=Exoc4 PE=1 SV=2	12	11	6	8	5	5	6	8	110.54	16475.7	16108	9393.36	14073.6	12716.8	17055	17289.2	20557.4	76.5698	63.508	39.8006	61.083	40.1453	51.146	55.6817	67.2233	O35382	Exoc4	4	4	0.270687	0.275184	0.523821	No	-0.169869	0.560562	0.794008	No
O35405	Phospholipase D3	Pld3	sp|O35405|PLD3_MOUSE 5-3 exonuclease PLD3 OS=Mus musculus OX=10090 GN=Pld3 PE=1 SV=1	6	7	6	5	7	6	7	7	54.388	57556	81219.4	100512	54306.7	120902	98100.6	113973	105144	267.488	320.22	425.88	235.705	381.671	294.193	367.063	343.824	O35405	Pld3	4	4	0.577502	0.030709	0.15132	No	0.150598	0.408225	0.680769	No
O35435	Dihydroorotate dehydrogenase (quinone), mitochondrial	Dhodh	sp|O35435|PYRD_MOUSE Dihydroorotate dehydrogenase (quinone), mitochondrial OS=Mus musculus OX=10090 GN=Dhodh PE=1 SV=2	2	2	3	3	2	1	1	1	42.699	10200.8	2477.95	14929.5	12746.2	7189.9	7769.15	8688.16	1672.02	47.4078	9.76967	63.2579	55.3219	22.6975	23.2988	27.9811	5.46755	O35435	Dhodh	4	4	-0.672497	0.461875	0.682841	No	-1.14556	0.241795	0.533797	No
O35459	Delta(3,5)-Delta(2,4)-dienoyl-CoA isomerase, mitochondrial	Ech1	sp|O35459|ECH1_MOUSE Delta(3,5)-Delta(2,4)-dienoyl-CoA isomerase, mitochondrial OS=Mus musculus OX=10090 GN=Ech1 PE=1 SV=1	5	2	2	2	2	1	1	2	36.118	25348.4	23895	13767.3	10759.5	21619.4	13818.5	10913.6	4173.41	117.805	94.2096	58.3334	46.6989	68.2496	41.4402	35.1484	13.6472	O35459	Ech1	4	4	-0.546041	0.289203	0.538195	No	-1.00035	0.099182	0.341558	No
O35465-2;O35465	Peptidyl-prolyl cis-trans isomerase FKBP8	Fkbp8	sp|O35465-2|FKBP8_MOUSE Isoform 2 of Peptidyl-prolyl cis-trans isomerase FKBP8 OS=Mus musculus OX=10090 GN=Fkbp8;sp|O35465|FKBP8_MOUSE Peptidyl-prolyl cis-trans isomerase FKBP8 OS=Mus musculus OX=10090 GN=Fkbp8 PE=1 SV=2	4	8	6	5	7	5	7	6	43.615	37680.3	91208.9	35782.8	49116.5	72806.1	64187.2	71929.4	76514.3	175.117	359.605	151.615	213.179	229.839	192.49	231.656	250.204	O35465-2	Fkbp8	4	4	0.416987	0.147557	0.365704	No	0.00747643	0.779126	0.916535	No
O35516-2;O35516;Q01705-2;Q01705-4;Q01705-3;Q01705	Neurogenic locus notch homolog protein 2;Notch 2 extracellular truncation;Notch 2 intracellular domain	Notch2	sp|O35516-2|NOTC2_MOUSE Isoform 2 of Neurogenic locus notch homolog protein 2 OS=Mus musculus OX=10090 GN=Notch2;sp|O35516|NOTC2_MOUSE Neurogenic locus notch homolog protein 2 OS=Mus musculus OX=10090 GN=Notch2 PE=1 SV=2	4	2	2	1	2	3	3	3	242.98	2238.54	1201.48	1891.62	306.22	2043.98	4754.8	2197.72	3454.74	10.4035	4.73702	8.01499	1.32908	6.45256	14.2591	7.078	11.2971	O35516-2	Notch2	4	4	1.14307	0.098109	0.292724	No	0.674809	0.230703	0.519425	No
O35551-3;O35551;O35551-6;O35551-2;O35551-5;O35551-4	Rab GTPase-binding effector protein 1	Rabep1	sp|O35551-3|RABE1_MOUSE Isoform 3 of Rab GTPase-binding effector protein 1 OS=Mus musculus OX=10090 GN=Rabep1;sp|O35551|RABE1_MOUSE Rab GTPase-binding effector protein 1 OS=Mus musculus OX=10090 GN=Rabep1 PE=1 SV=2;sp|O35551-6|RABE1_MOUSE Isoform 6 of Rab	7	9	12	7	7	10	13	5	95.025	9475.67	20399.6	30230.7	14075.5	26103.9	26918.4	39606.5	11082.7	44.0377	80.4283	128.09	61.0916	82.4063	80.7253	127.557	36.2408	O35551-3	Rabep1	4	4	0.483446	0.401571	0.635878	No	0.0598339	0.942595	0.989606	No
O35593	26S proteasome non-ATPase regulatory subunit 14	Psmd14	sp|O35593|PSDE_MOUSE 26S proteasome non-ATPase regulatory subunit 14 OS=Mus musculus OX=10090 GN=Psmd14 PE=1 SV=2	3	3	4	5	6	3	3	4	34.577	74817	93775	100203	78098.9	159360	164638	177092	170137	347.708	369.722	424.57	338.97	503.078	493.732	570.344	556.353	O35593	Psmd14	4	4	0.952307	0.000104	0.009935	Yes	0.519907	0.001093	0.040503	Yes
O35598	Disintegrin and metalloproteinase domain-containing protein 10	Adam10	sp|O35598|ADA10_MOUSE Disintegrin and metalloproteinase domain-containing protein 10 OS=Mus musculus OX=10090 GN=Adam10 PE=1 SV=2	4	4	3	1	3	2	2	3	83.967	8030.79	11375.6	8525.5	3785.3	8464.83	7587.46	7747.83	8328.45	37.3227	44.85	36.1233	16.4292	26.7223	22.754	24.9527	27.2343	O35598	Adam10	4	4	0.0185919	0.730859	0.847204	No	-0.406221	0.370415	0.646934	No
O35601;O35601-2	FYN-binding protein	Fyb	sp|O35601|FYB1_MOUSE FYN-binding protein 1 OS=Mus musculus OX=10090 GN=Fyb1 PE=1 SV=2;sp|O35601-2|FYB1_MOUSE Isoform FYB-120 of FYN-binding protein 1 OS=Mus musculus OX=10090 GN=Fyb1	16	12	15	19	18	20	19	19	90.054	121446	118442	155950	162374	266132	382723	215660	328277	564.416	466.974	660.774	704.747	840.141	1147.74	694.557	1073.48	O35601	Fyb	4	4	1.09546	0.002476	0.041484	Yes	0.64799	0.024116	0.166886	No
O35604	Niemann-Pick C1 protein	Npc1	sp|O35604|NPC1_MOUSE NPC intracellular cholesterol transporter 1 OS=Mus musculus OX=10090 GN=Npc1 PE=1 SV=2	4	4	4	5	5	2	2	3	142.88	13801	15193.5	11300.6	12907.2	10659.3	6180.89	6159.38	4616.74	64.1394	59.9026	47.8817	56.0206	33.6501	18.5358	19.8369	15.0969	O35604	Npc1	4	4	-0.945965	0.009359	0.0806	No	-1.38761	0.001494	0.046619	Yes
O35609	Secretory carrier-associated membrane protein 3	Scamp3	sp|O35609|SCAM3_MOUSE Secretory carrier-associated membrane protein 3 OS=Mus musculus OX=10090 GN=Scamp3 PE=1 SV=3	7	6	9	8	8	4	5	6	38.458	132867	152545	210656	202538	215266	215239	205792	191600	617.494	601.43	892.569	879.068	679.564	645.479	662.775	626.538	O35609	Scamp3	4	4	0.244972	0.15419	0.374181	No	-0.193961	0.324794	0.608967	No
O35638	Cohesin subunit SA-2	Stag2	sp|O35638|STAG2_MOUSE Cohesin subunit SA-2 OS=Mus musculus OX=10090 GN=Stag2 PE=1 SV=3	4	5	5	2	4	4	3	3	141.28	6955.47	11928.3	10824.2	6948.17	4802	2241.61	2686.31	8267.42	32.3252	47.0293	45.8633	30.1569	15.1593	6.72233	8.65153	27.0347	O35638	Stag2	4	4	-1.02627	0.047916	0.19598	No	-1.43242	0.014745	0.134852	No
O35643	AP-1 complex subunit beta-1	Ap1b1	sp|O35643|AP1B1_MOUSE AP-1 complex subunit beta-1 OS=Mus musculus OX=10090 GN=Ap1b1 PE=1 SV=2	22	21	17	16	19	22	14	13	103.93	173197	206104	178755	312065	321600	347407	252073	317433	804.922	812.597	757.403	1354.45	1015.25	1041.84	811.826	1038.02	O35643	Ap1b1	4	4	0.50932	0.048562	0.1974	No	0.0671024	0.648588	0.842887	No
O35658	Complement component 1 Q subcomponent-binding protein, mitochondrial	C1qbp	sp|O35658|C1QBP_MOUSE Complement component 1 Q subcomponent-binding protein, mitochondrial OS=Mus musculus OX=10090 GN=C1qbp PE=1 SV=1	4	4	2	4	6	2	4	4	31.013	214518	286463	76606.8	220145	306767	53400.3	224843	206805	996.958	1129.42	324.59	955.487	968.422	160.142	724.129	676.261	O35658	C1qbp	4	4	-0.0107386	0.879069	0.923803	No	-0.429731	0.47152	0.733892	No
O35682	Myeloid-associated differentiation marker	Myadm	sp|O35682|MYADM_MOUSE Myeloid-associated differentiation marker OS=Mus musculus OX=10090 GN=Myadm PE=1 SV=2	2	2	5	4	4	3	3	3	35.284	92974.4	86674.8	97235.3	70381	111089	57974.7	123300	92845.5	432.094	341.728	411.995	305.473	350.694	173.86	397.1	303.608	O35682	Myadm	4	4	0.149604	0.703223	0.828727	No	-0.28347	0.289035	0.580127	No
O35685	Nuclear migration protein nudC	Nudc	sp|O35685|NUDC_MOUSE Nuclear migration protein nudC OS=Mus musculus OX=10090 GN=Nudc PE=1 SV=1	6	8	9	10	11	9	8	10	38.358	103274	181888	192622	212211	245410	321905	195748	272304	479.96	717.122	816.156	921.051	774.725	965.359	630.428	890.443	O35685	Nudc	4	4	0.585486	0.069437	0.240994	No	0.152284	0.502146	0.760354	No
O35691	Pinin	Pnn	sp|O35691|PININ_MOUSE Pinin OS=Mus musculus OX=10090 GN=Pnn PE=1 SV=4	5	6	5	5	1	1	5	2	82.435	9762.41	21292	11782.9	14935.6	1939.76	1911.53	19694.3	8097.29	45.3702	83.947	49.9252	64.8247	6.12355	5.73247	63.4276	26.4784	O35691	Pnn	4	4	-0.868512	0.13463	0.344429	No	-1.26208	0.06844	0.281243	No
O35704	Serine palmitoyltransferase 1	Sptlc1	sp|O35704|SPTC1_MOUSE Serine palmitoyltransferase 1 OS=Mus musculus OX=10090 GN=Sptlc1 PE=1 SV=2	5	5	4	6	5	3	4	4	52.534	21952.4	36819.5	26415	24440.6	29177.4	23460.5	39255.2	31672.7	102.022	145.166	111.923	106.079	92.1089	70.3556	126.425	103.571	O35704	Sptlc1	4	4	0.17267	0.457859	0.680102	No	-0.245273	0.258576	0.54919	No
O35737	Heterogeneous nuclear ribonucleoprotein H;Heterogeneous nuclear ribonucleoprotein H, N-terminally processed	Hnrnph1	sp|O35737|HNRH1_MOUSE Heterogeneous nuclear ribonucleoprotein H OS=Mus musculus OX=10090 GN=Hnrnph1 PE=1 SV=3	12	12	9	10	14	12	13	11	49.199	606659	904541	559079	655670	846755	680002	582696	527532	2819.41	3566.29	2368.87	2845.79	2673.09	2039.25	1876.63	1725.05	O35737	Hnrnph1	4	4	-0.0478695	0.835354	0.902104	No	-0.480551	0.037691	0.207843	No
O35841	Apoptosis inhibitor 5	Api5	sp|O35841|API5_MOUSE Apoptosis inhibitor 5 OS=Mus musculus OX=10090 GN=Api5 PE=1 SV=2	11	8	8	12	11	9	8	6	56.784	98857.3	90340.1	117945	156976	127451	141390	51329.5	73542.4	459.434	356.179	499.742	681.32	402.344	424.013	165.312	240.486	O35841	Api5	4	4	-0.23735	0.438266	0.665213	No	-0.696416	0.090126	0.324012	No
O35855	Branched-chain-amino-acid aminotransferase, mitochondrial	Bcat2	sp|O35855|BCAT2_MOUSE Branched-chain-amino-acid aminotransferase, mitochondrial OS=Mus musculus OX=10090 GN=Bcat2 PE=1 SV=2	4	7	4	5	5	4	5	4	44.127	51991	109084	63226	50736.5	88504.6	68746.1	84892.1	54680.4	241.625	430.08	267.895	220.21	279.397	206.162	273.404	178.807	O35855	Bcat2	4	4	0.109975	0.618598	0.780082	No	-0.306583	0.332487	0.616742	No
O35857	Mitochondrial import inner membrane translocase subunit TIM44	Timm44	sp|O35857|TIM44_MOUSE Mitochondrial import inner membrane translocase subunit TIM44 OS=Mus musculus OX=10090 GN=Timm44 PE=1 SV=2	6	9	6	8	7	4	5	4	51.091	31367.3	59625	42519.1	45474.4	43538.3	31100.9	30859.3	26080.3	145.778	235.08	180.157	197.371	137.445	93.2682	99.3855	85.2835	O35857	Timm44	4	4	-0.443918	0.128393	0.335362	No	-0.868496	0.005681	0.085875	No
O35864	COP9 signalosome complex subunit 5	Cops5	sp|O35864|CSN5_MOUSE COP9 signalosome complex subunit 5 OS=Mus musculus OX=10090 GN=Cops5 PE=1 SV=3	6	6	6	6	5	6	6	5	37.548	65895.7	66096.7	59006	37362.7	58551.3	69328.3	27889.4	48297.1	306.247	260.596	250.014	162.164	184.838	207.908	89.8206	157.933	O35864	Cops5	4	4	-0.162281	0.578429	0.754842	No	-0.612141	0.101256	0.343875	No
O35887	Calumenin	Calu	sp|O35887|CALU_MOUSE Calumenin OS=Mus musculus OX=10090 GN=Calu PE=1 SV=1	6	10	8	11	11	13	12	13	37.063	118683	294092	207199	224175	306072	635228	471841	540777	551.573	1159.5	877.921	972.978	966.227	1904.98	1519.61	1768.36	O35887	Calu	4	4	1.2108	0.013327	0.098401	No	0.790063	0.04618	0.230667	No
O35900	U6 snRNA-associated Sm-like protein LSm2	Lsm2	sp|O35900|LSM2_MOUSE U6 snRNA-associated Sm-like protein LSm2 OS=Mus musculus OX=10090 GN=Lsm2 PE=1 SV=1	2	2	2	2	2	1	2	1	10.834	209115	296776	190388	252424	311263	72187.3	156952	50796	971.849	1170.08	806.694	1095.59	982.613	216.482	505.479	166.105	O35900	Lsm2	4	4	-0.682316	0.143016	0.35802	No	-1.1123	0.051016	0.239999	No
O35904;O35904-2;Q8BTI9	Phosphatidylinositol 4,5-bisphosphate 3-kinase catalytic subunit delta isoform	Pik3cd	sp|O35904|PK3CD_MOUSE Phosphatidylinositol 4,5-bisphosphate 3-kinase catalytic subunit delta isoform OS=Mus musculus OX=10090 GN=Pik3cd PE=1 SV=2	5	9	6	9	5	4	5	3	119.71	8120.59	17452.7	17184.7	11285.4	12306.4	11147.1	12061.9	7737.98	37.74	68.81	72.8132	48.9818	38.8494	33.4288	38.8467	25.3035	O35904	Pik3cd	4	4	-0.32131	0.405156	0.639652	No	-0.743071	0.035997	0.202854	No
O54734	Dolichyl-diphosphooligosaccharide--protein glycosyltransferase 48 kDa subunit	Ddost	sp|O54734|OST48_MOUSE Dolichyl-diphosphooligosaccharide--protein glycosyltransferase 48 kDa subunit OS=Mus musculus OX=10090 GN=Ddost PE=1 SV=2	13	13	12	12	13	11	11	11	49.027	647557	736099	699955	750120	971348	829840	722638	882230	3009.48	2902.18	2965.77	3255.72	3066.41	2488.6	2327.33	2884.92	O54734	Ddost	4	4	0.265399	0.042617	0.183179	No	-0.172304	0.119293	0.374624	No
O54774	AP-3 complex subunit delta-1	Ap3d1	sp|O54774|AP3D1_MOUSE AP-3 complex subunit delta-1 OS=Mus musculus OX=10090 GN=Ap3d1 PE=1 SV=1	18	15	12	16	13	12	11	11	135.08	55581.3	48796.5	68922.4	41112.9	46919.1	46388.4	43095.4	38308.7	258.311	192.388	292.031	178.441	148.117	139.114	138.793	125.271	O54774	Ap3d1	4	4	-0.295418	0.159869	0.383224	No	-0.740644	0.006798	0.093913	No
O54782	Epididymis-specific alpha-mannosidase	Man2b2	sp|O54782|MA2B2_MOUSE Epididymis-specific alpha-mannosidase OS=Mus musculus OX=10090 GN=Man2b2 PE=1 SV=2	19	17	17	15	20	11	17	16	115.61	214486	202835	216403	155751	208241	166284	243565	167420	996.813	799.705	916.919	676.001	657.387	498.669	784.426	547.47	O54782	Man2b2	4	4	-0.0072631	0.940107	0.952624	No	-0.446088	0.054305	0.248601	No
O54824-2;O54824	Pro-interleukin-16;Interleukin-16	Il16	sp|O54824-2|IL16_MOUSE Isoform 2 of Pro-interleukin-16 OS=Mus musculus OX=10090 GN=Il16;sp|O54824|IL16_MOUSE Pro-interleukin-16 OS=Mus musculus OX=10090 GN=Il16 PE=1 SV=3	6	6	3	2	5	2	5	3	66.471	23860.1	30039	31846.4	12222.1	25911.8	5912.87	20764.3	13887.6	110.889	118.433	134.936	53.0473	81.7999	17.7321	66.8737	45.4129	O54824-2	Il16	4	4	-0.55946	0.285211	0.534502	No	-0.978275	0.103587	0.346657	No
O54833	Casein kinase II subunit alpha	Csnk2a2	sp|O54833|CSK22_MOUSE Casein kinase II subunit alpha OS=Mus musculus OX=10090 GN=Csnk2a2 PE=1 SV=1	4	4	2	2	3	2	2	1	41.215	19539.2	28788.4	13380.5	6446.98	16361.2	78914.4	18242.2	22110.3	90.8071	113.502	56.6945	27.9816	51.6499	236.656	58.7508	72.3015	O54833	Csnk2a2	4	4	0.992764	0.266509	0.514722	No	0.537184	0.55835	0.793097	No
O54834-4;O54834-3;O54834;O54834-2	Rho GTPase-activating protein 6	Arhgap6	sp|O54834-4|RHG06_MOUSE Isoform 4 of Rho GTPase-activating protein 6 OS=Mus musculus OX=10090 GN=Arhgap6;sp|O54834-3|RHG06_MOUSE Isoform 3 of Rho GTPase-activating protein 6 OS=Mus musculus OX=10090 GN=Arhgap6;sp|O54834|RHG06_MOUSE Rho GTPase-activating pr	5	6	2	5	6	6	5	6	88.671	12951.6	16407.8	6825.81	17411.5	35926.2	40354.2	23282.6	39053.2	60.192	64.6903	28.9216	75.5705	113.414	121.018	74.9839	127.705	O54834-4	Arhgap6	4	4	1.37088	0.007399	0.069275	No	0.930329	0.031708	0.191866	No
O54879	High mobility group protein B3	Hmgb3	sp|O54879|HMGB3_MOUSE High mobility group protein B3 OS=Mus musculus OX=10090 GN=Hmgb3 PE=1 SV=3	3	3	2	3	1	2	2	2	23.01	104287	226645	60226.8	264125	17923	98996.6	29253.3	122756	484.666	893.582	255.187	1146.37	56.5805	296.88	94.2134	401.415	O54879	Hmgb3	4	4	-1.2849	0.129686	0.337409	No	-1.711	0.060312	0.262719	No
O54890	Integrin beta-3	Itgb3	sp|O54890|ITB3_MOUSE Integrin beta-3 OS=Mus musculus OX=10090 GN=Itgb3 PE=1 SV=2	12	11	9	7	6	3	5	3	86.738	63677.2	22618.7	38025.8	21891.3	22706.3	12207.7	16921.4	15159.9	295.936	89.1775	161.119	95.014	71.6807	36.6095	54.4972	49.5735	O54890	Itgb3	4	4	-1.12594	0.046995	0.194929	No	-1.59436	0.017556	0.144902	No
O54916;O54916-3;O54916-4;O54916-2;Q80XA6	RalBP1-associated Eps domain-containing protein 1	Reps1	sp|O54916|REPS1_MOUSE RalBP1-associated Eps domain-containing protein 1 OS=Mus musculus OX=10090 GN=Reps1 PE=1 SV=2;sp|O54916-3|REPS1_MOUSE Isoform 3 of RalBP1-associated Eps domain-containing protein 1 OS=Mus musculus OX=10090 GN=Reps1;sp|O54916-4|REPS1_M	2	4	3	4	3	2	1	2	86.518	3517.71	7756.34	7355.31	6907.02	8708.92	6177.86	2603.87	6050.59	16.3484	30.5805	31.1652	29.9783	27.4928	18.5267	8.38602	19.7856	O54916	Reps1	4	4	-0.117365	0.711145	0.833845	No	-0.542678	0.199616	0.482863	No
O54931-5;O54931-4;O54931-3;O54931-2;O54931	A-kinase anchor protein 2	Akap2	sp|O54931-5|AKAP2_MOUSE Isoform 5 of A-kinase anchor protein 2 OS=Mus musculus OX=10090 GN=Akap2;sp|O54931-4|AKAP2_MOUSE Isoform 4 of A-kinase anchor protein 2 OS=Mus musculus OX=10090 GN=Akap2;sp|O54931-3|AKAP2_MOUSE Isoform 3 of A-kinase anchor protein 2	5	6	4	5	6	4	7	5	84.076	5210.32	17105.1	16623.2	11959.5	28416.7	15836	55513.4	34292.5	24.2147	67.4395	70.4343	51.9074	89.7076	47.4903	178.787	112.138	O54931-5	Akap2	4	4	1.39718	0.043219	0.184419	No	1.00044	0.122474	0.380229	No
O54941	SWI/SNF-related matrix-associated actin-dependent regulator of chromatin subfamily E member 1	Smarce1	sp|O54941|SMCE1_MOUSE SWI/SNF-related matrix-associated actin-dependent regulator of chromatin subfamily E member 1 OS=Mus musculus OX=10090 GN=Smarce1 PE=1 SV=1	2	3	2	2	5	2	4	3	46.638	18120.2	18303.2	29408.8	17187.4	55985	10323.4	15492.1	41077.5	84.2128	72.1631	124.608	74.5979	176.737	30.9589	49.894	134.325	O54941	Smarce1	4	4	0.565703	0.65492	0.801637	No	0.140358	0.809528	0.931851	No
O54946;O54946-2;Q9QYI8	DnaJ homolog subfamily B member 6	Dnajb6	sp|O54946|DNJB6_MOUSE DnaJ homolog subfamily B member 6 OS=Mus musculus OX=10090 GN=Dnajb6 PE=1 SV=4;sp|O54946-2|DNJB6_MOUSE Isoform B of DnaJ homolog subfamily B member 6 OS=Mus musculus OX=10090 GN=Dnajb6	4	4	4	3	5	4	5	3	39.807	27726.4	35660.5	27267.2	14851	34879.9	15269.8	53199.1	30032.9	128.857	140.597	115.534	64.4574	110.111	45.7926	171.333	98.2087	O54946	Dnajb6	4	4	0.338249	0.576275	0.753178	No	-0.079169	0.734145	0.892399	No
O54950	5-AMP-activated protein kinase subunit gamma-1	Prkag1	sp|O54950|AAKG1_MOUSE 5-AMP-activated protein kinase subunit gamma-1 OS=Mus musculus OX=10090 GN=Prkag1 PE=1 SV=2	8	12	7	9	8	4	6	2	37.52	75883.1	191866	115367	150918	96292.6	56138.4	56596.5	47984	352.663	756.461	488.821	655.023	303.982	168.353	182.275	156.909	O54950	Prkag1	4	4	-1.0551	0.02937	0.147307	No	-1.47313	0.004109	0.073663	No
O54957	Linker for activation of T-cells family member 1	Lat	sp|O54957|LAT_MOUSE Linker for activation of T-cells family member 1 OS=Mus musculus OX=10090 GN=Lat PE=1 SV=1	1	2	1	2	2	3	3	4	26.014	4768.4	10817.4	4259.43	10277.2	23447.7	43187.5	35235.7	58311.2	22.1609	42.6491	18.0476	44.606	74.0212	129.515	113.48	190.68	O54957	Lat	4	4	2.4108	0.001561	0.034241	Yes	1.99388	0.003473	0.06827	No
O54962	Barrier-to-autointegration factor;Barrier-to-autointegration factor, N-terminally processed	Banf1	sp|O54962|BAF_MOUSE Barrier-to-autointegration factor OS=Mus musculus OX=10090 GN=Banf1 PE=1 SV=1	2	1	1	1	1	1	2	1	10.102	53834.7	58910.7	35723	65715.3	142365	56530.1	121658	84702.1	250.194	232.264	151.362	285.222	449.428	169.528	391.811	276.979	O54962	Banf1	4	4	0.919983	0.049087	0.198668	No	0.486646	0.289962	0.580127	No
O54965;O54965-2	E3 ubiquitin-protein ligase RNF13	Rnf13	sp|O54965|RNF13_MOUSE E3 ubiquitin-protein ligase RNF13 OS=Mus musculus OX=10090 GN=Rnf13 PE=1 SV=2;sp|O54965-2|RNF13_MOUSE Isoform 2 of E3 ubiquitin-protein ligase RNF13 OS=Mus musculus OX=10090 GN=Rnf13	3	2	4	1	1	3	3	2	42.732	9916.31	19026.2	45069.2	13120.7	15080.3	10755.7	22408.5	8785.92	46.0855	75.0136	190.962	56.9474	47.6063	32.2551	72.1688	28.7303	O54965	Rnf13	4	4	-0.61148	0.450766	0.675334	No	-1.02958	0.152312	0.424822	No
O54984	ATPase Asna1	Asna1	sp|O54984|GET3_MOUSE ATPase GET3 OS=Mus musculus OX=10090 GN=Get3 PE=1 SV=2	4	4	5	3	5	4	3	3	38.822	72454.9	86159.7	67921.6	107495	134548	131699	74978.7	105017	336.73	339.697	287.79	466.557	424.749	394.951	241.477	343.408	O54984	Asna1	4	4	0.417843	0.151595	0.369662	No	-0.0266538	0.88303	0.966079	No
O54988-2;O54988	STE20-like serine/threonine-protein kinase	Slk	sp|O54988-2|SLK_MOUSE Isoform 2 of STE20-like serine/threonine-protein kinase OS=Mus musculus OX=10090 GN=Slk;sp|O54988|SLK_MOUSE STE20-like serine/threonine-protein kinase OS=Mus musculus OX=10090 GN=Slk PE=1 SV=2	16	16	11	11	11	12	15	11	137.71	33133.6	44260.2	27417.3	25679.9	34714.5	34405.8	46597.5	34580.9	153.987	174.502	116.17	111.458	109.589	103.179	150.072	113.081	O54988-2	Slk	4	4	0.203881	0.318274	0.565462	No	-0.224666	0.318999	0.604417	No
O55013	Trafficking protein particle complex subunit 3	Trappc3	sp|O55013|TPPC3_MOUSE Trafficking protein particle complex subunit 3 OS=Mus musculus OX=10090 GN=Trappc3 PE=1 SV=1	1	1	1	1	2	2	1	2	20.302	21645.4	26165.7	35670.2	38106.3	68226.9	40998.2	40035.4	75976.2	100.596	103.162	151.138	165.391	215.383	122.949	128.938	248.445	O55013	Trappc3	4	4	0.889446	0.030771	0.15132	No	0.460076	0.226141	0.514867	No
O55022	Membrane-associated progesterone receptor component 1	Pgrmc1	sp|O55022|PGRC1_MOUSE Membrane-associated progesterone receptor component 1 OS=Mus musculus OX=10090 GN=Pgrmc1 PE=1 SV=4	8	8	10	7	9	8	10	11	21.694	291979	488710	499052	186910	685485	836946	787236	750086	1356.96	1926.81	2114.53	811.24	2163.98	2509.91	2535.38	2452.81	O55022	Pgrmc1	4	4	1.06089	0.01457	0.103643	No	0.637846	0.061595	0.266701	No
O55023	Inositol monophosphatase 1	Impa1	sp|O55023|IMPA1_MOUSE Inositol monophosphatase 1 OS=Mus musculus OX=10090 GN=Impa1 PE=1 SV=1	8	7	10	6	9	6	8	8	30.436	367037	406578	513307	338873	491447	385421	484937	388103	1705.78	1602.99	2174.93	1470.8	1551.43	1155.84	1561.79	1269.11	O55023	Impa1	4	4	0.106135	0.506971	0.714185	No	-0.328539	0.092344	0.328363	No
O55028	[3-methyl-2-oxobutanoate dehydrogenase [lipoamide]] kinase, mitochondrial	Bckdk	sp|O55028|BCKD_MOUSE [3-methyl-2-oxobutanoate dehydrogenase [lipoamide]] kinase, mitochondrial OS=Mus musculus OX=10090 GN=Bckdk PE=1 SV=1	1	2	1	1	1	1	1	1	46.587	3035.07	6762.52	9852.2	3999.85	2847.87	2333.4	2213.93	2206.7	14.1053	26.6622	41.7447	17.3604	8.99032	6.9976	7.1302	7.21598	O55028	Bckdk	4	4	-1.30043	0.024851	0.135557	No	-1.71915	0.004224	0.074348	No
O55029	Coatomer subunit beta	Copb2	sp|O55029|COPB2_MOUSE Coatomer subunit beta OS=Mus musculus OX=10090 GN=Copb2 PE=1 SV=2	21	24	22	25	24	25	21	24	102.45	164959	244343	172662	231545	338141	276101	243344	343595	766.636	963.358	731.584	1004.97	1067.46	827.998	783.714	1123.57	O55029	Copb2	4	4	0.562225	0.023092	0.130164	No	0.133542	0.482636	0.744734	No
O55033	Cytoplasmic protein NCK2	Nck2	sp|O55033|NCK2_MOUSE Cytoplasmic protein NCK2 OS=Mus musculus OX=10090 GN=Nck2 PE=1 SV=1	4	5	5	5	5	6	5	3	42.879	13880.9	17095.8	29502.8	21807.6	22341.3	36173.4	38261	31905.4	64.5108	67.4026	125.006	94.6511	70.5282	108.48	123.224	104.332	O55033	Nck2	4	4	0.645061	0.060634	0.223998	No	0.209667	0.441505	0.709152	No
O55098	Serine/threonine-protein kinase 10	Stk10	sp|O55098|STK10_MOUSE Serine/threonine-protein kinase 10 OS=Mus musculus OX=10090 GN=Stk10 PE=1 SV=2	8	10	8	7	7	9	7	9	111.9	19734.9	19500.7	17429	16244.4	24074.3	44047.5	39563	49219.3	91.7167	76.8846	73.8484	70.505	75.9991	132.094	127.417	160.949	O55098	Stk10	4	4	1.10571	0.004235	0.054026	No	0.66572	0.044458	0.227577	No
O55106	Striatin	Strn	sp|O55106|STRN_MOUSE Striatin OS=Mus musculus OX=10090 GN=Strn PE=1 SV=2	7	9	5	10	7	10	7	5	85.965	29815.6	31790.6	14478.1	35005	29221.7	39029.7	32185.6	27842.8	138.566	125.339	61.345	151.931	92.2489	117.046	103.657	91.0469	O55106	Strn	4	4	0.207576	0.414549	0.64681	No	-0.240187	0.609763	0.819513	No
O55126	Protein NipSnap homolog 2	Gbas	sp|O55126|NIPS2_MOUSE Protein NipSnap homolog 2 OS=Mus musculus OX=10090 GN=Nipsnap2 PE=1 SV=1	3	3	1	3	3	2	2	2	32.932	62808.5	53728.8	27950.6	56074.7	65579.7	41414.2	18204.1	37524.8	291.899	211.834	118.429	243.379	207.026	124.197	58.6282	122.708	O55126	Gbas	4	4	-0.301636	0.447233	0.672473	No	-0.755886	0.131758	0.392784	No
O55131;S4R2P6;P28661-5;P28661-4;Q8C650-2;Q9DA97;P28661-3;Q8C650;P28661-2;P28661	Septin-7	Sept7	sp|O55131|SEPT7_MOUSE Septin-7 OS=Mus musculus OX=10090 GN=Septin7 PE=1 SV=1	12	14	12	10	12	10	12	11	50.549	352148	478104	432754	312731	328456	506851	664325	590146	1636.59	1885	1833.62	1357.34	1036.89	1519.99	2139.53	1929.8	O55131	39326	4	4	0.407324	0.197675	0.43211	No	-0.0186749	0.823287	0.939949	No
O55135	Eukaryotic translation initiation factor 6	Eif6	sp|O55135|IF6_MOUSE Eukaryotic translation initiation factor 6 OS=Mus musculus OX=10090 GN=Eif6 PE=1 SV=2	3	4	2	4	4	3	5	2	26.511	76001.6	115779	81994	109658	216758	84995.5	221966	201479	353.213	456.475	347.417	475.945	684.275	254.892	714.863	658.843	O55135	Eif6	4	4	0.919403	0.060122	0.22277	No	0.502118	0.323237	0.607943	No
O55142	60S ribosomal protein L35a	Rpl35a	sp|O55142|RL35A_MOUSE 60S ribosomal protein L35a OS=Mus musculus OX=10090 GN=Rpl35a PE=1 SV=2	2	4	3	4	4	3	4	3	12.554	376412	888962	766598	853661	1.123e+06	881113	1.28846e+06	1.18807e+06	1749.35	3504.86	3248.15	3705.12	3545.17	2642.36	4149.63	3885.02	O55142	Rpl35a	4	4	0.634819	0.067947	0.23857	No	0.220377	0.406442	0.679431	No
O55143;O55143-2	Sarcoplasmic/endoplasmic reticulum calcium ATPase 2	Atp2a2	sp|O55143|AT2A2_MOUSE Sarcoplasmic/endoplasmic reticulum calcium ATPase 2 OS=Mus musculus OX=10090 GN=Atp2a2 PE=1 SV=2;sp|O55143-2|AT2A2_MOUSE Isoform 2 of Sarcoplasmic/endoplasmic reticulum calcium ATPase 2 OS=Mus musculus OX=10090 GN=Atp2a2	22	23	26	25	27	26	26	22	114.86	137262	194773	244356	184041	346717	388900	291508	388668	637.917	767.922	1035.36	798.789	1094.54	1166.27	938.832	1270.96	O55143	Atp2a2	4	4	0.896717	0.003519	0.048947	Yes	0.464478	0.031392	0.190853	No
O55201;O55201-2	Transcription elongation factor SPT5	Supt5h	sp|O55201|SPT5H_MOUSE Transcription elongation factor SPT5 OS=Mus musculus OX=10090 GN=Supt5h PE=1 SV=1;sp|O55201-2|SPT5H_MOUSE Isoform 2 of Transcription elongation factor SPT5 OS=Mus musculus OX=10090 GN=Supt5h	12	17	6	12	11	5	6	5	120.66	29949.3	41208.3	11234.6	32148.4	33242.5	17682.4	10933.3	14602.1	139.188	162.47	47.6021	139.533	104.942	53.0275	35.2119	47.7495	O55201	Supt5h	4	4	-0.583076	0.333534	0.581404	No	-1.0206	0.106347	0.353685	No
O55222	Integrin-linked protein kinase	Ilk	sp|O55222|ILK_MOUSE Integrin-linked protein kinase OS=Mus musculus OX=10090 GN=Ilk PE=1 SV=2	9	7	8	9	3	8	7	8	51.373	66827.4	61917.2	128260	87137.6	41831.2	78527.9	73677.9	101269	310.577	244.118	543.449	378.201	132.055	235.497	237.287	331.152	O55222	Ilk	4	4	-0.220795	0.546761	0.741918	No	-0.657462	0.119357	0.374624	No
O55234	Proteasome subunit beta type-5	Psmb5	sp|O55234|PSB5_MOUSE Proteasome subunit beta type-5 OS=Mus musculus OX=10090 GN=Psmb5 PE=1 SV=3	4	5	2	4	5	3	5	4	28.532	61043.4	57358.3	28623.8	74824.8	207202	110665	130801	217889	283.696	226.143	121.282	324.76	654.109	331.871	421.257	712.506	O55234	Psmb5	4	4	1.58714	0.005908	0.061193	No	1.14899	0.028606	0.182251	No
O70133-2;O70133;O70133-3	ATP-dependent RNA helicase A	Dhx9	sp|O70133-2|DHX9_MOUSE Isoform 2 of ATP-dependent RNA helicase A OS=Mus musculus OX=10090 GN=Dhx9;sp|O70133|DHX9_MOUSE ATP-dependent RNA helicase A OS=Mus musculus OX=10090 GN=Dhx9 PE=1 SV=2;sp|O70133-3|DHX9_MOUSE Isoform 3 of ATP-dependent RNA helicase A	25	26	25	25	21	19	21	15	149.54	119262	192348	99451.7	126495	108044	113918	103392	72353.7	554.266	758.36	421.386	549.023	341.079	341.628	332.985	236.599	O70133-2	Dhx9	4	4	-0.43471	0.15049	0.368769	No	-0.866383	0.007679	0.097589	No
O70145	Neutrophil cytosol factor 2	Ncf2	sp|O70145|NCF2_MOUSE Neutrophil cytosol factor 2 OS=Mus musculus OX=10090 GN=Ncf2 PE=1 SV=1	6	7	5	7	9	10	10	6	59.485	19129.1	34893.1	18028.7	31845.4	75239.4	104017	58456	46914.3	88.9012	137.571	76.3892	138.217	237.52	311.935	188.263	153.412	O70145	Ncf2	4	4	1.45393	0.005894	0.061193	No	1.0146	0.017261	0.14381	No
O70152	Dolichol-phosphate mannosyltransferase subunit 1	Dpm1	sp|O70152|DPM1_MOUSE Dolichol-phosphate mannosyltransferase subunit 1 OS=Mus musculus OX=10090 GN=Dpm1 PE=1 SV=1	3	4	3	3	1	5	2	5	29.174	49574.6	52651.3	76475.4	37107.6	16048.7	74247.5	17053.4	108970	230.395	207.586	324.033	161.057	50.6636	222.66	54.9222	356.335	O70152	Dpm1	4	4	0.00340892	0.580565	0.75587	No	-0.431221	0.282898	0.573282	No
O70172	Phosphatidylinositol 5-phosphate 4-kinase type-2 alpha	Pip4k2a	sp|O70172|PI42A_MOUSE Phosphatidylinositol 5-phosphate 4-kinase type-2 alpha OS=Mus musculus OX=10090 GN=Pip4k2a PE=1 SV=1	7	6	3	7	6	5	6	4	46.151	330504	344895	85077.9	181291	592935	112146	541139	145202	1536	1359.8	360.483	786.851	1871.81	336.312	1742.79	474.814	O70172	Pip4k2a	4	4	0.563116	0.634292	0.78951	No	0.130443	0.95537	0.995376	No
O70194	Eukaryotic translation initiation factor 3 subunit D	Eif3d	sp|O70194|EIF3D_MOUSE Eukaryotic translation initiation factor 3 subunit D OS=Mus musculus OX=10090 GN=Eif3d PE=1 SV=2	7	10	7	9	11	10	10	10	63.988	83159.1	120634	88699.8	128362	184983	157753	126190	144974	386.477	475.619	375.83	557.124	583.964	473.085	406.407	474.069	O70194	Eif3d	4	4	0.544679	0.028875	0.146579	No	0.110192	0.521	0.768022	No
O70251;A0A087WS46;G3UX43;G3UZ47;M0QWK5;M0QWH8	Elongation factor 1-beta	Eef1b;Eef1b2	sp|O70251|EF1B_MOUSE Elongation factor 1-beta OS=Mus musculus OX=10090 GN=Eef1b PE=1 SV=5;tr|A0A087WS46|A0A087WS46_MOUSE Eukaryotic translation elongation factor 1 beta 2 OS=Mus musculus OX=10090 GN=Eef1b2 PE=1 SV=1	9	7	6	5	8	8	8	10	24.693	487842	593243	398416	480167	952789	1.10523e+06	763517	892178	2267.22	2338.95	1688.13	2084.05	3007.82	3314.46	2458.99	2917.45	O70251	Eef1b	4	4	0.922254	0.001228	0.031991	Yes	0.481614	0.012977	0.128477	No
O70252	Heme oxygenase 2	Hmox2	sp|O70252|HMOX2_MOUSE Heme oxygenase 2 OS=Mus musculus OX=10090 GN=Hmox2 PE=1 SV=1	4	5	4	3	6	3	3	2	35.738	32959.7	65387	20092.2	23847.2	41025.7	31609.1	37440.5	12219.3	153.178	257.798	85.1327	103.503	129.512	94.7924	120.581	39.9574	O70252	Hmox2	4	4	-0.218435	0.728952	0.846454	No	-0.639759	0.269894	0.560707	No
O70274;Q63739	Protein tyrosine phosphatase type IVA 2;Protein tyrosine phosphatase type IVA 1	Ptp4a2;Ptp4a1	sp|O70274|TP4A2_MOUSE Protein tyrosine phosphatase type IVA 2 OS=Mus musculus OX=10090 GN=Ptp4a2 PE=1 SV=1;sp|Q63739|TP4A1_MOUSE Protein tyrosine phosphatase type IVA 1 OS=Mus musculus OX=10090 GN=Ptp4a1 PE=1 SV=1	2	2	2	2	2	2	2	3	19.127	53099.2	40411.9	41954.7	127125	64482.8	80648.6	76192.3	116976	246.775	159.33	177.766	551.758	203.563	241.856	245.385	382.516	O70274	Ptp4a2	4	4	0.365485	0.281569	0.530555	No	-0.0814104	0.889286	0.968031	No
O70310	Glycylpeptide N-tetradecanoyltransferase 1	Nmt1	sp|O70310|NMT1_MOUSE Glycylpeptide N-tetradecanoyltransferase 1 OS=Mus musculus OX=10090 GN=Nmt1 PE=1 SV=1	3	8	5	8	8	6	8	5	56.888	31537.3	50722.6	34993.7	60305.5	93332.8	68167.9	83991.7	72645.5	146.568	199.981	148.272	261.742	294.639	204.428	270.504	237.553	O70310	Nmt1	4	4	0.841352	0.011037	0.087719	No	0.412709	0.103577	0.346657	No
O70325-2;O70325;O70325-3	Phospholipid hydroperoxide glutathione peroxidase, mitochondrial	Gpx4	sp|O70325-2|GPX4_MOUSE Isoform Cytoplasmic of Phospholipid hydroperoxide glutathione peroxidase OS=Mus musculus OX=10090 GN=Gpx4;sp|O70325|GPX4_MOUSE Phospholipid hydroperoxide glutathione peroxidase OS=Mus musculus OX=10090 GN=Gpx4 PE=1 SV=4;sp|O70325-3|G	9	7	6	8	6	9	7	6	19.522	700952	591210	475608	527882	627978	736497	620280	412851	3257.63	2330.93	2015.19	2291.15	1982.44	2208.67	1997.68	1350.04	O70325-2	Gpx4	4	4	0.0626912	0.834842	0.901992	No	-0.392347	0.118248	0.373909	No
O70404	Vesicle-associated membrane protein 8	Vamp8	sp|O70404|VAMP8_MOUSE Vesicle-associated membrane protein 8 OS=Mus musculus OX=10090 GN=Vamp8 PE=1 SV=1	3	3	3	2	4	2	3	3	11.451	856212	779522	677956	334896	898704	488428	754513	957873	3979.2	3073.38	2872.56	1453.54	2837.09	1464.74	2429.99	3132.28	O70404	Vamp8	4	4	0.226822	0.506398	0.713917	No	-0.206075	0.676644	0.857947	No
O70435	Proteasome subunit alpha type-3	Psma3	sp|O70435|PSA3_MOUSE Proteasome subunit alpha type-3 OS=Mus musculus OX=10090 GN=Psma3 PE=1 SV=3	7	7	7	8	7	7	8	9	28.405	274720	610960	566786	596864	843732	895722	734070	809150	1276.75	2408.8	2401.53	2590.55	2663.55	2686.17	2364.15	2645.95	O70435	Psma3	4	4	0.67972	0.039218	0.175074	No	0.255627	0.253325	0.545201	No
O70439	Syntaxin-7	Stx7	sp|O70439|STX7_MOUSE Syntaxin-7 OS=Mus musculus OX=10090 GN=Stx7 PE=1 SV=3	4	3	1	3	2	3	5	3	29.82	58557.8	68992.1	47201.3	67426.5	60049.8	66421.4	80710.8	65465.1	272.144	272.012	199.996	292.649	189.569	199.191	259.937	214.073	O70439	Stx7	4	4	0.170968	0.293219	0.54158	No	-0.265092	0.149602	0.421217	No
O70456	14-3-3 protein sigma	Sfn	sp|O70456|1433S_MOUSE 14-3-3 protein sigma OS=Mus musculus OX=10090 GN=Sfn PE=1 SV=2	3	3	3	3	3	3	3	3	27.706	179214	196602	267778	195381	439850	402878	427857	410070	832.885	775.133	1134.6	848.008	1388.55	1208.19	1377.96	1340.94	O70456	Sfn	4	4	1.00232	0.00023	0.012872	Yes	0.566006	0.004253	0.074519	No
O70492	Sorting nexin-3	Snx3	sp|O70492|SNX3_MOUSE Sorting nexin-3 OS=Mus musculus OX=10090 GN=Snx3 PE=1 SV=3	6	6	6	6	5	7	7	6	18.757	271238	202183	405686	269639	378464	453819	458011	233825	1260.56	797.136	1718.93	1170.31	1194.76	1360.95	1475.07	764.616	O70492	Snx3	4	4	0.407916	0.236366	0.480451	No	-0.044884	0.913766	0.976996	No
O70493	Sorting nexin-12	Snx12	sp|O70493|SNX12_MOUSE Sorting nexin-12 OS=Mus musculus OX=10090 GN=Snx12 PE=1 SV=1	6	2	5	4	5	4	5	4	19.116	68703.2	27849.3	92804.9	40353.2	72592.8	37881.6	80753	43327.5	319.294	109.8	393.223	175.144	229.166	113.603	260.073	141.682	O70493	Snx12	4	4	0.0301088	0.829451	0.899819	No	-0.421942	0.534376	0.777656	No
O70503;O70503-2	Very-long-chain 3-oxoacyl-CoA reductase	Hsd17b12	sp|O70503|DHB12_MOUSE Very-long-chain 3-oxoacyl-CoA reductase OS=Mus musculus OX=10090 GN=Hsd17b12 PE=1 SV=1;sp|O70503-2|DHB12_MOUSE Isoform 2 of Very-long-chain 3-oxoacyl-CoA reductase OS=Mus musculus OX=10090 GN=Hsd17b12	8	9	7	8	9	8	8	6	34.741	168629	261047	152496	112389	322187	278099	400567	248997	783.695	1029.22	646.142	487.799	1017.1	833.99	1290.07	814.228	O70503	Hsd17b12	4	4	0.84758	0.022385	0.127988	No	0.424643	0.150475	0.422309	No
O70551;O54781	SRSF protein kinase 1	Srpk1	sp|O70551|SRPK1_MOUSE SRSF protein kinase 1 OS=Mus musculus OX=10090 GN=Srpk1 PE=1 SV=2	4	4	4	5	4	3	6	5	73.088	12038.1	12535.3	52782.3	19464.2	11994	14662.8	19034	24846.3	55.9465	49.4223	223.643	84.4798	37.8633	43.9723	61.3011	81.2484	O70551	Srpk1	4	4	-0.45692	0.695085	0.824611	No	-0.881884	0.274336	0.564872	No
O70591	Prefoldin subunit 2	Pfdn2	sp|O70591|PFD2_MOUSE Prefoldin subunit 2 OS=Mus musculus OX=10090 GN=Pfdn2 PE=1 SV=2	2	2	2	2	1	2	2	2	16.534	83586	73510.7	48827.5	33298.8	67826.7	133686	84317.7	51707.6	388.461	289.827	206.887	144.526	214.119	400.911	271.554	169.086	O70591	Pfdn2	4	4	0.496695	0.280099	0.528374	No	0.0359338	0.893323	0.968917	No
O88325		Naglu	tr|O88325|O88325_MOUSE Alpha-N-acetylglucosaminidase OS=Mus musculus OX=10090 GN=Naglu PE=1 SV=1	15	13	13	12	14	11	11	11	82.595	167894	200783	184995	145282	188956	128663	102248	86907.2	780.277	791.616	783.84	630.561	596.509	385.846	329.299	284.189	O88325	Naglu	4	4	-0.463852	0.096735	0.290321	No	-0.904037	0.007869	0.098159	No
O88342	WD repeat-containing protein 1	Wdr1	sp|O88342|WDR1_MOUSE WD repeat-containing protein 1 OS=Mus musculus OX=10090 GN=Wdr1 PE=1 SV=3	17	20	21	17	20	20	19	18	66.406	1.00884e+06	1.18799e+06	1.01873e+06	860961	1.20063e+06	1.38134e+06	832606	1.45984e+06	4688.53	4683.83	4316.46	3736.8	3790.23	4142.5	2681.49	4773.74	O88342	Wdr1	4	4	0.257892	0.296704	0.546695	No	-0.179409	0.330515	0.614602	No
O88351	Inhibitor of nuclear factor kappa-B kinase subunit beta	Ikbkb	sp|O88351|IKKB_MOUSE Inhibitor of nuclear factor kappa-B kinase subunit beta OS=Mus musculus OX=10090 GN=Ikbkb PE=1 SV=1	4	4	2	3	1	5	3	1	86.689	5720.5	41952.5	5619.18	27264.9	23990	23729.9	15298.7	4447.21	26.5857	165.404	23.809	118.337	75.7332	71.1634	49.271	14.5425	O88351	Ikbkb	4	4	-0.255854	0.984836	0.973475	No	-0.665174	0.660196	0.848885	No
O88384	Vesicle transport through interaction with t-SNAREs homolog 1B	Vti1b	sp|O88384|VTI1B_MOUSE Vesicle transport through interaction with t-SNAREs homolog 1B OS=Mus musculus OX=10090 GN=Vti1b PE=1 SV=1	3	4	4	4	6	6	5	5	26.713	74813.8	101883	147838	113440	215493	217738	198727	204406	347.693	401.688	626.405	492.36	680.282	652.972	640.02	668.415	O88384	Vti1b	4	4	0.933283	0.003196	0.047275	Yes	0.499854	0.027857	0.179863	No
O88398	Advillin	Avil	sp|O88398|AVIL_MOUSE Advillin OS=Mus musculus OX=10090 GN=Avil PE=1 SV=2	34	35	36	31	32	35	32	31	92.031	2.42268e+06	2.98237e+06	2.60539e+06	2.40233e+06	3.29662e+06	3.10813e+06	3.95898e+06	2.69287e+06	11259.3	11758.4	11039.3	10426.8	10407	9320.95	12750.3	8805.77	O88398	Avil	4	4	0.326425	0.057758	0.216707	No	-0.107696	0.363103	0.640841	No
O88413	Tubby-related protein 3	Tulp3	sp|O88413|TULP3_MOUSE Tubby-related protein 3 OS=Mus musculus OX=10090 GN=Tulp3 PE=1 SV=1	6	8	5	3	6	3	4	2	51.23	31955.5	55239.8	34848.2	62304.3	48468.9	27038.3	11236.6	23912.2	148.512	217.791	147.655	270.418	153.01	81.0851	36.1886	78.1938	O88413	Tulp3	4	4	-0.736348	0.132592	0.341524	No	-1.17048	0.034382	0.19875	No
O88428	Bifunctional 3-phosphoadenosine 5-phosphosulfate synthase 2;Sulfate adenylyltransferase;Adenylyl-sulfate kinase	Papss2	sp|O88428|PAPS2_MOUSE Bifunctional 3-phosphoadenosine 5-phosphosulfate synthase 2 OS=Mus musculus OX=10090 GN=Papss2 PE=1 SV=2	21	21	18	22	27	28	27	21	70.35	366867	612435	503389	605445	1.52572e+06	1.51943e+06	1.51392e+06	1.30107e+06	1704.99	2414.62	2132.91	2627.79	4816.49	4556.59	4875.72	4254.56	O88428	Papss2	4	4	1.48872	0.00016	0.011667	Yes	1.05911	0.000285	0.023874	Yes
O88447	Kinesin light chain 1	Klc1	sp|O88447|KLC1_MOUSE Kinesin light chain 1 OS=Mus musculus OX=10090 GN=Klc1 PE=1 SV=3	11	9	9	9	12	9	14	8	61.449	51940.1	56597.3	51107.2	45612.5	92961.6	105853	139782	74709.7	241.389	223.143	216.546	197.97	293.467	317.44	450.182	244.303	O88447	Klc1	4	4	1.00978	0.002715	0.042909	Yes	0.570469	0.032401	0.193557	No
O88456;Q9D7J7	Calpain small subunit 1	Capns1	sp|O88456|CPNS1_MOUSE Calpain small subunit 1 OS=Mus musculus OX=10090 GN=Capns1 PE=1 SV=1	6	6	7	7	6	7	7	6	28.463	205834	284137	390213	294304	398539	417688	413928	140174	956.602	1120.25	1653.37	1277.36	1258.13	1252.6	1333.1	458.373	O88456	Capns1	4	4	0.22249	0.771355	0.872867	No	-0.219039	0.477587	0.738716	No
O88487	Cytoplasmic dynein 1 intermediate chain 2	Dync1i2	sp|O88487|DC1I2_MOUSE Cytoplasmic dynein 1 intermediate chain 2 OS=Mus musculus OX=10090 GN=Dync1i2 PE=1 SV=1	11	6	10	7	9	11	7	9	68.393	100972	89530.2	111358	64668	134079	136237	137111	150702	469.26	352.986	471.834	280.676	423.268	408.561	441.58	492.802	O88487	Dync1i2	4	4	0.606677	0.011024	0.087719	No	0.165528	0.344768	0.629823	No
O88512	AP-1 complex subunit gamma-like 2	Ap1g2	sp|O88512|AP1G2_MOUSE AP-1 complex subunit gamma-like 2 OS=Mus musculus OX=10090 GN=Ap1g2 PE=1 SV=2	2	5	1	3	2	4	4	2	87.862	2737.43	9955.65	2803.46	5643.65	7984.24	13076.3	8925.86	2199.4	12.7221	39.2516	11.8785	24.495	25.2052	39.2143	28.7467	7.19213	O88512	Ap1g2	4	4	0.606435	0.461991	0.682841	No	0.183904	0.861707	0.955131	No
O88522	NF-kappa-B essential modulator	Ikbkg	sp|O88522|NEMO_MOUSE NF-kappa-B essential modulator OS=Mus musculus OX=10090 GN=Ikbkg PE=1 SV=2	3	2	2	1	2	3	2	1	47.972	23192.9	11382.2	8524.96	3626.85	12416.6	12177.1	17331.1	6789.89	107.788	44.8761	36.1211	15.7415	39.1973	36.5178	55.8165	22.2032	O88522	Ikbkg	4	4	0.0601	0.666736	0.805492	No	-0.411843	0.810909	0.932207	No
O88531	Palmitoyl-protein thioesterase 1	Ppt1	sp|O88531|PPT1_MOUSE Palmitoyl-protein thioesterase 1 OS=Mus musculus OX=10090 GN=Ppt1 PE=1 SV=2	3	5	2	2	1	1	2	4	34.49	29682.9	77335.9	17155.8	10340.6	24753.1	6002.8	12576.4	27502.9	137.95	304.908	72.6907	44.8809	78.142	18.0017	40.5038	89.9353	O88531	Ppt1	4	4	-0.925232	0.388166	0.624365	No	-1.3065	0.188651	0.471026	No
O88532	Zinc finger RNA-binding protein	Zfr	sp|O88532|ZFR_MOUSE Zinc finger RNA-binding protein OS=Mus musculus OX=10090 GN=Zfr PE=1 SV=2	4	6	4	5	3	3	7	5	116.86	5021.02	10326.2	7775.93	6166.53	6548.21	4801.12	9085.52	11544.3	23.3349	40.7125	32.9474	26.7644	20.6718	14.398	29.2609	37.7503	O88532	Zfr	4	4	0.126741	0.784026	0.877021	No	-0.277821	0.372136	0.648164	No
O88543	COP9 signalosome complex subunit 3	Cops3	sp|O88543|CSN3_MOUSE COP9 signalosome complex subunit 3 OS=Mus musculus OX=10090 GN=Cops3 PE=1 SV=3	5	3	4	3	2	3	4	2	47.832	44918.8	35138	35734.1	4261.8	34936.4	30866.9	52380.7	13768.2	208.758	138.537	151.409	18.4974	110.289	92.5663	168.697	45.0225	O88543	Cops3	4	4	0.136346	0.652136	0.800285	No	-0.312146	0.986469	>0.999999	No
O88544	COP9 signalosome complex subunit 4	Cops4	sp|O88544|CSN4_MOUSE COP9 signalosome complex subunit 4 OS=Mus musculus OX=10090 GN=Cops4 PE=1 SV=1	10	9	4	5	9	11	9	8	46.284	75895.7	78764.2	64132.9	47380.4	102869	268685	100876	121818	352.721	310.54	271.737	205.643	324.745	805.756	324.883	398.348	O88544	Cops4	4	4	1.1587	0.030015	0.148778	No	0.700587	0.130942	0.391865	No
O88545	COP9 signalosome complex subunit 6	Cops6	sp|O88545|CSN6_MOUSE COP9 signalosome complex subunit 6 OS=Mus musculus OX=10090 GN=Cops6 PE=1 SV=1	3	3	4	5	4	4	4	3	35.88	26097.4	37954.8	48438.3	47909.4	42433.5	33742.5	41570.8	26423.3	121.286	149.642	205.238	207.94	133.957	101.19	133.883	86.405	O88545	Cops6	4	4	-0.153901	0.621028	0.781911	No	-0.586974	0.057043	0.255824	No
O88569;O88569-2;O88569-3	Heterogeneous nuclear ribonucleoproteins A2/B1	Hnrnpa2b1	sp|O88569|ROA2_MOUSE Heterogeneous nuclear ribonucleoproteins A2/B1 OS=Mus musculus OX=10090 GN=Hnrnpa2b1 PE=1 SV=2;sp|O88569-2|ROA2_MOUSE Isoform 2 of Heterogeneous nuclear ribonucleoproteins A2/B1 OS=Mus musculus OX=10090 GN=Hnrnpa2b1;sp|O88569-3|ROA2_MO	20	22	21	20	22	20	22	22	37.402	3.10637e+06	4.13186e+06	2.92325e+06	3.09223e+06	4.62318e+06	3.809e+06	4.33853e+06	3.74917e+06	14436.7	16290.5	12386.1	13421.1	14594.7	11422.8	13972.7	12259.9	O88569	Hnrnpa2b1	4	4	0.317805	0.051372	0.202848	No	-0.113695	0.371639	0.647751	No
O88587-2;O88587	Catechol O-methyltransferase	Comt	sp|O88587-2|COMT_MOUSE Isoform Soluble of Catechol O-methyltransferase OS=Mus musculus OX=10090 GN=Comt;sp|O88587|COMT_MOUSE Catechol O-methyltransferase OS=Mus musculus OX=10090 GN=Comt PE=1 SV=2	7	6	7	6	8	5	7	3	24.707	160210	250757	333336	159074	214206	247431	375525	61609.7	744.568	988.648	1412.37	690.422	676.22	742.019	1209.42	201.466	O88587-2	Comt	4	4	-0.00737195	0.758519	0.866315	No	-0.439253	0.326254	0.609579	No
O88653	Ragulator complex protein LAMTOR3	Lamtor3	sp|O88653|LTOR3_MOUSE Ragulator complex protein LAMTOR3 OS=Mus musculus OX=10090 GN=Lamtor3 PE=1 SV=1	1	1	1	1	1	1	3	1	13.553	7769.03	27527.2	26931	65410.9	76876.2	29466.1	39087	32822.1	36.1061	108.53	114.109	283.901	242.688	88.3655	125.884	107.33	O88653	Lamtor3	4	4	0.481854	0.335869	0.5834	No	0.0563641	0.679521	0.859652	No
O88668	Protein CREG1	Creg1	sp|O88668|CREG1_MOUSE Protein CREG1 OS=Mus musculus OX=10090 GN=Creg1 PE=1 SV=1	10	9	8	8	8	7	9	7	24.452	902334	914306	480341	618803	899726	468887	509634	393453	4193.55	3604.78	2035.25	2685.77	2840.31	1406.14	1641.33	1286.6	O88668	Creg1	4	4	-0.360111	0.305394	0.555782	No	-0.803232	0.054424	0.248849	No
O88685	26S protease regulatory subunit 6A	Psmc3	sp|O88685|PRS6A_MOUSE 26S proteasome regulatory subunit 6A OS=Mus musculus OX=10090 GN=Psmc3 PE=1 SV=2	9	11	12	12	12	12	12	12	49.548	97069.6	210854	78959.7	275733	227338	195450	198147	182607	451.126	831.324	334.56	1196.75	717.673	586.133	638.151	597.131	O88685	Psmc3	4	4	0.278198	0.331964	0.579486	No	-0.14819	0.95726	0.99563	No
O88712;O88712-2;O88712-3	C-terminal-binding protein 1	Ctbp1	sp|O88712|CTBP1_MOUSE C-terminal-binding protein 1 OS=Mus musculus OX=10090 GN=Ctbp1 PE=1 SV=2;sp|O88712-2|CTBP1_MOUSE Isoform 2 of C-terminal-binding protein 1 OS=Mus musculus OX=10090 GN=Ctbp1;sp|O88712-3|CTBP1_MOUSE Isoform 3 of C-terminal-binding prote	7	6	5	6	4	5	3	2	47.744	110558	125239	54568.4	91897.6	83713.1	68824.2	15200.1	21955.1	513.814	493.774	231.212	398.86	264.271	206.396	48.9536	71.7939	O88712	Ctbp1	4	4	-1.0109	0.097986	0.292663	No	-1.46939	0.035963	0.202854	No
O88738-3;O88738-2;O88738	Baculoviral IAP repeat-containing protein 6	Birc6	sp|O88738-3|BIRC6_MOUSE Isoform 3 of Baculoviral IAP repeat-containing protein 6 OS=Mus musculus OX=10090 GN=Birc6;sp|O88738-2|BIRC6_MOUSE Isoform 2 of Baculoviral IAP repeat-containing protein 6 OS=Mus musculus OX=10090 GN=Birc6;sp|O88738|BIRC6_MOUSE Bacu	2	8	7	9	6	4	2	1	530.51	438.338	1628.09	2130.21	1932.08	2167.96	1332.22	794.381	424.402	2.03715	6.41898	9.02592	8.38574	6.84395	3.99519	2.55839	1.38781	O88738-3	Birc6	4	4	-0.377114	0.606744	0.77189	No	-0.806989	0.275203	0.566355	No
O88746;O88746-2	Target of Myb protein 1	Tom1	sp|O88746|TOM1_MOUSE Target of Myb protein 1 OS=Mus musculus OX=10090 GN=Tom1 PE=1 SV=1	5	5	4	5	5	4	5	5	54.325	19116.5	68467	23570.5	8018.07	20915.6	11824.7	52679.4	19684.1	88.8429	269.941	99.8704	34.8006	66.0278	35.4609	169.659	64.3677	O88746	Tom1	4	4	-0.181231	0.987187	0.975023	No	-0.556538	0.596939	0.815868	No
O88796	Ribonuclease P protein subunit p30	Rpp30	sp|O88796|RPP30_MOUSE Ribonuclease P protein subunit p30 OS=Mus musculus OX=10090 GN=Rpp30 PE=1 SV=1	4	3	1	2	2	1	2	1	29.473	20602.8	12608.3	4011.66	9061.09	11025.9	6087.53	4314.41	5312.84	95.7505	49.7099	16.9978	39.3275	34.8074	18.2558	13.895	17.3732	O88796	Rpp30	4	4	-0.79147	0.29846	0.548304	No	-1.25868	0.112527	0.365059	No
O88811;O88811-2	Signal transducing adapter molecule 2	Stam2	sp|O88811|STAM2_MOUSE Signal transducing adapter molecule 2 OS=Mus musculus OX=10090 GN=Stam2 PE=1 SV=1;sp|O88811-2|STAM2_MOUSE Isoform 2 of Signal transducing adapter molecule 2 OS=Mus musculus OX=10090 GN=Stam2	3	2	1	3	4	4	5	1	57.454	1982.31	3798.99	4336	9874.28	22626	30940.3	34184.5	10850.8	9.21267	14.9781	18.372	42.857	71.4272	92.7865	110.095	35.4825	O88811	Stam2	4	4	2.30222	0.007233	0.068088	No	1.85865	0.01507	0.135451	No
O88842;O88842-2	FYVE, RhoGEF and PH domain-containing protein 3	Fgd3	sp|O88842|FGD3_MOUSE FYVE, RhoGEF and PH domain-containing protein 3 OS=Mus musculus OX=10090 GN=Fgd3 PE=1 SV=1	1	2	2	2	1	1	1	2	80.623	3695.83	7554.24	5822.63	5743.1	4010.94	2072.86	6281.88	8426.2	17.1761	29.7837	24.671	24.9266	12.662	6.21627	20.2314	27.554	O88842	Fgd3	4	4	-0.134013	0.599488	0.767901	No	-0.534488	0.202057	0.485258	No
O88844	Isocitrate dehydrogenase [NADP] cytoplasmic	Idh1	sp|O88844|IDHC_MOUSE Isocitrate dehydrogenase [NADP] cytoplasmic OS=Mus musculus OX=10090 GN=Idh1 PE=1 SV=2	14	16	14	14	11	12	12	12	46.674	197613	259740	256850	237829	214856	254782	298542	299490	918.397	1024.06	1088.3	1032.24	678.27	764.063	961.486	979.341	O88844	Idh1	4	4	0.165382	0.312922	0.561516	No	-0.264174	0.092145	0.327956	No
O88879;O88879-2	Apoptotic protease-activating factor 1	Apaf1	sp|O88879|APAF_MOUSE Apoptotic protease-activating factor 1 OS=Mus musculus OX=10090 GN=Apaf1 PE=1 SV=3;sp|O88879-2|APAF_MOUSE Isoform 2 of Apoptotic protease-activating factor 1 OS=Mus musculus OX=10090 GN=Apaf1	4	4	3	4	4	2	5	2	141	3325.92	2232.76	3932.81	4143.52	4016.13	3581.56	5532.51	2053.55	15.457	8.803	16.6637	17.984	12.6784	10.7407	17.818	6.71517	O88879	Apaf1	4	4	0.155212	0.773506	0.872889	No	-0.296857	0.411706	0.682596	No
O88958	Glucosamine-6-phosphate isomerase 1	Gnpda1	sp|O88958|GNPI1_MOUSE Glucosamine-6-phosphate isomerase 1 OS=Mus musculus OX=10090 GN=Gnpda1 PE=1 SV=3	5	7	8	7	6	6	5	5	32.549	72522.5	121815	140080	125928	118242	127849	88319.4	159247	337.044	480.275	593.534	546.562	373.274	383.405	284.442	520.743	O88958	Gnpda1	4	4	0.10079	0.698397	0.826357	No	-0.325682	0.244286	0.53562	No
O88983	Syntaxin-8	Stx8	sp|O88983|STX8_MOUSE Syntaxin-8 OS=Mus musculus OX=10090 GN=Stx8 PE=1 SV=1	4	3	3	3	5	2	3	3	26.925	28822.8	16963.1	12703.6	27779.3	53483.4	27556.8	29880.3	26692.3	133.952	66.8794	53.8265	120.57	168.84	82.6399	96.2327	87.2848	O88983	Stx8	4	4	0.673704	0.111404	0.312388	No	0.213238	0.549438	0.789059	No
O89023	Tripeptidyl-peptidase 1	Tpp1	sp|O89023|TPP1_MOUSE Tripeptidyl-peptidase 1 OS=Mus musculus OX=10090 GN=Tpp1 PE=1 SV=2	4	5	3	4	4	5	5	5	61.341	279898	193867	131837	139458	98054.7	167935	119712	80096.1	1300.81	764.349	558.608	605.284	309.545	503.619	385.545	261.917	O89023	Tpp1	4	4	-0.677652	0.097085	0.290699	No	-1.14452	0.018022	0.146236	No
O89051	Integral membrane protein 2B;BRI2, membrane form;BRI2 intracellular domain;BRI2C, soluble form;Bri23 peptide	Itm2b	sp|O89051|ITM2B_MOUSE Integral membrane protein 2B OS=Mus musculus OX=10090 GN=Itm2b PE=1 SV=1	5	6	9	6	7	7	9	5	30.26	358686	597163	996187	575091	803884	924969	1.62783e+06	942904	1666.97	2354.4	4220.94	2496.05	2537.75	2773.88	5242.59	3083.33	O89051	Itm2b	4	4	0.7667	0.075956	0.254151	No	0.34481	0.353123	0.634644	No
O89053	Coronin-1A	Coro1a	sp|O89053|COR1A_MOUSE Coronin-1A OS=Mus musculus OX=10090 GN=Coro1a PE=1 SV=5	20	22	23	21	21	21	18	18	50.989	2.65219e+06	3.46551e+06	4.03891e+06	2.25885e+06	3.35734e+06	3.31824e+06	3.69978e+06	2.8709e+06	12325.9	13663.3	17113.2	9804.02	10598.6	9951.03	11915.5	9387.96	O89053	Coro1a	4	4	0.0934463	0.562934	0.745942	No	-0.338108	0.134847	0.3986	No
O89079	Coatomer subunit epsilon	Cope	sp|O89079|COPE_MOUSE Coatomer subunit epsilon OS=Mus musculus OX=10090 GN=Cope PE=1 SV=3	5	7	3	5	6	6	3	5	34.567	71560.7	97567.7	22447.1	106152	138979	129695	64617.3	184090	332.574	384.675	95.1106	460.728	438.738	388.942	208.107	601.982	O89079	Cope	4	4	0.797238	0.180752	0.412523	No	0.363399	0.458055	0.723251	No
O89086	RNA-binding protein 3	Rbm3	sp|O89086|RBM3_MOUSE RNA-binding protein 3 OS=Mus musculus OX=10090 GN=Rbm3 PE=1 SV=1	4	3	4	4	3	3	3	3	16.604	369244	508612	351740	400179	520053	383336	289468	197989	1716.04	2005.28	1490.36	1736.89	1641.73	1149.58	932.263	647.431	O89086	Rbm3	4	4	-0.22871	0.379843	0.618276	No	-0.668747	0.045201	0.230464	No
O89090;O89090-2	Transcription factor Sp1	Sp1	sp|O89090|SP1_MOUSE Transcription factor Sp1 OS=Mus musculus OX=10090 GN=Sp1 PE=1 SV=2;sp|O89090-2|SP1_MOUSE Isoform 2 of Transcription factor Sp1 OS=Mus musculus OX=10090 GN=Sp1	2	1	2	1	1	1	1	1	80.731	3908.57	3045.67	4890.79	1917.8	2445.04	4282.56	4695.47	3831.24	18.1649	12.008	20.7228	8.32376	7.71866	12.8429	15.1222	12.5283	O89090	Sp1	4	4	0.14844	0.616146	0.778802	No	-0.296673	0.517861	0.768022	No
O89098	Cystatin-F	Cst7	sp|O89098|CYTF_MOUSE Cystatin-F OS=Mus musculus OX=10090 GN=Cst7 PE=2 SV=1	4	4	4	4	4	4	3	3	16.38	478149	373391	651050	310151	517334	483823	474657	450670	2222.17	1472.15	2758.56	1346.14	1633.15	1450.93	1528.68	1473.71	O89098	Cst7	4	4	0.0877975	0.566442	0.746275	No	-0.357686	0.276803	0.56804	No
O89110	Caspase-8;Caspase-8 subunit p18;Caspase-8 subunit p10	Casp8	sp|O89110|CASP8_MOUSE Caspase-8 OS=Mus musculus OX=10090 GN=Casp8 PE=1 SV=1	5	4	2	6	7	6	6	7	55.356	25110.1	36860.9	10024.2	45206.3	63953.1	74548.9	33447	46022.6	116.698	145.329	42.4735	196.207	201.891	223.564	107.72	150.496	O89110	Casp8	4	4	0.89515	0.107481	0.308182	No	0.449331	0.309322	0.597343	No
O89112	LanC-like protein 1	Lancl1	sp|O89112|LANC1_MOUSE Glutathione S-transferase LANCL1 OS=Mus musculus OX=10090 GN=Lancl1 PE=1 SV=1	3	2	2	1	1	2	1	3	45.341	29383.2	15578.6	29655	11681.1	12696.3	14658.8	9774.69	30290.9	136.557	61.421	125.651	50.699	40.0805	43.96	31.4804	99.0523	O89112	Lancl1	4	4	-0.356135	0.462154	0.682841	No	-0.802833	0.158001	0.431808	No
P00416	Cytochrome c oxidase subunit 3	mt-Co3	sp|P00416|COX3_MOUSE Cytochrome c oxidase subunit 3 OS=Mus musculus OX=10090 GN=mt-Co3 PE=1 SV=2	1	1	1	1	1	1	1	1	29.922	114096	140097	100240	62575.2	57256.5	35180.3	65396.1	55448.8	530.255	552.351	424.728	271.593	180.751	105.502	210.615	181.32	P00416	mt-Co3	4	4	-0.967317	0.023823	0.132736	No	-1.39125	0.00504	0.079755	No
P00493	Hypoxanthine-guanine phosphoribosyltransferase	Hprt1	sp|P00493|HPRT_MOUSE Hypoxanthine-guanine phosphoribosyltransferase OS=Mus musculus OX=10090 GN=Hprt1 PE=1 SV=3	7	9	6	6	6	8	6	7	24.57	307814	303439	329276	200486	423055	489806	136511	440141	1430.55	1196.35	1395.17	870.163	1335.53	1468.87	439.647	1439.28	P00493	Hprt1	4	4	0.384522	0.603361	0.770331	No	-0.0629621	0.696149	0.871093	No
P00920	Carbonic anhydrase 2	Ca2	sp|P00920|CAH2_MOUSE Carbonic anhydrase 2 OS=Mus musculus OX=10090 GN=Ca2 PE=1 SV=4	6	8	5	4	4	3	3	3	29.032	62453	144025	129371	101798	132473	105605	62163.6	148848	290.247	567.839	548.158	441.831	418.198	316.696	200.204	486.737	P00920	Ca2	4	4	0.0372326	0.936819	0.950461	No	-0.378268	0.299691	0.588774	No
P01590	Interleukin-2 receptor subunit alpha	Il2ra	sp|P01590|IL2RA_MOUSE Interleukin-2 receptor subunit alpha OS=Mus musculus OX=10090 GN=Il2ra PE=2 SV=1	1	1	1	1	3	3	3	3	30.723	7121.24	8029.7	11782.9	6928.9	80925.8	35975.6	41061.7	39815.8	33.0956	31.6583	49.9253	30.0733	255.471	107.887	132.244	130.199	P01590	Il2ra	4	4	2.54612	0.000235	0.012872	Yes	2.11212	0.000661	0.033111	Yes
P01899;P01897;P01896;P01895-2;P01895	H-2 class I histocompatibility antigen, D-B alpha chain;H-2 class I histocompatibility antigen, L-D alpha chain	H2-D1;H2-L	sp|P01899|HA11_MOUSE H-2 class I histocompatibility antigen, D-B alpha chain OS=Mus musculus OX=10090 GN=H2-D1 PE=1 SV=2;sp|P01897|HA1L_MOUSE H-2 class I histocompatibility antigen, L-D alpha chain OS=Mus musculus OX=10090 GN=H2-L PE=1 SV=2	12	10	14	12	12	12	13	12	40.836	462101	411947	444817	511184	580622	576954	601897	426588	2147.59	1624.16	1884.73	2218.67	1832.94	1730.22	1938.47	1394.96	P01899	H2-D1	4	4	0.256451	0.110669	0.311569	No	-0.191425	0.237137	0.52685	No
P01901;P04223-2;P04223;P14426;P14428;P03991	H-2 class I histocompatibility antigen, K-B alpha chain;H-2 class I histocompatibility antigen, K-K alpha chain	H2-K1	sp|P01901|HA1B_MOUSE H-2 class I histocompatibility antigen, K-B alpha chain OS=Mus musculus OX=10090 GN=H2-K1 PE=1 SV=1;sp|P04223-2|HA1K_MOUSE Isoform 2 of H-2 class I histocompatibility antigen, K-K alpha chain OS=Mus musculus OX=10090 GN=H2-K1;sp|P04223	8	10	5	7	9	9	6	7	41.301	79426.8	149063	37832.9	80333.7	188436	167129	103049	123507	369.132	587.703	160.301	348.67	594.865	501.202	331.88	403.874	P01901	H2-K1	4	4	0.747813	0.10218	0.300374	No	0.321584	0.355243	0.636015	No
P03958	Adenosine deaminase	Ada	sp|P03958|ADA_MOUSE Adenosine deaminase OS=Mus musculus OX=10090 GN=Ada PE=1 SV=3	13	12	10	6	9	10	11	9	39.991	319295	287637	267717	144735	242916	290736	290438	294235	1483.9	1134.05	1134.34	628.188	766.852	871.885	935.387	962.157	P03958	Ada	4	4	0.133642	0.499802	0.70837	No	-0.308858	0.395563	0.669119	No
P04187;P26262	Granzyme B(G,H)	Gzmb	sp|P04187|GRAB_MOUSE Granzyme B(G,H) OS=Mus musculus OX=10090 GN=Gzmb PE=1 SV=1	21	21	19	18	18	17	19	18	27.47	1.3338e+07	1.73551e+07	1.64998e+07	1.69695e+07	2.08234e+07	2.49535e+07	2.36762e+07	2.6743e+07	61987.4	68424.9	69911.3	73652.3	65736.7	74832.9	76251.6	87450.6	P04187	Gzmb	4	4	0.584252	0.002336	0.040319	Yes	0.151312	0.18905	0.471041	No
P04202	Transforming growth factor beta-1;Latency-associated peptide	Tgfb1	sp|P04202|TGFB1_MOUSE Transforming growth factor beta-1 proprotein OS=Mus musculus OX=10090 GN=Tgfb1 PE=1 SV=1	3	6	4	4	6	7	7	6	44.309	13054.8	42858.6	26578.9	56311.9	125353	165151	97832.8	131720	60.6714	168.976	112.617	244.409	395.722	495.271	315.081	430.727	P04202	Tgfb1	4	4	1.90562	0.005284	0.059145	No	1.48025	0.010968	0.117761	No
P04627;P28028-2;P28028;Q99N57;Q99N57-2	Serine/threonine-protein kinase A-Raf	Araf	sp|P04627|ARAF_MOUSE Serine/threonine-protein kinase A-Raf OS=Mus musculus OX=10090 GN=Araf PE=1 SV=2	2	2	2	3	2	3	2	1	67.581	4753.93	7095.44	6437.84	8000.4	8632.49	14350.4	6504.53	6114.14	22.0936	27.9748	27.2778	34.7239	27.2516	43.0353	20.9485	19.9934	P04627	Araf	4	4	0.437558	0.288986	0.538195	No	-0.0108697	0.83245	0.942661	No
P04925	Major prion protein	Prnp	sp|P04925|PRIO_MOUSE Major prion protein OS=Mus musculus OX=10090 GN=Prnp PE=1 SV=2	8	7	9	8	8	7	5	6	27.977	755240	633676	838512	453241	455879	351151	615628	418241	3509.94	2498.36	3552.86	1967.19	1439.15	1053.06	1982.69	1367.66	P04925	Prnp	4	4	-0.542183	0.083096	0.267016	No	-0.980511	0.012867	0.128477	No
P05063	Fructose-bisphosphate aldolase C	Aldoc	sp|P05063|ALDOC_MOUSE Fructose-bisphosphate aldolase C OS=Mus musculus OX=10090 GN=Aldoc PE=1 SV=4	13	16	16	18	14	14	16	14	39.394	84984	253599	300818	261509	145704	210183	219935	333955	394.958	999.852	1274.59	1135.02	459.967	630.316	708.323	1092.04	P05063	Aldoc	4	4	0.0141281	0.841365	0.905889	No	-0.396285	0.495073	0.754811	No
P05064;Q91Y97	Fructose-bisphosphate aldolase A	Aldoa	sp|P05064|ALDOA_MOUSE Fructose-bisphosphate aldolase A OS=Mus musculus OX=10090 GN=Aldoa PE=1 SV=2	28	26	24	28	27	27	27	27	39.355	9.44833e+06	1.19954e+07	1.15719e+07	9.72128e+06	1.25615e+07	1.404e+07	1.41576e+07	1.44244e+07	43910.6	47293.6	49031.1	42193	39654.9	42104.5	45596.1	47168.4	P05064	Aldoa	4	4	0.368758	0.008759	0.07808	No	-0.0639046	0.421633	0.692166	No
P05132-2;P05132	cAMP-dependent protein kinase catalytic subunit alpha	Prkaca	sp|P05132-2|KAPCA_MOUSE Isoform 2 of cAMP-dependent protein kinase catalytic subunit alpha OS=Mus musculus OX=10090 GN=Prkaca;sp|P05132|KAPCA_MOUSE cAMP-dependent protein kinase catalytic subunit alpha OS=Mus musculus OX=10090 GN=Prkaca PE=1 SV=3	13	13	12	12	12	7	8	9	39.802	53497.6	82031.8	54916.2	57029.3	64305.9	32915	71111.2	38106.9	248.627	323.423	232.685	247.523	203.005	98.7085	229.021	124.611	P05132-2	Prkaca	4	4	-0.261567	0.348744	0.591223	No	-0.683161	0.048898	0.235521	No
P05201	Aspartate aminotransferase, cytoplasmic	Got1	sp|P05201|AATC_MOUSE Aspartate aminotransferase, cytoplasmic OS=Mus musculus OX=10090 GN=Got1 PE=1 SV=3	8	10	10	11	9	10	9	11	46.247	79493.2	102352	161309	130356	204452	296260	159780	331005	369.44	403.538	683.482	565.778	645.427	888.452	514.589	1082.4	P05201	Got1	4	4	1.06622	0.018003	0.1155	No	0.630609	0.098706	0.340823	No
P05202	Aspartate aminotransferase, mitochondrial	Got2	sp|P05202|AATM_MOUSE Aspartate aminotransferase, mitochondrial OS=Mus musculus OX=10090 GN=Got2 PE=1 SV=1	15	15	15	14	13	13	10	12	47.411	653804	663115	570753	716931	659437	647704	536960	531637	3038.52	2614.43	2418.33	3111.67	2081.75	1942.39	1729.34	1738.47	P05202	Got2	4	4	-0.132688	0.258592	0.505202	No	-0.577888	0.00186	0.052184	No
P05213;Q3UX10	Tubulin alpha-1B chain	Tuba1b	sp|P05213|TBA1B_MOUSE Tubulin alpha-1B chain OS=Mus musculus OX=10090 GN=Tuba1b PE=1 SV=2	20	23	21	20	21	19	20	17	50.151	3.65576e+06	5.44652e+06	2.02714e+06	4.87994e+06	5.68726e+06	5.01367e+06	3.87188e+06	4.06938e+06	16989.9	21473.7	8589.17	21180.2	17953.9	15035.5	12469.8	13307	P05213	Tuba1b	4	4	0.219656	0.421325	0.651663	No	-0.215486	0.683549	0.863294	No
P05532-2;P05532;P05532-3;P09581;Q00342	Mast/stem cell growth factor receptor Kit	Kit	sp|P05532-2|KIT_MOUSE Isoform 2 of Mast/stem cell growth factor receptor Kit OS=Mus musculus OX=10090 GN=Kit;sp|P05532|KIT_MOUSE Mast/stem cell growth factor receptor Kit OS=Mus musculus OX=10090 GN=Kit PE=1 SV=3	29	31	30	31	27	30	30	27	108.93	452695	595477	1.02394e+06	721780	803116	730242	978839	590000	2103.87	2347.76	4338.55	3132.72	2535.33	2189.92	3152.45	1929.32	P05532-2	Kit	4	4	0.151012	0.53413	0.733273	No	-0.281849	0.408444	0.680769	No
P05533	Lymphocyte antigen 6A-2/6E-1	Ly6a	sp|P05533|LY6A_MOUSE Lymphocyte antigen 6A-2/6E-1 OS=Mus musculus OX=10090 GN=Ly6a PE=1 SV=1	1	1	1	1	1	1	1	1	14.377	85675.2	61297.9	101371	18641	135186	78120.5	122625	33840	398.171	241.676	429.52	80.9068	426.763	234.275	394.925	110.658	P05533	Ly6a	4	4	0.469871	0.482137	0.697064	No	0.020359	0.896937	0.971429	No
P06151;P00342;P16125	L-lactate dehydrogenase A chain	Ldha	sp|P06151|LDHA_MOUSE L-lactate dehydrogenase A chain OS=Mus musculus OX=10090 GN=Ldha PE=1 SV=3	17	19	19	17	17	18	18	18	36.498	8.22202e+06	9.73914e+06	1.01003e+07	9.20627e+06	1.13417e+07	1.36187e+07	1.20908e+07	1.28456e+07	38211.4	38398	42795.9	39957.7	35804.3	40840.9	38939.8	42005.4	P06151	Ldha	4	4	0.421021	0.002717	0.042909	Yes	-0.0161365	0.79346	0.924276	No
P06339;P14432	H-2 class I histocompatibility antigen, D-37 alpha chain	H2-T23	sp|P06339|HA15_MOUSE H-2 class I histocompatibility antigen, D-37 alpha chain OS=Mus musculus OX=10090 GN=H2-T23 PE=1 SV=1	3	6	5	3	4	3	2	3	40.875	4097.5	28709.6	55134.8	11929.4	21809.5	23651.8	16896.9	21657.5	19.0429	113.192	233.611	51.7769	68.8495	70.9293	54.4183	70.8209	P06339	H2-T23	4	4	-0.249411	0.708199	0.832485	No	-0.656112	0.885288	0.966475	No
P06745;CON__Q3ZBD7	Glucose-6-phosphate isomerase	Gpi	sp|P06745|G6PI_MOUSE Glucose-6-phosphate isomerase OS=Mus musculus OX=10090 GN=Gpi PE=1 SV=4	21	23	20	21	18	19	20	19	62.766	854875	1.14878e+06	1.39183e+06	999694	1.21282e+06	1.26001e+06	1.50443e+06	1.61701e+06	3972.98	4529.24	5897.32	4338.94	3828.72	3778.62	4845.18	5287.69	P06745	Gpi	4	4	0.348028	0.091279	0.278203	No	-0.0789816	0.666642	0.851708	No
P06795;P21447;P21440	Multidrug resistance protein 1B;Multidrug resistance protein 1A	Abcb1b;Abcb1a	sp|P06795|MDR1B_MOUSE ATP-dependent translocase ABCB1 OS=Mus musculus OX=10090 GN=Abcb1b PE=1 SV=1;sp|P21447|MDR1A_MOUSE ATP-dependent translocase ABCB1 OS=Mus musculus OX=10090 GN=Abcb1a PE=1 SV=3	7	8	6	6	4	4	2	1	140.99	10063.5	9808.39	7145.78	14923.8	1954.35	16104.2	2430.06	2355.4	46.7698	38.671	30.2774	64.7733	6.16961	48.2948	7.82626	7.70224	P06795	Abcb1b	4	4	-0.876562	0.097416	0.291427	No	-1.36665	0.039858	0.21366	No
P06800-6;P06800-5;P06800	Receptor-type tyrosine-protein phosphatase C	Ptprc	sp|P06800-6|PTPRC_MOUSE Isoform 3 of Receptor-type tyrosine-protein phosphatase C OS=Mus musculus OX=10090 GN=Ptprc;sp|P06800-5|PTPRC_MOUSE Isoform 2 of Receptor-type tyrosine-protein phosphatase C OS=Mus musculus OX=10090 GN=Ptprc;sp|P06800|PTPRC_MOUSE Re	27	20	23	22	26	17	26	21	130.85	186940	159422	208890	143833	219310	165613	249774	226382	868.791	628.547	885.087	624.272	692.332	496.655	804.422	740.279	P06800-6	Ptprc	4	4	0.300678	0.137031	0.348419	No	-0.137331	0.52481	0.77063	No
P07356;REV__Q8BND4	Annexin A2	Anxa2	sp|P07356|ANXA2_MOUSE Annexin A2 OS=Mus musculus OX=10090 GN=Anxa2 PE=1 SV=2	12	10	9	10	14	12	12	9	38.676	123891	88502.5	126022	91195	291787	208180	213033	92587.2	575.775	348.934	533.966	395.811	921.13	624.31	686.093	302.763	P07356	Anxa2	4	4	0.907013	0.076051	0.254216	No	0.450566	0.36623	0.643707	No
P07607	Thymidylate synthase	Tyms	sp|P07607|TYSY_MOUSE Thymidylate synthase OS=Mus musculus OX=10090 GN=Tyms PE=1 SV=1	2	2	2	3	1	2	1	1	34.958	7621.8	8661.6	3545.93	22606.6	8893.04	5020.13	5607.67	7351.92	35.4219	34.1496	15.0244	98.1187	28.0741	15.0548	18.0601	24.041	P07607	Tyms	4	4	-0.659142	0.535253	0.733513	No	-1.10016	0.213821	0.500166	No
P07742	Ribonucleoside-diphosphate reductase large subunit	Rrm1	sp|P07742|RIR1_MOUSE Ribonucleoside-diphosphate reductase large subunit OS=Mus musculus OX=10090 GN=Rrm1 PE=1 SV=2	6	7	8	7	2	1	1	2	90.209	11833.3	27292.4	16755.5	30250.4	8090.29	2182.66	3143.11	8467.78	54.9946	107.604	70.9945	131.295	25.5399	6.54556	10.1227	27.6899	P07742	Rrm1	4	4	-1.97668	0.011161	0.088138	No	-2.38413	0.004732	0.077941	No
P07901;REV__Q8BL66	Heat shock protein HSP 90-alpha	Hsp90aa1	sp|P07901|HS90A_MOUSE Heat shock protein HSP 90-alpha OS=Mus musculus OX=10090 GN=Hsp90aa1 PE=1 SV=4	34	38	34	36	40	40	36	39	84.787	1.10031e+06	1.57041e+06	1.63172e+06	1.35044e+06	2.17015e+06	2.18393e+06	2.11638e+06	2.51922e+06	5113.65	6191.59	6913.74	5861.25	6850.88	6549.38	6816.02	8237.93	P07901	Hsp90aa1	4	4	0.669284	0.002877	0.044326	Yes	0.240793	0.082367	0.31019	No
P08003	Protein disulfide-isomerase A4	Pdia4	sp|P08003|PDIA4_MOUSE Protein disulfide-isomerase A4 OS=Mus musculus OX=10090 GN=Pdia4 PE=1 SV=3	23	25	25	27	30	29	28	27	71.982	390927	553425	501452	513465	1.42028e+06	2.16278e+06	1.56337e+06	1.49777e+06	1816.81	2181.96	2124.7	2228.57	4483.62	6485.94	5034.98	4897.75	P08003	Pdia4	4	4	1.76178	5.7e-05	0.006834	Yes	1.32346	6.1e-05	0.010065	Yes
P08030	Adenine phosphoribosyltransferase	Aprt	sp|P08030|APT_MOUSE Adenine phosphoribosyltransferase OS=Mus musculus OX=10090 GN=Aprt PE=1 SV=2	4	4	4	4	5	6	5	4	19.724	108874	114263	250090	128853	259626	376117	469432	202447	505.985	450.498	1059.65	559.256	819.605	1127.93	1511.85	662.009	P08030	Aprt	4	4	1.11892	0.026732	0.14154	No	0.678343	0.117623	0.373529	No
P08113	Endoplasmin	Hsp90b1	sp|P08113|ENPL_MOUSE Endoplasmin OS=Mus musculus OX=10090 GN=Hsp90b1 PE=1 SV=2	35	35	34	31	40	43	41	42	92.475	1.61135e+06	3.17133e+06	2.1205e+06	2.03201e+06	5.04051e+06	6.4086e+06	5.25027e+06	5.82058e+06	7488.67	12503.5	8984.78	8819.47	15912.2	19218.7	16909	19033.5	P08113	Hsp90b1	4	4	1.33363	0.000739	0.026219	Yes	0.911062	0.001476	0.046619	Yes
P08207	Protein S100-A10	S100a10	sp|P08207|S10AA_MOUSE Protein S100-A10 OS=Mus musculus OX=10090 GN=S100a10 PE=1 SV=2	1	1	1	1	1	2	1	1	11.186	31382.1	28415	67872	34580.4	83785.5	131994	98215.8	89419.7	145.847	112.03	287.58	150.088	264.499	395.834	316.314	292.405	P08207	S100a10	4	4	1.31405	0.004896	0.058117	No	0.867536	0.023881	0.166146	No
P08228	Superoxide dismutase [Cu-Zn]	Sod1	sp|P08228|SODC_MOUSE Superoxide dismutase [Cu-Zn] OS=Mus musculus OX=10090 GN=Sod1 PE=1 SV=2	9	9	10	9	7	8	9	8	15.942	8.18232e+06	8.2241e+06	8.21153e+06	7.33967e+06	9.0599e+06	8.7102e+06	8.29006e+06	8.00839e+06	38026.9	32424.7	34793	31856.1	28600.8	26120.9	26699	26187.7	P08228	Sod1	4	4	0.0922809	0.151256	0.369467	No	-0.349444	0.001854	0.052184	No
P08249	Malate dehydrogenase, mitochondrial	Mdh2	sp|P08249|MDHM_MOUSE Malate dehydrogenase, mitochondrial OS=Mus musculus OX=10090 GN=Mdh2 PE=1 SV=3	19	17	18	18	17	20	17	17	35.611	2.46145e+06	2.54401e+06	1.85361e+06	2.13121e+06	3.24216e+06	3.75819e+06	2.99588e+06	3.10819e+06	11439.4	10030.1	7853.92	9250.01	10235	11270.4	9648.53	10163.9	P08249	Mdh2	4	4	0.543616	0.004953	0.058598	No	0.0991553	0.404076	0.678737	No
P08752;B2RSH2	Guanine nucleotide-binding protein G(i) subunit alpha-2	Gnai2	sp|P08752|GNAI2_MOUSE Guanine nucleotide-binding protein G(i) subunit alpha-2 OS=Mus musculus OX=10090 GN=Gnai2 PE=1 SV=5	17	18	15	16	15	16	15	14	40.489	2.2843e+06	2.42971e+06	2.35672e+06	2.07406e+06	2.65179e+06	2.41759e+06	2.78547e+06	2.56227e+06	10616.1	9579.49	9985.64	9001.98	8371.33	7250.09	8970.9	8378.7	P08752	Gnai2	4	4	0.187935	0.028138	0.145359	No	-0.249039	0.022077	0.161475	No
P08775	DNA-directed RNA polymerase II subunit RPB1	Polr2a	sp|P08775|RPB1_MOUSE DNA-directed RNA polymerase II subunit RPB1 OS=Mus musculus OX=10090 GN=Polr2a PE=1 SV=3	8	11	8	12	4	7	4	6	217.17	6679.04	11219	8765.43	11625.1	5218.31	7864.71	3994.82	4965.44	31.0405	44.2327	37.14	50.456	16.4735	23.5854	12.8657	16.2371	P08775	Polr2a	4	4	-0.796576	0.026305	0.140473	No	-1.23567	0.001868	0.052184	No
P08882;P13366;P08884;P08883;P11033	Granzyme C	Gzmc	sp|P08882|GRAC_MOUSE Granzyme C OS=Mus musculus OX=10090 GN=Gzmc PE=1 SV=1	2	2	2	2	9	9	6	11	27.31	9811.34	12527.3	5546.98	6354.84	240094	285857	170495	285419	45.5976	49.3907	23.5031	27.5817	757.945	857.255	549.097	933.331	P08882	Gzmc	4	4	4.84175	5e-06	0.003468	Yes	4.4064	8e-06	0.003671	Yes
P09055;P09055-2	Integrin beta-1	Itgb1	sp|P09055|ITB1_MOUSE Integrin beta-1 OS=Mus musculus OX=10090 GN=Itgb1 PE=1 SV=1;sp|P09055-2|ITB1_MOUSE Isoform 2 of Integrin beta-1 OS=Mus musculus OX=10090 GN=Itgb1	7	5	7	8	10	11	9	10	88.231	13138	18220.7	20365.1	29844.1	77933.3	91300.8	59982.4	79918.4	61.0583	71.8379	86.2889	129.531	246.025	273.801	193.179	261.336	P09055	Itgb1	4	4	1.92216	0.000376	0.016878	Yes	1.48237	0.001049	0.03956	Yes
P09056	Leukemia inhibitory factor	Lif	sp|P09056|LIF_MOUSE Leukemia inhibitory factor OS=Mus musculus OX=10090 GN=Lif PE=1 SV=1	4	5	4	4	4	3	4	4	22.287	202397	157543	147095	113828	229868	105145	210202	212112	940.63	621.138	623.256	494.045	725.662	315.319	676.976	693.614	P09056	Lif	4	4	0.286639	0.450311	0.675162	No	-0.151759	0.610955	0.820257	No
P09103	Protein disulfide-isomerase	P4hb	sp|P09103|PDIA1_MOUSE Protein disulfide-isomerase OS=Mus musculus OX=10090 GN=P4hb PE=1 SV=2	27	25	25	24	24	29	28	27	57.058	1.78458e+06	2.26598e+06	3.57983e+06	2.2116e+06	4.92038e+06	6.82367e+06	5.83765e+06	4.3496e+06	8293.75	8933.95	15168.1	9598.96	15533	20463.4	18800.8	14223.3	P09103	P4hb	4	4	1.15597	0.003503	0.048909	Yes	0.716817	0.017862	0.146166	No
P09405	Nucleolin	Ncl	sp|P09405|NUCL_MOUSE Nucleolin OS=Mus musculus OX=10090 GN=Ncl PE=1 SV=2	18	15	15	22	21	18	16	26	76.722	681546	723086	668760	777923	1.36348e+06	1.01663e+06	953236	1.11734e+06	3167.45	2850.87	2833.6	3376.39	4304.32	3048.75	3070	3653.74	P09405	Ncl	4	4	0.6424	0.002134	0.038443	Yes	0.203095	0.199583	0.482863	No
P09411	Phosphoglycerate kinase 1	Pgk1	sp|P09411|PGK1_MOUSE Phosphoglycerate kinase 1 OS=Mus musculus OX=10090 GN=Pgk1 PE=1 SV=4	21	22	25	23	24	20	23	23	44.55	3.30549e+06	4.34663e+06	3.52835e+06	4.4889e+06	6.93606e+06	6.79702e+06	6.49439e+06	6.86566e+06	15362.1	17137.2	14950	19483	21896.2	20383.5	20915.8	22450.9	P09411	Pgk1	4	4	0.789979	0.000361	0.01643	Yes	0.355691	0.007793	0.097589	No
P09528	Ferritin heavy chain;Ferritin heavy chain, N-terminally processed	Fth1	sp|P09528|FRIH_MOUSE Ferritin heavy chain OS=Mus musculus OX=10090 GN=Fth1 PE=1 SV=2	11	10	11	9	8	8	9	9	21.066	7.25617e+06	5.2104e+06	5.89761e+06	4.93006e+06	6.67679e+06	5.21612e+06	4.37652e+06	5.5196e+06	33722.6	20542.8	24988.7	21397.8	21077.7	15642.6	14095	18049.3	P09528	Fth1	4	4	-0.0963719	0.603808	0.770331	No	-0.547541	0.040298	0.21366	No
P09671	Superoxide dismutase [Mn], mitochondrial	Sod2	sp|P09671|SODM_MOUSE Superoxide dismutase [Mn], mitochondrial OS=Mus musculus OX=10090 GN=Sod2 PE=1 SV=3	3	5	5	6	5	6	5	5	24.603	167947	354242	430347	329083	339990	324492	336933	296652	780.526	1396.65	1823.42	1428.31	1073.3	973.116	1085.13	970.063	P09671	Sod2	4	4	0.0183968	0.756219	0.864747	No	-0.404473	0.241514	0.533483	No
P0C0A3	Charged multivesicular body protein 6	Chmp6	sp|P0C0A3|CHMP6_MOUSE Charged multivesicular body protein 6 OS=Mus musculus OX=10090 GN=Chmp6 PE=1 SV=2	3	2	2	1	1	1	1	1	23.415	35406	22165.1	13352.9	8686.32	12359.2	14385	22290.3	21581	164.548	87.3891	56.5777	37.701	39.0164	43.139	71.7881	70.5708	P0C0A3	Chmp6	4	4	-0.172972	0.964784	0.965504	No	-0.624863	0.400511	0.67559	No
P0DP28;P0DP27;P0DP26;Q9D6P8	Calmodulin-like protein 3	Calml3	sp|P0DP28|CALM3_MOUSE Calmodulin-3 OS=Mus musculus OX=10090 GN=Calm3 PE=1 SV=1;sp|P0DP27|CALM2_MOUSE Calmodulin-2 OS=Mus musculus OX=10090 GN=Calm2 PE=1 SV=1;sp|P0DP26|CALM1_MOUSE Calmodulin-1 OS=Mus musculus OX=10090 GN=Calm1 PE=1 SV=1;sp|Q9D6P8|CALL3_MOU	6	4	6	5	4	4	6	5	16.837	674551	613909	884542	270660	943810	1.35472e+06	1.15654e+06	1.07075e+06	3134.94	2420.43	3747.89	1174.74	2979.48	4062.65	3724.76	3501.4	P0DP28	Calml3	4	4	0.889134	0.040451	0.17823	No	0.44545	0.190775	0.473552	No
P10126	Elongation factor 1-alpha 1	Eef1a1	sp|P10126|EF1A1_MOUSE Elongation factor 1-alpha 1 OS=Mus musculus OX=10090 GN=Eef1a1 PE=1 SV=3	17	21	23	20	21	18	20	21	50.113	1.03853e+07	1.36321e+07	1.22325e+07	1.36048e+07	2.36271e+07	2.53958e+07	1.87975e+07	2.5128e+07	48265.2	53746.5	51830.3	59048.6	74587.3	76159.3	60539.3	82169.4	P10126	Eef1a1	4	4	0.898699	0.000607	0.023328	Yes	0.463029	0.006458	0.090862	No
P10404;P11370	MLV-related proviral Env polyprotein;Surface protein;Transmembrane protein		sp|P10404|ENV1_MOUSE MLV-related proviral Env polyprotein OS=Mus musculus OX=10090 PE=1 SV=3	10	13	7	11	7	8	8	7	69.612	79253.4	160827	47590.7	70228.9	87273.5	76833.8	57551.5	61283.7	368.326	634.085	201.646	304.812	275.51	230.416	185.35	200.4	P10404		4	4	-0.339049	0.607971	0.772133	No	-0.758875	0.124763	0.382865	No
P10605	Cathepsin B;Cathepsin B light chain;Cathepsin B heavy chain	Ctsb	sp|P10605|CATB_MOUSE Cathepsin B OS=Mus musculus OX=10090 GN=Ctsb PE=1 SV=2	8	8	7	8	8	11	6	9	37.279	565966	523680	560105	471433	457341	538368	343487	318776	2630.3	2064.68	2373.22	2046.14	1443.76	1614.51	1106.24	1042.41	P10605	Ctsb	4	4	-0.355448	0.085498	0.270612	No	-0.807709	0.003246	0.06691	No
P10630;P10630-2	Eukaryotic initiation factor 4A-II;Eukaryotic initiation factor 4A-II, N-terminally processed	Eif4a2	sp|P10630|IF4A2_MOUSE Eukaryotic initiation factor 4A-II OS=Mus musculus OX=10090 GN=Eif4a2 PE=1 SV=2;sp|P10630-2|IF4A2_MOUSE Isoform 2 of Eukaryotic initiation factor 4A-II OS=Mus musculus OX=10090 GN=Eif4a2	10	13	14	13	14	11	16	11	46.402	44260.5	64441.1	59517	43410.1	84019.3	62656	78210.8	31346.8	205.698	254.068	252.179	188.412	265.237	187.899	251.886	102.505	P10630	Eif4a2	4	4	0.275921	0.590557	0.761803	No	-0.156987	0.503016	0.760354	No
P10639	Thioredoxin	Txn	sp|P10639|THIO_MOUSE Thioredoxin OS=Mus musculus OX=10090 GN=Txn PE=1 SV=3	4	5	5	5	6	6	5	4	11.675	1.029e+06	3.92493e+06	4.2985e+06	3.09107e+06	5.6646e+06	7.69648e+06	1.94369e+06	5.24739e+06	4782.2	15474.6	18213.2	13416.1	17882.4	23080.9	6259.86	17159.1	P10639	Txn	4	4	0.73554	0.279407	0.528121	No	0.311317	0.61018	0.819788	No
P10649;P19639;Q80W21;O35660	Glutathione S-transferase Mu 1	Gstm1	sp|P10649|GSTM1_MOUSE Glutathione S-transferase Mu 1 OS=Mus musculus OX=10090 GN=Gstm1 PE=1 SV=2	12	10	9	10	11	11	11	9	25.97	781406	450753	742890	472730	1.01239e+06	950858	1.36546e+06	697018	3631.54	1777.16	3147.69	2051.78	3195.96	2851.52	4397.61	2279.27	P10649	Gstm1	4	4	0.717775	0.0466	0.194081	No	0.262418	0.403433	0.678737	No
P10711;P10711-2	Transcription elongation factor A protein 1	Tcea1	sp|P10711|TCEA1_MOUSE Transcription elongation factor A protein 1 OS=Mus musculus OX=10090 GN=Tcea1 PE=1 SV=2;sp|P10711-2|TCEA1_MOUSE Isoform 1 of Transcription elongation factor A protein 1 OS=Mus musculus OX=10090 GN=Tcea1	3	4	4	2	6	4	3	4	33.88	33573.9	50382.2	49901.5	28572.1	113137	76688.9	63138.7	100267	156.033	198.639	211.438	124.01	357.157	229.982	203.345	327.878	P10711	Tcea1	4	4	1.1208	0.006928	0.06673	No	0.696467	0.040051	0.21366	No
P10852;P10852-2	4F2 cell-surface antigen heavy chain	Slc3a2	sp|P10852|4F2_MOUSE 4F2 cell-surface antigen heavy chain OS=Mus musculus OX=10090 GN=Slc3a2 PE=1 SV=1;sp|P10852-2|4F2_MOUSE Isoform 2 of 4F2 cell-surface antigen heavy chain OS=Mus musculus OX=10090 GN=Slc3a2	14	16	15	13	17	16	14	12	58.336	770741	1.159e+06	892309	742673	1.14966e+06	1.65089e+06	1.05301e+06	1.12114e+06	3581.97	4569.54	3780.8	3223.4	3629.31	4950.83	3391.33	3666.15	P10852	Slc3a2	4	4	0.480815	0.059168	0.220768	No	0.0451591	0.808056	0.931213	No
P10922	Histone H1.0;Histone H1.0, N-terminally processed	H1f0	sp|P10922|H10_MOUSE Histone H1.0 OS=Mus musculus OX=10090 GN=H1-0 PE=2 SV=4	5	4	3	4	4	5	5	4	20.861	843489	431073	534483	417706	560354	463815	1.08046e+06	533003	3920.07	1699.57	2264.66	1812.96	1768.96	1390.93	3479.72	1742.94	P10922	H1f0	4	4	0.244301	0.5608	0.745766	No	-0.210186	0.600907	0.815868	No
P11031	Activated RNA polymerase II transcriptional coactivator p15	Sub1	sp|P11031|TCP4_MOUSE Activated RNA polymerase II transcriptional coactivator p15 OS=Mus musculus OX=10090 GN=Sub1 PE=1 SV=3	5	5	5	4	6	4	6	6	14.427	950342	1.00458e+06	881800	821927	1.76764e+06	1.01618e+06	1.61417e+06	819237	4416.66	3960.71	3736.27	3567.38	5580.21	3047.4	5198.59	2678.93	P11031	Sub1	4	4	0.51197	0.154318	0.374248	No	0.0738943	0.984387	>0.999999	No
P11103;P11103-2	Poly [ADP-ribose] polymerase 1	Parp1	sp|P11103|PARP1_MOUSE Poly [ADP-ribose] polymerase 1 OS=Mus musculus OX=10090 GN=Parp1 PE=1 SV=3;sp|P11103-2|PARP1_MOUSE Isoform 2 of Poly [ADP-ribose] polymerase 1 OS=Mus musculus OX=10090 GN=Parp1	9	10	5	7	6	6	2	6	113.1	26346.5	31800.3	11958.7	17442.8	15079	11922.1	3739.26	11629.9	122.444	125.378	50.6702	75.7066	47.6022	35.7532	12.0427	38.0301	P11103	Parp1	4	4	-1.04703	0.087969	0.274167	No	-1.48774	0.028161	0.180915	No
P11352	Glutathione peroxidase 1	Gpx1	sp|P11352|GPX1_MOUSE Glutathione peroxidase 1 OS=Mus musculus OX=10090 GN=Gpx1 PE=1 SV=2	12	12	9	11	11	13	11	10	22.329	801053	1.04413e+06	837244	975610	1.1506e+06	1.47482e+06	748746	859869	3722.85	4116.62	3547.48	4234.41	3632.27	4422.84	2411.41	2811.8	P11352	Gpx1	4	4	0.210965	0.500715	0.708855	No	-0.234448	0.232356	0.521307	No
P11438	Lysosome-associated membrane glycoprotein 1	Lamp1	sp|P11438|LAMP1_MOUSE Lysosome-associated membrane glycoprotein 1 OS=Mus musculus OX=10090 GN=Lamp1 PE=1 SV=2	4	3	5	4	6	5	3	5	43.865	752112	522753	641362	487478	838091	605089	842413	709534	3495.4	2061.03	2717.51	2115.79	2645.74	1814.59	2713.08	2320.2	P11438	Lamp1	4	4	0.317357	0.124294	0.331407	No	-0.130128	0.627483	0.831193	No
P11499	Heat shock protein HSP 90-beta	Hsp90ab1	sp|P11499|HS90B_MOUSE Heat shock protein HSP 90-beta OS=Mus musculus OX=10090 GN=Hsp90ab1 PE=1 SV=3	36	42	34	35	45	42	40	46	83.28	4.4047e+06	6.07487e+06	5.07461e+06	5.56653e+06	1.24182e+07	1.434e+07	1.36657e+07	1.36799e+07	20470.6	23951.1	21501.6	24160.2	39202.7	43004.2	44011.8	44733.9	P11499	Hsp90ab1	4	4	1.35708	1.5e-05	0.005174	Yes	0.924262	1.4e-05	0.004581	Yes
P11881-8;P11881-7;P11881-6;P11881-5;P11881-4;P11881-2;P11881-3;P11881	Inositol 1,4,5-trisphosphate receptor type 1	Itpr1	sp|P11881-8|ITPR1_MOUSE Isoform 8 of Inositol 1,4,5-trisphosphate receptor type 1 OS=Mus musculus OX=10090 GN=Itpr1;sp|P11881-7|ITPR1_MOUSE Isoform 7 of Inositol 1,4,5-trisphosphate receptor type 1 OS=Mus musculus OX=10090 GN=Itpr1;sp|P11881-6|ITPR1_MOUSE	6	9	7	4	5	5	2	6	306.86	325.751	2404.18	1514.05	2033.07	903.911	1394.46	671.097	2021.5	1.51391	9.47883	6.41519	8.82409	2.85352	4.18182	2.16134	6.61037	P11881-8	Itpr1	4	4	-0.33077	0.873654	0.922273	No	-0.730761	0.458206	0.723251	No
P11983;P11983-2	T-complex protein 1 subunit alpha	Tcp1	sp|P11983|TCPA_MOUSE T-complex protein 1 subunit alpha OS=Mus musculus OX=10090 GN=Tcp1 PE=1 SV=3;sp|P11983-2|TCPA_MOUSE Isoform 2 of T-complex protein 1 subunit alpha OS=Mus musculus OX=10090 GN=Tcp1	22	25	22	21	24	26	24	22	60.448	593668	717382	678113	526276	1.07503e+06	1.2703e+06	1.12937e+06	935650	2759.04	2828.38	2873.23	2284.18	3393.72	3809.48	3637.25	3059.61	P11983	Tcp1	4	4	0.810081	0.000974	0.029047	Yes	0.371448	0.01122	0.118665	No
P12265	Beta-glucuronidase	Gusb	sp|P12265|BGLR_MOUSE Beta-glucuronidase OS=Mus musculus OX=10090 GN=Gusb PE=1 SV=2	17	14	15	15	14	11	13	16	74.194	327993	308845	199125	210617	215522	182853	159373	185569	1524.33	1217.67	843.712	914.135	680.372	548.358	513.278	606.817	P12265	Gusb	4	4	-0.493633	0.063672	0.229979	No	-0.937936	0.005615	0.085214	No
P12382	ATP-dependent 6-phosphofructokinase, liver type	Pfkl	sp|P12382|PFKAL_MOUSE ATP-dependent 6-phosphofructokinase, liver type OS=Mus musculus OX=10090 GN=Pfkl PE=1 SV=4	11	12	13	14	12	9	12	14	85.359	69560	112658	101360	111259	100493	73322.9	93083	116635	323.276	444.17	429.472	482.895	317.243	219.887	299.783	381.399	P12382	Pfkl	4	4	-0.0419035	0.872782	0.922136	No	-0.463415	0.061996	0.266735	No
P12388	Plasminogen activator inhibitor 2, macrophage	Serpinb2	sp|P12388|PAI2_MOUSE Plasminogen activator inhibitor 2, macrophage OS=Mus musculus OX=10090 GN=Serpinb2 PE=1 SV=1	7	6	3	6	4	10	7	8	46.291	91260.5	138291	66979.4	108332	61937.1	249132	110715	159531	424.128	545.232	283.798	470.189	195.527	747.121	356.569	521.671	P12388	Serpinb2	4	4	0.521889	0.442207	0.667935	No	0.0794287	0.923835	0.981011	No
P12787	Cytochrome c oxidase subunit 5A, mitochondrial	Cox5a	sp|P12787|COX5A_MOUSE Cytochrome c oxidase subunit 5A, mitochondrial OS=Mus musculus OX=10090 GN=Cox5a PE=1 SV=2	4	5	4	3	3	3	4	2	16.101	256535	256196	409373	214603	209589	251485	594149	366970	1192.23	1010.09	1734.55	931.434	661.643	754.176	1913.52	1200	P12787	Cox5a	4	4	0.323257	0.545551	0.741505	No	-0.10412	0.65101	0.843306	No
P12815;P12815-2	Programmed cell death protein 6	Pdcd6	sp|P12815|PDCD6_MOUSE Programmed cell death protein 6 OS=Mus musculus OX=10090 GN=Pdcd6 PE=1 SV=2;sp|P12815-2|PDCD6_MOUSE Isoform 2 of Programmed cell death protein 6 OS=Mus musculus OX=10090 GN=Pdcd6	4	5	3	4	4	4	5	4	21.867	60607.6	124648	43054.9	121999	129660	129340	125528	106588	281.67	491.443	182.428	529.506	409.318	387.877	404.274	348.546	P12815	Pdcd6	4	4	0.487433	0.157127	0.379333	No	0.0617731	0.629849	0.831718	No
P12970	60S ribosomal protein L7a	Rpl7a	sp|P12970|RL7A_MOUSE 60S ribosomal protein L7a OS=Mus musculus OX=10090 GN=Rpl7a PE=1 SV=2	10	12	12	13	11	11	12	11	29.976	1.37967e+06	1.88455e+06	1.84674e+06	2.15137e+06	2.49789e+06	2.74622e+06	2.80009e+06	3.12471e+06	6411.93	7430.11	7824.83	9337.53	7885.48	8235.62	9017.98	10217.9	P12970	Rpl7a	4	4	0.620983	0.005575	0.060399	No	0.189522	0.209649	0.494257	No
P13020-2;P13020	Gelsolin	Gsn	sp|P13020-2|GELS_MOUSE Isoform 2 of Gelsolin OS=Mus musculus OX=10090 GN=Gsn;sp|P13020|GELS_MOUSE Gelsolin OS=Mus musculus OX=10090 GN=Gsn PE=1 SV=3	30	27	28	26	25	29	27	27	80.762	2.43172e+06	2.43522e+06	2.70774e+06	2.05629e+06	3.42943e+06	3.39704e+06	4.15662e+06	3.47318e+06	11301.3	9601.23	11473	8924.86	10826.2	10187.4	13386.8	11357.4	P13020-2	Gsn	4	4	0.585942	0.001555	0.034241	Yes	0.147866	0.271784	0.562624	No
P13439	Uridine 5-monophosphate synthase;Orotate phosphoribosyltransferase;Orotidine 5-phosphate decarboxylase	Umps	sp|P13439|UMPS_MOUSE Uridine 5-monophosphate synthase OS=Mus musculus OX=10090 GN=Umps PE=1 SV=3	4	5	4	5	1	3	2	2	52.292	41054.4	12194.6	8816.2	14974.3	4850.56	20799.5	5302.85	12502.5	190.798	48.0789	37.3551	64.9926	15.3125	62.3754	17.0784	40.8838	P13439	Umps	4	4	-0.826062	0.280084	0.528374	No	-1.33083	0.126607	0.38583	No
P14115	60S ribosomal protein L27a	Rpl27a	sp|P14115|RL27A_MOUSE 60S ribosomal protein L27a OS=Mus musculus OX=10090 GN=Rpl27a PE=1 SV=5	6	5	4	6	6	7	4	5	16.605	1.33479e+06	1.6932e+06	1.88545e+06	1.48757e+06	2.45026e+06	2.76723e+06	2.31326e+06	2.5844e+06	6203.36	6675.69	7988.84	6456.45	7735.14	8298.62	7450.09	8451.09	P14115	Rpl27a	4	4	0.660147	0.001523	0.034241	Yes	0.224949	0.045138	0.230444	No
P14131	40S ribosomal protein S16	Rps16	sp|P14131|RS16_MOUSE 40S ribosomal protein S16 OS=Mus musculus OX=10090 GN=Rps16 PE=1 SV=4	8	6	8	8	9	8	9	7	16.445	1.64753e+06	1.89235e+06	1.61331e+06	2.20302e+06	3.00592e+06	2.9841e+06	3.11278e+06	2.3063e+06	7656.81	7460.88	6835.74	9561.7	9489.29	8948.98	10025	7541.68	P14131	Rps16	4	4	0.633151	0.004553	0.056012	No	0.192152	0.200888	0.484257	No
P14148	60S ribosomal protein L7	Rpl7	sp|P14148|RL7_MOUSE 60S ribosomal protein L7 OS=Mus musculus OX=10090 GN=Rpl7 PE=1 SV=2	14	15	13	14	12	14	15	13	31.419	787991	1.48624e+06	1.59457e+06	1.87096e+06	2.09029e+06	2.09151e+06	2.16492e+06	2.50327e+06	3662.14	5859.73	6756.33	8120.45	6598.76	6272.22	6972.36	8185.79	P14148	Rpl7	4	4	0.624688	0.049239	0.199057	No	0.200125	0.370163	0.646934	No
P14152	Malate dehydrogenase, cytoplasmic	Mdh1	sp|P14152|MDHC_MOUSE Malate dehydrogenase, cytoplasmic OS=Mus musculus OX=10090 GN=Mdh1 PE=1 SV=3	10	9	10	10	9	8	9	9	36.511	1.24938e+06	1.441e+06	1.59672e+06	1.67604e+06	1.41207e+06	1.76837e+06	1.84029e+06	1.54051e+06	5806.41	5681.34	6765.45	7274.48	4457.72	5303.14	5926.86	5037.52	P14152	Mdh1	4	4	0.137897	0.322992	0.570864	No	-0.300674	0.047981	0.234405	No
P14206	40S ribosomal protein SA	Rpsa	sp|P14206|RSSA_MOUSE 40S ribosomal protein SA OS=Mus musculus OX=10090 GN=Rpsa PE=1 SV=4	7	6	7	6	7	8	8	6	32.838	278572	305133	285687	372351	704850	1.30394e+06	816402	433817	1294.65	1203.03	1210.48	1616.1	2225.11	3910.37	2629.31	1418.6	P14206	Rpsa	4	4	1.39206	0.009006	0.078621	No	0.935562	0.036731	0.204595	No
P14211	Calreticulin	Calr	sp|P14211|CALR_MOUSE Calreticulin OS=Mus musculus OX=10090 GN=Calr PE=1 SV=1	19	23	21	25	25	27	27	27	47.994	3.90004e+06	5.01608e+06	6.31061e+06	4.43819e+06	1.12476e+07	1.61321e+07	1.7776e+07	1.52531e+07	18125.2	19776.6	26738.6	19262.9	35507	48378.4	57249.4	49878	P14211	Calr	4	4	1.61913	0.000218	0.012872	Yes	1.18687	0.000837	0.037305	Yes
P14576;P14576-2	Signal recognition particle 54 kDa protein	Srp54	sp|P14576|SRP54_MOUSE Signal recognition particle 54 kDa protein OS=Mus musculus OX=10090 GN=Srp54 PE=1 SV=2	4	5	3	2	5	6	4	5	55.72	26595.7	48967.6	19920	14196.2	91626.8	97636.6	50032.3	72631.2	123.602	193.062	84.4027	61.6154	289.253	292.802	161.134	237.506	P14576	Srp54	4	4	1.50792	0.010116	0.083129	No	1.08378	0.028047	0.180786	No
P14685	26S proteasome non-ATPase regulatory subunit 3	Psmd3	sp|P14685|PSMD3_MOUSE 26S proteasome non-ATPase regulatory subunit 3 OS=Mus musculus OX=10090 GN=Psmd3 PE=1 SV=3	11	13	15	10	17	13	16	11	60.718	132764	245971	196883	140212	347677	280599	315449	222654	617.012	969.776	834.214	608.559	1097.57	841.486	1015.94	728.086	P14685	Psmd3	4	4	0.704347	0.027133	0.143055	No	0.281803	0.219244	0.5058	No
P14719;P14719-2	Interleukin-1 receptor-like 1	Il1rl1	sp|P14719|ILRL1_MOUSE Interleukin-1 receptor-like 1 OS=Mus musculus OX=10090 GN=Il1rl1 PE=1 SV=2	12	11	13	11	11	9	10	9	64.801	315435	571894	441396	385135	539307	529155	864723	456717	1465.97	2254.78	1870.24	1671.59	1702.52	1586.88	2784.93	1493.48	P14719	Il1rl1	4	4	0.479703	0.131684	0.340633	No	0.0593957	0.905411	0.973166	No
P14733	Lamin-B1	Lmnb1	sp|P14733|LMNB1_MOUSE Lamin-B1 OS=Mus musculus OX=10090 GN=Lmnb1 PE=1 SV=3	22	25	26	26	21	21	22	20	66.785	554778	568407	653486	492558	497069	447089	369023	438600	2578.3	2241.03	2768.88	2137.83	1569.18	1340.77	1188.48	1434.24	P14733	Lmnb1	4	4	-0.37338	0.022135	0.127909	No	-0.81388	0.000529	0.032124	Yes
P14824	Annexin A6	Anxa6	sp|P14824|ANXA6_MOUSE Annexin A6 OS=Mus musculus OX=10090 GN=Anxa6 PE=1 SV=3	35	38	37	36	39	36	40	36	75.884	2.14319e+06	2.03228e+06	1.98015e+06	1.82961e+06	3.30569e+06	2.34101e+06	3.10985e+06	2.13373e+06	9960.33	8012.56	8390.09	7941	10435.6	7020.42	10015.6	6977.36	P14824	Anxa6	4	4	0.447633	0.038357	0.173304	No	0.00608356	0.940555	0.988391	No
P14869	60S acidic ribosomal protein P0	Rplp0	sp|P14869|RLA0_MOUSE 60S acidic ribosomal protein P0 OS=Mus musculus OX=10090 GN=Rplp0 PE=1 SV=3	8	10	8	10	9	11	10	7	34.216	1.15471e+06	1.50784e+06	1.29702e+06	1.5208e+06	2.0715e+06	2.26679e+06	2.2238e+06	1.27261e+06	5366.43	5944.87	5495.61	6600.68	6539.43	6797.87	7161.99	4161.49	P14869	Rplp0	4	4	0.515607	0.067247	0.237147	No	0.0752415	0.808595	0.931213	No
P15089	Mast cell carboxypeptidase A	Cpa3	sp|P15089|CBPA3_MOUSE Mast cell carboxypeptidase A OS=Mus musculus OX=10090 GN=Cpa3 PE=2 SV=1	22	23	21	19	19	21	17	20	48.789	1.4876e+07	1.75769e+07	2.39396e+07	1.87341e+07	1.35704e+07	1.18413e+07	1.59242e+07	1.44991e+07	69135.5	69299.4	101434	81311	42840	35510.9	51285.4	47412.5	P15089	Cpa3	4	4	-0.428154	0.048692	0.19763	No	-0.859236	0.002659	0.0628	No
P15105	Glutamine synthetase	Glul	sp|P15105|GLNA_MOUSE Glutamine synthetase OS=Mus musculus OX=10090 GN=Glul PE=1 SV=6	10	7	10	7	4	3	3	1	42.119	534709	442679	256376	189452	136442	47650.3	16172.8	34070.7	2485.03	1745.33	1086.29	822.271	430.729	142.898	52.0861	111.412	P15105	Glul	4	4	-2.6025	0.00706	0.067303	No	-3.058	0.003569	0.069119	No
P15116;P39038	Cadherin-2	Cdh2	sp|P15116|CADH2_MOUSE Cadherin-2 OS=Mus musculus OX=10090 GN=Cdh2 PE=1 SV=2	4	3	3	3	6	2	1	1	99.795	6396.24	6366.52	5896.42	14797.9	45067.2	5251.1	1048.37	1353.25	29.7262	25.1009	24.9837	64.2269	142.271	15.7475	3.37639	4.42518	P15116	Cdh2	4	4	0.656036	0.531131	0.731629	No	0.203171	0.349905	0.634109	No
P15307	Proto-oncogene c-Rel	Rel	sp|P15307|REL_MOUSE Proto-oncogene c-Rel OS=Mus musculus OX=10090 GN=Rel PE=1 SV=2	3	4	4	6	6	6	4	5	64.959	4734.2	13457.7	21119.8	15146.2	30483.5	42371.5	20241.2	43896.4	22.0019	53.0589	89.4865	65.7384	96.2322	127.068	65.1887	143.543	P15307	Rel	4	4	1.33089	0.034401	0.162427	No	0.907712	0.090105	0.324012	No
P15379-2;P15379-3;P15379-6;P15379-11;P15379-5;P15379-10;P15379-9;P15379-4;P15379-8;P15379-7;P15379;P15379-12;P15379-13	CD44 antigen	Cd44	sp|P15379-2|CD44_MOUSE Isoform 13 of CD44 antigen OS=Mus musculus OX=10090 GN=Cd44;sp|P15379-3|CD44_MOUSE Isoform 12 of CD44 antigen OS=Mus musculus OX=10090 GN=Cd44;sp|P15379-6|CD44_MOUSE Isoform 7 of CD44 antigen OS=Mus musculus OX=10090 GN=Cd44;sp|P1537	2	4	5	3	4	4	4	3	39.998	35010.1	105124	87034.1	78225	103561	82218.9	98638.1	46566.8	162.707	414.468	368.772	339.518	326.927	246.566	317.674	152.275	P15379-2	Cd44	4	4	0.116095	0.726744	0.844959	No	-0.30094	0.509709	0.764875	No
P15532	Nucleoside diphosphate kinase A	Nme1	sp|P15532|NDKA_MOUSE Nucleoside diphosphate kinase A OS=Mus musculus OX=10090 GN=Nme1 PE=1 SV=1	10	8	11	10	10	12	11	9	17.208	1.96593e+06	1.77984e+06	2.64644e+06	2.70324e+06	3.61452e+06	3.89407e+06	3.09058e+06	3.96154e+06	9136.54	7017.28	11213.2	11732.8	11410.5	11677.9	9953.52	12954.4	P15532	Nme1	4	4	0.678864	0.006845	0.066271	No	0.234357	0.217751	0.504406	No
P15702	Leukosialin	Spn	sp|P15702|LEUK_MOUSE Leukosialin OS=Mus musculus OX=10090 GN=Spn PE=1 SV=1	8	9	6	9	10	8	9	10	40.038	407885	493848	176727	302326	448390	314050	386309	418411	1895.62	1947.07	748.809	1312.18	1415.5	941.801	1244.15	1368.22	P15702	Spn	4	4	0.182662	0.459573	0.68195	No	-0.248463	0.644248	0.841018	No
P15864;Q07133	Histone H1.2	Hist1h1c	sp|P15864|H12_MOUSE Histone H1.2 OS=Mus musculus OX=10090 GN=H1-2 PE=1 SV=2	9	9	8	9	8	9	8	9	21.266	1.40534e+07	1.48231e+07	1.70178e+07	1.53754e+07	1.46212e+07	1.35202e+07	1.18021e+07	1.65291e+07	65312.3	58442.3	72106.2	66733.2	46157	40545.5	38009.8	54050.6	P15864	Hist1h1c	4	4	-0.117626	0.328495	0.575782	No	-0.554786	0.004615	0.077337	No
P15920;P15920-2;Q920R6	V-type proton ATPase 116 kDa subunit a isoform 2	Atp6v0a2	sp|P15920|VPP2_MOUSE V-type proton ATPase 116 kDa subunit a2 OS=Mus musculus OX=10090 GN=Atp6v0a2 PE=1 SV=2	6	9	5	6	8	5	3	4	98.144	9918.35	17049.5	9543.46	10965.6	17263.7	9403.86	5047.55	16688.2	46.095	67.2201	40.4366	47.5936	54.4992	28.2012	16.2562	54.5711	P15920	Atp6v0a2	4	4	0.0278816	0.846565	0.907316	No	-0.391174	0.281576	0.572392	No
P16045	Galectin-1	Lgals1	sp|P16045|LEG1_MOUSE Galectin-1 OS=Mus musculus OX=10090 GN=Lgals1 PE=1 SV=3	10	10	9	10	9	9	10	10	14.866	1.33498e+07	1.38277e+07	1.60027e+07	1.05037e+07	1.45492e+07	1.64493e+07	2.11216e+07	1.45445e+07	62042.4	54517.7	67804.9	45588.7	45930	49329.6	68024.4	47561.2	P16045	Lgals1	4	4	0.312436	0.132341	0.341356	No	-0.12516	0.504203	0.761003	No
P16110	Galectin-3	Lgals3	sp|P16110|LEG3_MOUSE Galectin-3 OS=Mus musculus OX=10090 GN=Lgals3 PE=1 SV=3	4	3	4	3	4	7	5	4	27.515	150913	215850	141691	119559	651912	1.11509e+06	665051	311388	701.361	851.021	600.359	518.918	2058	3344.04	2141.86	1018.25	P16110	Lgals3	4	4	2.12712	0.002911	0.044476	Yes	1.68024	0.006344	0.090235	No
P16254	Signal recognition particle 14 kDa protein;Signal recognition particle 14 kDa protein, N-terminally processed	Srp14	sp|P16254|SRP14_MOUSE Signal recognition particle 14 kDa protein OS=Mus musculus OX=10090 GN=Srp14 PE=1 SV=1	2	1	3	4	4	3	4	3	12.51	6976.41	41966.7	210910	107558	164005	166389	114662	134549	32.4225	165.46	893.647	466.831	517.742	498.983	369.28	439.979	P16254	Srp14	4	4	0.657673	0.21326	0.449528	No	0.228645	0.352513	0.634644	No
P16330-2;P16330	2,3-cyclic-nucleotide 3-phosphodiesterase	Cnp	sp|P16330-2|CN37_MOUSE Isoform CNPI of 2,3-cyclic-nucleotide 3-phosphodiesterase OS=Mus musculus OX=10090 GN=Cnp;sp|P16330|CN37_MOUSE 2,3-cyclic-nucleotide 3-phosphodiesterase OS=Mus musculus OX=10090 GN=Cnp PE=1 SV=3	1	2	1	5	1	2	3	2	44.654	1858.36	4151.89	5565.82	16104.8	4708.16	6142.68	6289.33	5491.76	8.63661	16.3694	23.5829	69.8994	14.863	18.4212	20.2554	17.9583	P16330-2	Cnp	4	4	-0.290532	0.845341	0.907316	No	-0.728771	0.648265	0.842887	No
P16382;P16382-2;P16382-3	Interleukin-4 receptor subunit alpha;Soluble interleukin-4 receptor subunit alpha	Il4r	sp|P16382|IL4RA_MOUSE Interleukin-4 receptor subunit alpha OS=Mus musculus OX=10090 GN=Il4r PE=1 SV=1	3	5	5	4	2	2	5	3	87.626	9591.86	22966	48149.3	16229.5	9588.75	10352.8	40711.5	11195.1	44.5776	90.5467	204.013	70.4404	30.2704	31.0469	131.116	36.6084	P16382	Il4r	4	4	-0.432091	0.514365	0.720667	No	-0.83853	0.226795	0.515747	No
P16546;P16546-2;P08032	Spectrin alpha chain, non-erythrocytic 1	Sptan1	sp|P16546|SPTN1_MOUSE Spectrin alpha chain, non-erythrocytic 1 OS=Mus musculus OX=10090 GN=Sptan1 PE=1 SV=4;sp|P16546-2|SPTN1_MOUSE Isoform 2 of Spectrin alpha chain, non-erythrocytic 1 OS=Mus musculus OX=10090 GN=Sptan1	55	57	41	60	35	24	37	21	284.59	96356.9	112118	93750.2	124789	54335.9	36712.2	57018.7	27697.5	447.813	442.041	397.229	541.617	171.531	110.096	183.635	90.5718	P16546	Sptan1	4	4	-1.28064	0.002396	0.040976	Yes	-1.71809	0.000534	0.032124	Yes
P16675	Lysosomal protective protein;Lysosomal protective protein 32 kDa chain;Lysosomal protective protein 20 kDa chain	Ctsa	sp|P16675|PPGB_MOUSE Lysosomal protective protein OS=Mus musculus OX=10090 GN=Ctsa PE=1 SV=1	8	6	6	5	6	6	8	6	53.844	68841.9	107342	85920.2	67462	106504	95715	139168	97300.1	319.939	423.211	364.052	292.803	336.218	287.039	448.205	318.175	P16675	Ctsa	4	4	0.412625	0.080303	0.262339	No	-0.010724	0.927106	0.983292	No
P16858;Q64467	Glyceraldehyde-3-phosphate dehydrogenase	Gapdh	sp|P16858|G3P_MOUSE Glyceraldehyde-3-phosphate dehydrogenase OS=Mus musculus OX=10090 GN=Gapdh PE=1 SV=2	19	21	21	22	21	21	22	20	35.81	1.38108e+07	2.05558e+07	1.77788e+07	1.62796e+07	2.34199e+07	3.08498e+07	2.46665e+07	2.86256e+07	64184.8	81044.1	75330.5	70658	73933.2	92515.1	79441.1	93606.8	P16858	Gapdh	4	4	0.65257	0.004829	0.057697	No	0.221299	0.09312	0.329641	No
P16879	Tyrosine-protein kinase Fes/Fps	Fes	sp|P16879|FES_MOUSE Tyrosine-protein kinase Fes/Fps OS=Mus musculus OX=10090 GN=Fes PE=1 SV=2	3	7	4	5	1	2	1	1	93.778	8486.19	25597	6931.73	10689.5	2716.49	3169.06	1551.58	2967.4	39.4391	100.92	29.3704	46.3952	8.57558	9.50366	4.99703	9.70352	P16879	Fes	4	4	-2.31307	0.003931	0.0515	No	-2.72098	0.001057	0.03956	Yes
P17047-3	Lysosome-associated membrane glycoprotein 2	Lamp2	sp|P17047-3|LAMP2_MOUSE Isoform LAMP-2C of Lysosome-associated membrane glycoprotein 2 OS=Mus musculus OX=10090 GN=Lamp2	6	5	6	5	6	5	6	5	45.655	883035	750137	803048	771125	1.09629e+06	870369	886375	967018	4103.86	2957.53	3402.59	3346.89	3460.83	2610.14	2854.66	3162.18	P17047-3	Lamp2	4	4	0.252212	0.035005	0.163783	No	-0.19225	0.198191	0.482669	No
P17182	Alpha-enolase	Eno1	sp|P17182|ENOA_MOUSE Alpha-enolase OS=Mus musculus OX=10090 GN=Eno1 PE=1 SV=3	28	25	24	25	23	26	24	25	47.14	8.96885e+06	1.07345e+07	1.06182e+07	1.0403e+07	1.24232e+07	1.32573e+07	1.16495e+07	1.17709e+07	41682.2	42322.2	44990.3	45152	39218.3	39757.3	37518.6	38491.3	P17182	Eno1	4	4	0.269853	0.010492	0.085436	No	-0.16817	0.00296	0.064801	No
P17225;B2RU80	Polypyrimidine tract-binding protein 1	Ptbp1	sp|P17225|PTBP1_MOUSE Polypyrimidine tract-binding protein 1 OS=Mus musculus OX=10090 GN=Ptbp1 PE=1 SV=2	11	11	11	11	8	11	10	10	56.477	260978	403409	442465	380039	236125	632203	404714	286993	1212.88	1590.5	1874.77	1649.47	745.415	1895.91	1303.42	938.478	P17225	Ptbp1	4	4	0.0692803	0.983755	0.973325	No	-0.373828	0.213894	0.500166	No
P17426-2;P17426	AP-2 complex subunit alpha-1	Ap2a1	sp|P17426-2|AP2A1_MOUSE Isoform B of AP-2 complex subunit alpha-1 OS=Mus musculus OX=10090 GN=Ap2a1;sp|P17426|AP2A1_MOUSE AP-2 complex subunit alpha-1 OS=Mus musculus OX=10090 GN=Ap2a1 PE=1 SV=1	15	19	15	19	22	17	18	18	105.48	52228.9	83861.3	140008	71955.9	102295	84490.4	126945	109655	242.731	330.636	593.228	312.308	322.93	253.377	408.839	358.575	P17426-2	Ap2a1	4	4	0.282657	0.302349	0.553773	No	-0.138292	0.810611	0.932142	No
P17427	AP-2 complex subunit alpha-2	Ap2a2	sp|P17427|AP2A2_MOUSE AP-2 complex subunit alpha-2 OS=Mus musculus OX=10090 GN=Ap2a2 PE=1 SV=2	9	13	11	16	15	12	13	15	104.02	9964.02	11048	15776	23957.5	21773.9	23908.6	30513	53144.7	46.3072	43.5585	66.8446	103.982	68.7373	71.6993	98.2703	173.785	P17427	Ap2a2	4	4	1.09032	0.037084	0.168991	No	0.66202	0.177325	0.460276	No
P17532;Q8CGV2	Tryptophan 5-hydroxylase 1	Tph1	sp|P17532|TPH1_MOUSE Tryptophan 5-hydroxylase 1 OS=Mus musculus OX=10090 GN=Tph1 PE=2 SV=1	19	20	15	15	23	21	23	21	51.343	569943	680160	246073	599197	6.47064e+06	3.90308e+06	4.02757e+06	5.07219e+06	2648.78	2681.63	1042.64	2600.68	20426.9	11704.9	12971.2	16586.2	P17532	Tph1	4	4	3.21623	0.000123	0.009935	Yes	2.78124	0.000298	0.024435	Yes
P17563;Q63836	Selenium-binding protein 1;Selenium-binding protein 2	Selenbp1;Selenbp2	sp|P17563|SBP1_MOUSE Methanethiol oxidase OS=Mus musculus OX=10090 GN=Selenbp1 PE=1 SV=2;sp|Q63836|SBP2_MOUSE Selenium-binding protein 2 OS=Mus musculus OX=10090 GN=Selenbp2 PE=1 SV=2	16	13	16	13	13	12	9	7	52.513	276683	314757	207641	203507	233180	198401	114791	74819.5	1285.87	1240.98	879.797	883.276	736.116	594.982	369.697	244.662	P17563	Selenbp1	4	4	-0.69062	0.095703	0.287687	No	-1.14084	0.018228	0.146375	No
P17710-3;P17710-4;P17710;P17710-2	Hexokinase-1	Hk1	sp|P17710-3|HXK1_MOUSE Isoform HK1 of Hexokinase-1 OS=Mus musculus OX=10090 GN=Hk1;sp|P17710-4|HXK1_MOUSE Isoform HK1-SC of Hexokinase-1 OS=Mus musculus OX=10090 GN=Hk1;sp|P17710|HXK1_MOUSE Hexokinase-1 OS=Mus musculus OX=10090 GN=Hk1 PE=1 SV=3;sp|P17710-2	32	30	29	27	30	27	29	28	102.3	429405	688379	606464	546373	684828	598305	549643	801556	1995.64	2714.03	2569.64	2371.41	2161.91	1794.25	1770.18	2621.12	P17710-3	Hk1	4	4	0.214351	0.283012	0.532217	No	-0.2093	0.232485	0.521307	No
P17742	Peptidyl-prolyl cis-trans isomerase A;Peptidyl-prolyl cis-trans isomerase A, N-terminally processed	Ppia	sp|P17742|PPIA_MOUSE Peptidyl-prolyl cis-trans isomerase A OS=Mus musculus OX=10090 GN=Ppia PE=1 SV=2	10	10	10	10	9	9	10	11	17.971	1.15775e+07	1.43459e+07	1.42049e+07	1.33826e+07	1.89893e+07	2.24106e+07	1.55845e+07	2.03389e+07	53805.7	56560.9	60187.4	58083.9	59946.4	67206.8	50191.6	66508.8	P17742	Ppia	4	4	0.531071	0.007339	0.068911	No	0.0929518	0.44502	0.712356	No
P17751	Triosephosphate isomerase	Tpi1	sp|P17751|TPIS_MOUSE Triosephosphate isomerase OS=Mus musculus OX=10090 GN=Tpi1 PE=1 SV=4	18	18	17	19	16	15	16	17	32.191	3.24483e+06	3.81273e+06	3.89064e+06	3.52686e+06	4.45105e+06	3.78044e+06	4.70585e+06	5.08374e+06	15080.2	15032.2	16485	15307.5	14051.3	11337.1	15155.7	16624	P17751	Tpi1	4	4	0.316117	0.028342	0.145359	No	-0.114842	0.334303	0.618883	No
P17809	Solute carrier family 2, facilitated glucose transporter member 1	Slc2a1	sp|P17809|GTR1_MOUSE Solute carrier family 2, facilitated glucose transporter member 1 OS=Mus musculus OX=10090 GN=Slc2a1 PE=1 SV=4	2	3	1	2	2	1	2	1	53.984	11994.2	16796.3	17038.4	16695	21774	21350.4	21702.8	24098.2	55.7423	66.2219	72.1935	72.4608	68.7374	64.0274	69.896	78.8019	P17809	Slc2a1	4	4	0.508185	0.006775	0.066108	No	0.0781673	0.477232	0.738716	No
P17918	Proliferating cell nuclear antigen	Pcna	sp|P17918|PCNA_MOUSE Proliferating cell nuclear antigen OS=Mus musculus OX=10090 GN=Pcna PE=1 SV=2	7	9	6	9	7	7	7	6	28.785	166778	308232	97391.2	404862	448252	524357	279557	401208	775.091	1215.25	412.656	1757.21	1415.07	1572.49	900.343	1311.96	P17918	Pcna	4	4	0.758595	0.113123	0.313507	No	0.32182	0.353029	0.634644	No
P18052-2;P18052	Receptor-type tyrosine-protein phosphatase alpha	Ptpra	sp|P18052-2|PTPRA_MOUSE Isoform 2 of Receptor-type tyrosine-protein phosphatase alpha OS=Mus musculus OX=10090 GN=Ptpra;sp|P18052|PTPRA_MOUSE Receptor-type tyrosine-protein phosphatase alpha OS=Mus musculus OX=10090 GN=Ptpra PE=1 SV=3	4	3	3	3	4	2	4	2	89.956	7909.28	8494.88	6965.53	6309.36	11120.2	5304.06	9941.04	7378.93	36.7579	33.4923	29.5136	27.3843	35.1049	15.9063	32.0162	24.1294	P18052-2	Ptpra	4	4	0.185195	0.612065	0.77522	No	-0.246789	0.312534	0.601136	No
P18155	Bifunctional methylenetetrahydrofolate dehydrogenase/cyclohydrolase, mitochondrial;NAD-dependent methylenetetrahydrofolate dehydrogenase;Methenyltetrahydrofolate cyclohydrolase	Mthfd2	sp|P18155|MTDC_MOUSE Bifunctional methylenetetrahydrofolate dehydrogenase/cyclohydrolase, mitochondrial OS=Mus musculus OX=10090 GN=Mthfd2 PE=1 SV=1	2	3	3	2	3	5	4	5	37.863	14911.3	39790.8	30872.4	27144.8	93003	124181	68348.1	111497	69.2993	156.881	130.809	117.816	293.598	372.407	220.122	364.599	P18155	Mthfd2	4	4	1.81651	0.00189	0.036688	Yes	1.39736	0.003593	0.069119	No
P18181	CD48 antigen	Cd48	sp|P18181|CD48_MOUSE CD48 antigen OS=Mus musculus OX=10090 GN=Cd48 PE=1 SV=1	8	5	3	5	5	3	5	4	27.383	218980	218527	69692	78645.3	214597	148272	172637	76040	1017.7	861.577	295.292	341.342	677.452	444.652	555.996	248.653	P18181	Cd48	4	4	0.0619429	0.772903	0.872889	No	-0.384907	0.640576	0.84017	No
P18242	Cathepsin D	Ctsd	sp|P18242|CATD_MOUSE Cathepsin D OS=Mus musculus OX=10090 GN=Ctsd PE=1 SV=1	13	13	15	16	15	16	16	13	44.953	2.62055e+06	2.92063e+06	2.97213e+06	2.9628e+06	3.323e+06	3.60992e+06	2.88236e+06	3.23009e+06	12178.9	11515	12593.2	12859.3	10490.2	10825.7	9282.93	10562.5	P18242	Ctsd	4	4	0.184903	0.062711	0.227611	No	-0.255793	0.005439	0.083865	No
P18572-2;P18572	Basigin	Bsg	sp|P18572-2|BASI_MOUSE Isoform 2 of Basigin OS=Mus musculus OX=10090 GN=Bsg;sp|P18572|BASI_MOUSE Basigin OS=Mus musculus OX=10090 GN=Bsg PE=1 SV=2	6	5	4	6	6	7	6	5	29.674	72391.5	131038	110726	109663	265662	251818	232505	211878	336.436	516.639	469.155	475.968	838.659	755.176	748.807	692.849	P18572-2	Bsg	4	4	1.18239	0.000822	0.027108	Yes	0.755379	0.002003	0.05475	No
P18653;Q8C0P0-2;Q8C0P0;Q811L6-2;Q3U214;Q9R1L5;Q60592;Q811L6	Ribosomal protein S6 kinase alpha-1	Rps6ka1	sp|P18653|KS6A1_MOUSE Ribosomal protein S6 kinase alpha-1 OS=Mus musculus OX=10090 GN=Rps6ka1 PE=1 SV=1	18	15	14	17	11	7	11	6	81.594	68630	63003.8	26746.9	72411.2	26690.8	14085.2	26691.2	5826.93	318.954	248.402	113.329	314.284	84.2591	42.24	85.9616	19.0543	P18653	Rps6ka1	4	4	-1.65482	0.027807	0.144761	No	-2.10355	0.011627	0.121457	No
P18654;Q9WUT3;Q7TPS0-2;Q7TPS0-3;Q7TPS0	Ribosomal protein S6 kinase alpha-3	Rps6ka3	sp|P18654|KS6A3_MOUSE Ribosomal protein S6 kinase alpha-3 OS=Mus musculus OX=10090 GN=Rps6ka3 PE=1 SV=2	17	18	12	16	18	16	14	13	83.693	96708.2	141320	100040	146209	110054	94555.8	90901.8	96979.2	449.446	557.175	423.877	634.587	347.424	283.563	292.758	317.125	P18654	Rps6ka3	4	4	-0.303175	0.148461	0.36722	No	-0.734849	0.003041	0.06512	No
P18760	Cofilin-1	Cfl1	sp|P18760|COF1_MOUSE Cofilin-1 OS=Mus musculus OX=10090 GN=Cfl1 PE=1 SV=3	17	16	13	15	16	16	15	15	18.559	1.35392e+07	1.73107e+07	1.44251e+07	1.55404e+07	2.07493e+07	2.25538e+07	1.95746e+07	2.1124e+07	62922.6	68249.9	61120.4	67449.3	65502.7	67636.3	63042	69076.3	P18760	Cfl1	4	4	0.465985	0.001659	0.034832	Yes	0.0303126	0.543123	0.785829	No
P19096	Fatty acid synthase;[Acyl-carrier-protein] S-acetyltransferase;[Acyl-carrier-protein] S-malonyltransferase;3-oxoacyl-[acyl-carrier-protein] synthase;3-oxoacyl-[acyl-carrier-protein] reductase;3-hydroxyacyl-[acyl-carrier-protein] dehydratase;Enoyl-[acyl-carrier-protein] reductase;Oleoyl-[acyl-carrier-protein] hydrolase	Fasn	sp|P19096|FAS_MOUSE Fatty acid synthase OS=Mus musculus OX=10090 GN=Fasn PE=1 SV=2	65	72	66	68	72	64	71	57	272.43	189627	366387	463371	293252	450001	439275	493230	412723	881.281	1444.53	1963.35	1272.79	1420.59	1317.34	1588.5	1349.62	P19096	Fasn	4	4	0.4517	0.110554	0.311569	No	0.0292944	0.745868	0.897031	No
P19157;P46425	Glutathione S-transferase P 1;Glutathione S-transferase P 2	Gstp1;Gstp2	sp|P19157|GSTP1_MOUSE Glutathione S-transferase P 1 OS=Mus musculus OX=10090 GN=Gstp1 PE=1 SV=2;sp|P46425|GSTP2_MOUSE Glutathione S-transferase P 2 OS=Mus musculus OX=10090 GN=Gstp2 PE=1 SV=2	11	8	10	10	8	8	9	9	23.609	1.09332e+06	1.04042e+06	1.12668e+06	1.21118e+06	1.57302e+06	1.68881e+06	1.11061e+06	1.44933e+06	5081.13	4102	4773.85	5256.85	4965.81	5064.55	3576.85	4739.35	P19157	Gstp1	4	4	0.380668	0.039983	0.177286	No	-0.0666364	0.620058	0.82715	No
P19253	60S ribosomal protein L13a	Rpl13a	sp|P19253|RL13A_MOUSE 60S ribosomal protein L13a OS=Mus musculus OX=10090 GN=Rpl13a PE=1 SV=4	4	5	7	6	6	6	6	6	23.464	533330	881390	1.20323e+06	715409	1.25927e+06	1.24714e+06	1.37558e+06	1.59519e+06	2478.62	3475.01	5098.21	3105.07	3975.35	3740.03	4430.19	5216.32	P19253	Rpl13a	4	4	0.716455	0.025168	0.136555	No	0.294419	0.21684	0.504018	No
P19467	Mucin-13	Muc13	sp|P19467|MUC13_MOUSE Mucin-13 OS=Mus musculus OX=10090 GN=Muc13 PE=2 SV=1	5	5	4	4	7	9	7	10	58.701	28558.1	43842.3	30172.2	26425.6	141825	287459	174505	365133	132.722	172.855	127.842	114.694	447.723	862.059	562.01	1194	P19467	Muc13	4	4	2.90903	0.000203	0.012872	Yes	2.48371	0.000406	0.027966	Yes
P19783	Cytochrome c oxidase subunit 4 isoform 1, mitochondrial	Cox4i1	sp|P19783|COX41_MOUSE Cytochrome c oxidase subunit 4 isoform 1, mitochondrial OS=Mus musculus OX=10090 GN=Cox4i1 PE=1 SV=2	5	5	5	5	5	5	5	6	19.53	458537	490292	795106	584758	769476	775149	726577	606520	2131.03	1933.05	3368.94	2538.01	2429.13	2324.59	2340.02	1983.34	P19783	Cox4i1	4	4	0.305407	0.140052	0.352733	No	-0.135514	0.589954	0.813052	No
P20029	78 kDa glucose-regulated protein	Hspa5	sp|P20029|BIP_MOUSE Endoplasmic reticulum chaperone BiP OS=Mus musculus OX=10090 GN=Hspa5 PE=1 SV=3	30	28	25	26	39	38	38	42	72.421	3.50878e+06	4.51108e+06	3.39989e+06	3.84854e+06	1.25994e+07	1.73709e+07	1.2845e+07	1.41946e+07	16306.8	17785.6	14405.7	16703.7	39774.6	52093.4	41368.5	46417	P20029	Hspa5	4	4	1.90067	1e-05	0.004641	Yes	1.46223	1.1e-05	0.004154	Yes
P20060	Beta-hexosaminidase subunit beta	Hexb	sp|P20060|HEXB_MOUSE Beta-hexosaminidase subunit beta OS=Mus musculus OX=10090 GN=Hexb PE=1 SV=2	20	19	15	16	16	18	16	15	61.115	1.58032e+06	1.44193e+06	1.14026e+06	1.19936e+06	1.46704e+06	1.24021e+06	936136	1.12664e+06	7344.44	5685.03	4831.38	5205.52	4631.24	3719.25	3014.92	3684.17	P20060	Hexb	4	4	-0.168736	0.355809	0.596168	No	-0.616068	0.015146	0.135451	No
P20108	Thioredoxin-dependent peroxide reductase, mitochondrial	Prdx3	sp|P20108|PRDX3_MOUSE Thioredoxin-dependent peroxide reductase, mitochondrial OS=Mus musculus OX=10090 GN=Prdx3 PE=1 SV=1	7	7	6	6	7	6	7	6	28.127	1.73427e+06	1.55641e+06	1.18771e+06	1.50965e+06	1.84497e+06	1.51816e+06	1.24745e+06	1.37018e+06	8059.92	6136.36	5032.46	6552.31	5824.31	4552.81	4017.53	4480.55	P20108	Prdx3	4	4	-0.00175481	0.982038	0.973291	No	-0.449818	0.049028	0.235521	No
P20152;P31001;P03995-2;P03995;CON__Q9DCV7;CON__Q3KNV1;CON__P05787;P15331-2;CON__Q6ISB0;Q9DCV7;P15331-3;P15331;CON__Q9NSB2;P11679;CON__P08729;CON__P78385;CON__Q6NT21;CON__O95678;CON__Q14533;CON__O43790;CON__Q8N1N4-2;CON__Q7RTT2;CON__Q8VED5;CON__P12035;CON__Q01546;CON__H-INV:HIT000292931;CON__Q5XKE5;Q8VED5;Q99M73;CON__Q9H552;P46660;P08553;P08551;P19246	Vimentin	Vim	sp|P20152|VIME_MOUSE Vimentin OS=Mus musculus OX=10090 GN=Vim PE=1 SV=3	38	36	36	38	36	35	33	30	53.687	5.41055e+06	5.92484e+06	7.6029e+06	5.50619e+06	8.55244e+06	6.90536e+06	8.15364e+06	6.46368e+06	25145.2	23359.6	32214.2	23898.3	26998.9	20708.4	26259.6	21136.5	P20152	Vim	4	4	0.299061	0.086992	0.273082	No	-0.137554	0.390772	0.665331	No
P20444;P63318	Protein kinase C alpha type	Prkca	sp|P20444|KPCA_MOUSE Protein kinase C alpha type OS=Mus musculus OX=10090 GN=Prkca PE=1 SV=3	12	14	11	13	13	14	10	12	76.851	43164.8	84455.7	17982.4	65870.6	94963	78633.8	68302.2	31374	200.606	332.979	76.1931	285.896	299.785	235.814	219.974	102.594	P20444	Prkca	4	4	0.369866	0.462903	0.683084	No	-0.0617147	0.956452	0.995376	No
P20489	High affinity immunoglobulin epsilon receptor subunit alpha	Fcer1a	sp|P20489|FCERA_MOUSE High affinity immunoglobulin epsilon receptor subunit alpha OS=Mus musculus OX=10090 GN=Fcer1a PE=2 SV=2	2	2	3	1	2	2	3	1	28.657	83700.7	172048	254877	62578.8	183853	170208	196201	39797.5	388.994	678.325	1079.94	271.609	580.398	510.435	631.884	130.139	P20489	Fcer1a	4	4	0.0418072	0.976348	0.971527	No	-0.384581	0.570025	0.801309	No
P20490	High affinity immunoglobulin epsilon receptor subunit beta	Ms4a2	sp|P20490|FCERB_MOUSE High affinity immunoglobulin epsilon receptor subunit beta OS=Mus musculus OX=10090 GN=Ms4a2 PE=1 SV=1	2	4	3	3	4	1	4	3	25.963	7116.78	158338	102606	60474	139795	20496.5	144749	87762.4	33.0749	624.271	434.75	262.473	441.315	61.4667	466.18	286.986	P20490	Ms4a2	4	4	0.257765	0.635624	0.790732	No	-0.109057	0.898276	0.971869	No
P21107-2	Tropomyosin alpha-3 chain	Tpm3	sp|P21107-2|TPM3_MOUSE Isoform 2 of Tropomyosin alpha-3 chain OS=Mus musculus OX=10090 GN=Tpm3	19	19	19	22	21	26	19	22	29.02	3.43217e+06	3.68189e+06	4.30409e+06	3.25333e+06	4.4683e+06	6.47945e+06	5.94502e+06	5.29995e+06	15950.8	14516.4	18236.8	14120.3	14105.8	19431.2	19146.5	17331	P21107-2	Tpm3	4	4	0.597071	0.006567	0.064415	No	0.156329	0.303004	0.592263	No
P21619;P21619-2	Lamin-B2	Lmnb2	sp|P21619|LMNB2_MOUSE Lamin-B2 OS=Mus musculus OX=10090 GN=Lmnb2 PE=1 SV=2;sp|P21619-2|LMNB2_MOUSE Isoform B3 of Lamin-B2 OS=Mus musculus OX=10090 GN=Lmnb2	18	16	15	15	13	9	15	8	67.317	154590	107688	101499	123900	122505	46514	131209	59749.1	718.448	424.576	430.062	537.758	386.73	139.49	422.572	195.382	P21619	Lmnb2	4	4	-0.438022	0.210083	0.446262	No	-0.883513	0.057839	0.256847	No
P21844	Chymase	Cma1	sp|P21844|CMA1_MOUSE Chymase OS=Mus musculus OX=10090 GN=Cma1 PE=1 SV=2	14	14	15	13	14	13	13	14	27.586	1.45946e+07	1.55977e+07	2.14905e+07	1.00077e+07	8.88197e+06	8.62716e+06	1.62787e+07	1.16951e+07	67827.7	61496.3	91057.2	43436	28039.2	25871.9	52427.1	38243.3	P21844	Cma1	4	4	-0.439725	0.209711	0.446262	No	-0.867656	0.033906	0.198068	No
P21845;P21845-2;Q02844;Q924N9;Q99MS4;Q14B25;O35453-2;O35453	Tryptase beta-2	Tpsb2	sp|P21845|TRYB2_MOUSE Tryptase beta-2 OS=Mus musculus OX=10090 GN=Tpsb2 PE=1 SV=2;sp|P21845-2|TRYB2_MOUSE Isoform Short of Tryptase beta-2 OS=Mus musculus OX=10090 GN=Tpsb2	11	11	12	10	10	10	12	10	30.927	4.28262e+06	4.90761e+06	4.58177e+06	2.62074e+06	6.24327e+06	6.4362e+06	7.50535e+06	4.79445e+06	19903.3	19349	19413.4	11374.7	19709.1	19301.5	24171.7	15678	P21845	Tpsb2	4	4	0.607674	0.042668	0.183179	No	0.171114	0.446184	0.71385	No
P21958	Antigen peptide transporter 1	Tap1	sp|P21958|TAP1_MOUSE Antigen peptide transporter 1 OS=Mus musculus OX=10090 GN=Tap1 PE=1 SV=3	7	7	7	8	5	5	3	4	78.863	17720.2	34753	33829.8	33166.3	16165.4	25377	1092.02	28686.2	82.3536	137.019	143.34	143.95	51.032	76.1029	3.51698	93.805	P21958	Tap1	4	4	-0.744247	0.251994	0.498897	No	-1.17459	0.144406	0.413538	No
P21981;Q9D7I9	Protein-glutamine gamma-glutamyltransferase 2	Tgm2	sp|P21981|TGM2_MOUSE Protein-glutamine gamma-glutamyltransferase 2 OS=Mus musculus OX=10090 GN=Tgm2 PE=1 SV=4	25	24	19	23	22	22	21	16	77.06	795524	941228	478881	521000	720595	696924	560859	548548	3697.15	3710.93	2029.07	2261.28	2274.82	2090	1806.3	1793.77	P21981	Tgm2	4	4	-0.115019	0.798695	0.883688	No	-0.554588	0.083663	0.31309	No
P21995	Embigin	Emb	sp|P21995|EMB_MOUSE Embigin OS=Mus musculus OX=10090 GN=Emb PE=1 SV=2	4	3	1	2	2	3	4	2	37.064	35384.4	25452.8	19011.6	3673.64	18704.8	17932.3	25093.6	19549.1	164.447	100.352	80.5542	15.9446	59.0484	53.777	80.8164	63.9263	P21995	Emb	4	4	-0.0392688	0.653355	0.800585	No	-0.488232	0.904666	0.973166	No
P22437	Prostaglandin G/H synthase 1	Ptgs1	sp|P22437|PGH1_MOUSE Prostaglandin G/H synthase 1 OS=Mus musculus OX=10090 GN=Ptgs1 PE=1 SV=1	12	14	15	16	10	11	11	11	69.042	224794	386488	390801	386787	200903	257407	196815	282607	1044.72	1523.79	1655.86	1678.76	634.223	771.935	633.862	924.136	P22437	Ptgs1	4	4	-0.566665	0.059366	0.221065	No	-0.993858	0.003114	0.065268	No
P22892	AP-1 complex subunit gamma-1	Ap1g1	sp|P22892|AP1G1_MOUSE AP-1 complex subunit gamma-1 OS=Mus musculus OX=10090 GN=Ap1g1 PE=1 SV=3	7	4	7	7	7	8	8	7	91.349	18708.9	16834	28012.9	25737.1	30338.2	45150.6	36261.7	39152	86.9485	66.3705	118.693	111.706	95.7737	135.402	116.784	128.028	P22892	Ap1g1	4	4	0.757	0.011003	0.087719	No	0.310879	0.179237	0.462314	No
P23116	Eukaryotic translation initiation factor 3 subunit A	Eif3a	sp|P23116|EIF3A_MOUSE Eukaryotic translation initiation factor 3 subunit A OS=Mus musculus OX=10090 GN=Eif3a PE=1 SV=5	27	32	27	27	36	29	28	28	161.93	95649.4	138123	105374	124117	176244	193916	143404	143746	444.525	544.571	446.478	538.703	556.376	581.532	461.848	470.053	P23116	Eif3a	4	4	0.504739	0.019844	0.121657	No	0.0681739	0.584622	0.810966	No
P23198	Chromobox protein homolog 3	Cbx3	sp|P23198|CBX3_MOUSE Chromobox protein homolog 3 OS=Mus musculus OX=10090 GN=Cbx3 PE=1 SV=2	5	5	5	5	4	4	4	5	20.855	683584	524920	428283	532873	468280	185376	462143	287002	3176.92	2069.58	1814.68	2312.81	1478.29	555.923	1488.38	938.505	P23198	Cbx3	4	4	-0.62916	0.088169	0.274366	No	-1.07126	0.023133	0.164672	No
P23475	X-ray repair cross-complementing protein 6	Xrcc6	sp|P23475|XRCC6_MOUSE X-ray repair cross-complementing protein 6 OS=Mus musculus OX=10090 GN=Xrcc6 PE=1 SV=5	5	8	3	5	4	1	2	2	69.483	17071.9	26798.6	13586.6	18886.3	12492.8	4313.62	11139.5	8266.92	79.3405	105.657	57.5678	81.9718	39.4381	12.9361	35.8759	27.0331	P23475	Xrcc6	4	4	-1.076	0.029004	0.146892	No	-1.4932	0.008059	0.099562	No
P23492	Purine nucleoside phosphorylase	Pnp	sp|P23492|PNPH_MOUSE Purine nucleoside phosphorylase OS=Mus musculus OX=10090 GN=Pnp PE=1 SV=2	10	8	7	7	8	3	6	8	32.277	134252	134710	63756.8	83221.8	114266	58092.1	87050.5	96229.1	623.927	531.114	270.144	361.205	360.721	174.212	280.355	314.673	P23492	Pnp	4	4	-0.22597	0.581638	0.756739	No	-0.660775	0.123916	0.381806	No
P23506;P23506-2	Protein-L-isoaspartate(D-aspartate) O-methyltransferase	Pcmt1	sp|P23506|PIMT_MOUSE Protein-L-isoaspartate(D-aspartate) O-methyltransferase OS=Mus musculus OX=10090 GN=Pcmt1 PE=1 SV=3;sp|P23506-2|PIMT_MOUSE Isoform 2 of Protein-L-isoaspartate(D-aspartate) O-methyltransferase OS=Mus musculus OX=10090 GN=Pcmt1	6	5	4	5	6	8	5	4	24.634	230623	173805	125988	154712	247750	292218	228897	167691	1071.81	685.251	533.822	671.492	782.113	876.331	737.186	548.355	P23506	Pcmt1	4	4	0.450993	0.114172	0.314376	No	-0.00898279	0.944784	0.990404	No
P23591	GDP-L-fucose synthase	Tsta3	sp|P23591|FCL_MOUSE GDP-L-fucose synthase OS=Mus musculus OX=10090 GN=Tsta3 PE=1 SV=3	6	5	2	5	5	4	6	5	35.877	41913	62961.7	26070.3	50669.3	60442.2	60365.1	37180.8	59983.3	194.788	248.236	110.463	219.919	190.808	181.028	119.745	196.147	P23591	Tsta3	4	4	0.26326	0.379189	0.617486	No	-0.169386	0.679441	0.859652	No
P23780	Beta-galactosidase	Glb1	sp|P23780|BGAL_MOUSE Beta-galactosidase OS=Mus musculus OX=10090 GN=Glb1 PE=1 SV=1	14	16	17	18	16	15	15	14	73.12	1.05318e+06	912112	750567	854940	1.02377e+06	725318	815009	707042	4894.6	3596.14	3180.22	3710.67	3231.9	2175.15	2624.82	2312.05	P23780	Glb1	4	4	-0.126454	0.4383	0.665213	No	-0.572425	0.020204	0.152704	No
P23949	Zinc finger protein 36, C3H1 type-like 2	Zfp36l2	sp|P23949|TISD_MOUSE mRNA decay activator protein ZFP36L2 OS=Mus musculus OX=10090 GN=Zfp36l2 PE=1 SV=2	2	2	1	2	3	1	2	2	50.069	5902.1	8049.31	4938.45	8350.16	8265.58	3679.8	7069.23	7774.17	27.4297	31.7356	20.9247	36.2419	26.0933	11.0353	22.7672	25.4218	P23949	Zfp36l2	4	4	-0.0240984	0.866155	0.918663	No	-0.447331	0.193949	0.476946	No
P24270	Catalase	Cat	sp|P24270|CATA_MOUSE Catalase OS=Mus musculus OX=10090 GN=Cat PE=1 SV=4	17	18	21	22	22	24	22	18	59.795	446946	558063	435356	502464	649397	777886	735607	448853	2077.16	2200.25	1844.65	2180.83	2050.06	2332.79	2369.1	1467.76	P24270	Cat	4	4	0.426853	0.086196	0.272081	No	-0.0145234	0.839101	0.945718	No
P24369	Peptidyl-prolyl cis-trans isomerase B	Ppib	sp|P24369|PPIB_MOUSE Peptidyl-prolyl cis-trans isomerase B OS=Mus musculus OX=10090 GN=Ppib PE=1 SV=2	11	12	10	11	11	12	12	12	23.713	1.91132e+06	2.35709e+06	2.10325e+06	2.25142e+06	4.22984e+06	4.94e+06	4.15568e+06	4.07348e+06	8882.78	9293.17	8911.66	9771.76	13353	14814.5	13383.8	13320.4	P24369	Ppib	4	4	1.01273	3.2e-05	0.005733	Yes	0.574033	2.5e-05	0.006036	Yes
P24452	Macrophage-capping protein	Capg	sp|P24452|CAPG_MOUSE Macrophage-capping protein OS=Mus musculus OX=10090 GN=Capg PE=1 SV=2	9	10	9	8	8	8	8	9	39.24	617710	1.05284e+06	896857	1.26971e+06	1.76226e+06	2.13539e+06	1.66456e+06	1.80931e+06	2870.77	4150.98	3800.07	5510.88	5563.22	6403.8	5360.89	5916.49	P24452	Capg	4	4	0.941939	0.005642	0.060777	No	0.50912	0.035582	0.201994	No
P24527	Leukotriene A-4 hydrolase	Lta4h	sp|P24527|LKHA4_MOUSE Leukotriene A-4 hydrolase OS=Mus musculus OX=10090 GN=Lta4h PE=1 SV=4	27	24	25	24	24	22	22	23	69.05	1.00774e+06	941934	1.21547e+06	1.10509e+06	959172	814759	1.03809e+06	982060	4683.43	3713.71	5150.06	4796.37	3027.97	2443.37	3343.26	3211.37	P24527	Lta4h	4	4	-0.170566	0.173273	0.402414	No	-0.60912	0.00542	0.083865	No
P24547	Inosine-5-monophosphate dehydrogenase 2	Impdh2	sp|P24547|IMDH2_MOUSE Inosine-5-monophosphate dehydrogenase 2 OS=Mus musculus OX=10090 GN=Impdh2 PE=1 SV=2	13	10	8	8	11	10	10	6	55.814	346291	132672	53241.1	90917.9	147722	131434	954126	85818.5	1609.37	523.081	225.588	394.608	466.338	394.156	3072.86	280.63	P24547	Impdh2	4	4	1.08197	0.487075	0.699104	No	0.614367	0.791809	0.923598	No
P24668	Cation-dependent mannose-6-phosphate receptor	M6pr	sp|P24668|MPRD_MOUSE Cation-dependent mannose-6-phosphate receptor OS=Mus musculus OX=10090 GN=M6pr PE=1 SV=1	6	5	5	4	5	4	5	4	31.172	301509	375703	231934	299285	376480	404076	300203	313054	1401.25	1481.27	982.727	1298.98	1188.5	1211.78	966.833	1023.7	P24668	M6pr	4	4	0.205902	0.265751	0.513925	No	-0.234062	0.196444	0.48097	No
P25206	DNA replication licensing factor MCM3	Mcm3	sp|P25206|MCM3_MOUSE DNA replication licensing factor MCM3 OS=Mus musculus OX=10090 GN=Mcm3 PE=1 SV=2	24	26	17	24	18	21	18	20	91.545	79141	147233	108300	134867	79146.4	101026	101211	106747	367.803	580.488	458.879	585.36	249.854	302.966	325.961	349.067	P25206	Mcm3	4	4	-0.27471	0.31222	0.56103	No	-0.698469	0.011527	0.12107	No
P25444	40S ribosomal protein S2	Rps2	sp|P25444|RS2_MOUSE 40S ribosomal protein S2 OS=Mus musculus OX=10090 GN=Rps2 PE=1 SV=3	11	10	8	11	11	10	8	11	31.231	1.28336e+06	1.76246e+06	1.07921e+06	908335	1.90783e+06	2.04722e+06	1.25542e+06	1.68745e+06	5964.34	6948.77	4572.7	3942.42	6022.74	6139.38	4043.23	5518.02	P25444	Rps2	4	4	0.454639	0.113678	0.313878	No	0.0197362	0.882259	0.966079	No
P25799;P25799-3;P25799-2;P25799-4;P25799-5;P25799-6;P25799-7	Nuclear factor NF-kappa-B p105 subunit;Nuclear factor NF-kappa-B p50 subunit	Nfkb1	sp|P25799|NFKB1_MOUSE Nuclear factor NF-kappa-B p105 subunit OS=Mus musculus OX=10090 GN=Nfkb1 PE=1 SV=2;sp|P25799-3|NFKB1_MOUSE Isoform 3 of Nuclear factor NF-kappa-B p105 subunit OS=Mus musculus OX=10090 GN=Nfkb1;sp|P25799-2|NFKB1_MOUSE Isoform 2 of Nucl	8	7	8	9	12	9	12	10	105.61	20736.8	13508.5	27543.6	29642	88485.5	54307.9	65728.7	93079.1	96.3729	53.2592	116.705	128.654	279.337	162.863	211.686	304.372	P25799	Nfkb1	4	4	1.72189	0.00145	0.034099	Yes	1.27859	0.009639	0.108004	No
P25911;P16277	Tyrosine-protein kinase Lyn	Lyn	sp|P25911|LYN_MOUSE Tyrosine-protein kinase Lyn OS=Mus musculus OX=10090 GN=Lyn PE=1 SV=4	13	11	12	12	15	9	12	10	58.812	162732	161967	154528	170621	202260	155565	169994	157160	756.288	638.581	654.751	740.539	638.507	466.523	547.484	513.918	P25911	Lyn	4	4	0.0759575	0.485229	0.697528	No	-0.365026	0.01699	0.143596	No
P25976-2;P25976	Nucleolar transcription factor 1	Ubtf	sp|P25976-2|UBF1_MOUSE Isoform UBF2 of Nucleolar transcription factor 1 OS=Mus musculus OX=10090 GN=Ubtf;sp|P25976|UBF1_MOUSE Nucleolar transcription factor 1 OS=Mus musculus OX=10090 GN=Ubtf PE=1 SV=1	9	8	6	8	6	3	2	4	85.094	45840.9	45462.1	33268.8	35838.9	13827.6	13650.4	9258.65	22548.8	213.043	179.241	140.963	155.55	43.652	40.936	29.8185	73.7354	P25976-2	Ubtf	4	4	-1.43602	0.002049	0.037452	Yes	-1.87226	0.000661	0.033111	Yes
P26011	Integrin beta-7	Itgb7	sp|P26011|ITB7_MOUSE Integrin beta-7 OS=Mus musculus OX=10090 GN=Itgb7 PE=1 SV=2	8	6	5	5	5	4	8	6	87.411	27563.6	30635.1	33208.7	16751.3	28874.1	15830.2	36261	33586.1	128.1	120.784	140.708	72.7052	91.1514	47.4732	116.782	109.828	P26011	Itgb7	4	4	0.0828455	0.866921	0.918808	No	-0.339997	0.341539	0.626297	No
P26039;Q71LX4	Talin-1	Tln1	sp|P26039|TLN1_MOUSE Talin-1 OS=Mus musculus OX=10090 GN=Tln1 PE=1 SV=2	102	104	95	100	103	108	101	99	269.82	862033	1.1714e+06	982934	1.04534e+06	1.46947e+06	1.70046e+06	1.54987e+06	1.47639e+06	4006.25	4618.41	4164.78	4537.06	4638.92	5099.49	4991.52	4827.85	P26039	Tln1	4	4	0.609297	0.001053	0.030425	Yes	0.174762	0.021908	0.160846	No
P26040	Ezrin	Ezr	sp|P26040|EZRI_MOUSE Ezrin OS=Mus musculus OX=10090 GN=Ezr PE=1 SV=3	21	15	19	20	19	21	19	20	69.406	99487.6	88618.3	79949.8	96615.5	328381	236523	498725	89546.4	462.363	349.391	338.755	419.337	1036.65	709.306	1606.2	292.82	P26040	Ezr	4	4	1.66094	0.037377	0.169905	No	1.21529	0.115955	0.370047	No
P26041	Moesin	Msn	sp|P26041|MOES_MOUSE Moesin OS=Mus musculus OX=10090 GN=Msn PE=1 SV=3	42	44	44	42	37	39	40	39	67.766	4.76874e+06	5.52597e+06	6.34322e+06	5.22757e+06	6.82786e+06	7.30108e+06	7.34856e+06	6.79891e+06	22162.5	21787	26876.8	22689.1	21554.6	21895.1	23666.8	22232.7	P26041	Msn	4	4	0.370942	0.006088	0.061957	No	-0.0657474	0.448669	0.714855	No
P26043	Radixin	Rdx	sp|P26043|RADI_MOUSE Radixin OS=Mus musculus OX=10090 GN=Rdx PE=1 SV=3	23	19	17	20	14	19	18	21	68.542	117719	90724.9	162367	114690	72624.4	166597	150471	141650	547.094	357.696	687.964	497.783	229.265	499.606	484.607	463.201	P26043	Rdx	4	4	0.130168	0.780947	0.875746	No	-0.318268	0.339148	0.624289	No
P26231	Catenin alpha-1	Ctnna1	sp|P26231|CTNA1_MOUSE Catenin alpha-1 OS=Mus musculus OX=10090 GN=Ctnna1 PE=1 SV=1	8	10	5	8	7	9	8	6	100.11	16708.6	27774.4	20543.3	17317.1	23286.4	31275.5	33737.4	25694.6	77.6525	109.505	87.0441	75.1611	73.5118	93.7919	108.655	84.0223	P26231	Ctnna1	4	4	0.469229	0.059019	0.220432	No	0.0431952	0.803657	0.928578	No
P26350	Prothymosin alpha;Prothymosin alpha, N-terminally processed;Thymosin alpha	Ptma	sp|P26350|PTMA_MOUSE Prothymosin alpha OS=Mus musculus OX=10090 GN=Ptma PE=1 SV=2	5	5	6	5	5	4	4	5	12.254	1.38925e+06	1.78163e+06	2.32921e+06	1.46924e+06	1.70059e+06	2.00389e+06	2.01264e+06	2.18287e+06	6456.46	7024.33	9869.09	6376.88	5368.54	6009.45	6481.92	7138.06	P26350	Ptma	4	4	0.180833	0.30809	0.556978	No	-0.249951	0.221384	0.508543	No
P26369	Splicing factor U2AF 65 kDa subunit	U2af2	sp|P26369|U2AF2_MOUSE Splicing factor U2AF 65 kDa subunit OS=Mus musculus OX=10090 GN=U2af2 PE=1 SV=3	5	6	6	6	7	3	5	7	53.516	106462	165927	27397	105281	189990	68977.3	75819.3	92745.6	494.778	654.193	116.084	456.949	599.772	206.855	244.184	303.281	P26369	U2af2	4	4	0.0778692	0.754459	0.864058	No	-0.346761	0.741312	0.895183	No
P26443	Glutamate dehydrogenase 1, mitochondrial	Glud1	sp|P26443|DHE3_MOUSE Glutamate dehydrogenase 1, mitochondrial OS=Mus musculus OX=10090 GN=Glud1 PE=1 SV=1	24	24	22	22	23	20	19	22	61.336	1.22987e+06	1.26047e+06	1.14571e+06	1.20009e+06	1.58019e+06	1.52159e+06	1.49721e+06	1.47606e+06	5715.76	4969.57	4854.48	5208.73	4988.44	4563.08	4821.92	4826.75	P26443	Glud1	4	4	0.329039	9.9e-05	0.009742	Yes	-0.111889	0.10981	0.36023	No
P26450;Q64143	Phosphatidylinositol 3-kinase regulatory subunit alpha	Pik3r1	sp|P26450|P85A_MOUSE Phosphatidylinositol 3-kinase regulatory subunit alpha OS=Mus musculus OX=10090 GN=Pik3r1 PE=1 SV=2	8	5	5	5	3	3	4	2	83.516	27154.1	14730.8	21672.9	13552.5	3584.02	2978.29	7807.43	7405.11	126.197	58.0784	91.8301	58.8214	11.3143	8.93158	25.1446	24.215	P26450	Pik3r1	4	4	-1.82426	0.004425	0.055744	No	-2.26657	0.002472	0.062227	No
P26516	26S proteasome non-ATPase regulatory subunit 7	Psmd7	sp|P26516|PSMD7_MOUSE 26S proteasome non-ATPase regulatory subunit 7 OS=Mus musculus OX=10090 GN=Psmd7 PE=1 SV=2	6	9	8	8	7	7	8	7	36.539	84909.6	140347	103805	50426.2	115892	109870	145325	125618	394.613	553.34	439.831	218.863	365.857	329.488	468.035	410.775	P26516	Psmd7	4	4	0.388337	0.191966	0.424243	No	-0.0294761	0.911879	0.976996	No
P26638	Serine--tRNA ligase, cytoplasmic	Sars	sp|P26638|SYSC_MOUSE Serine--tRNA ligase, cytoplasmic OS=Mus musculus OX=10090 GN=Sars1 PE=1 SV=3	12	13	12	14	14	17	11	13	58.388	190414	252767	227805	257205	438477	581960	421320	509218	884.94	996.573	965.23	1116.34	1384.21	1745.23	1356.9	1665.16	P26638	Sars	4	4	1.0717	0.000329	0.015751	Yes	0.634318	0.001558	0.047685	Yes
P26954	Interleukin-3 receptor class 2 subunit beta	Csf2rb2	sp|P26954|IL3B2_MOUSE Interleukin-3 receptor class 2 subunit beta OS=Mus musculus OX=10090 GN=Csf2rb2 PE=1 SV=1	10	17	17	16	11	10	14	6	97.194	66586.1	152145	219240	150434	145038	95101.8	228252	77525.3	309.455	599.855	928.94	652.923	457.866	285.2	735.108	253.511	P26954	Csf2rb2	4	4	-0.108127	0.828721	0.899337	No	-0.524649	0.295769	0.585794	No
P26955	Cytokine receptor common subunit beta	Csf2rb	sp|P26955|IL3RB_MOUSE Cytokine receptor common subunit beta OS=Mus musculus OX=10090 GN=Csf2rb PE=1 SV=2	8	11	13	15	13	10	10	3	99.035	8703.18	27864.2	33116.7	35976.5	27064.7	19428.7	19180.5	3840.78	40.4475	109.859	140.319	156.147	85.4395	58.2644	61.7728	12.5595	P26955	Csf2rb	4	4	-0.604049	0.396139	0.630228	No	-1.03497	0.17747	0.46031	No
P27046	Alpha-mannosidase 2	Man2a1	sp|P27046|MA2A1_MOUSE Alpha-mannosidase 2 OS=Mus musculus OX=10090 GN=Man2a1 PE=1 SV=2	6	9	6	6	6	5	7	5	131.63	10475.1	17902.2	12042.8	11798.9	12261.2	91541.9	18687.6	8346.12	48.6825	70.5822	51.0265	51.2106	38.7069	274.524	60.1852	27.2921	P27046	Man2a1	4	4	1.32512	0.41592	0.647865	No	0.855234	0.758191	0.902837	No
P27048;P63163	Small nuclear ribonucleoprotein-associated protein B;Small nuclear ribonucleoprotein-associated protein N	Snrpb;Snrpn	sp|P27048|RSMB_MOUSE Small nuclear ribonucleoprotein-associated protein B OS=Mus musculus OX=10090 GN=Snrpb PE=1 SV=1;sp|P63163|RSMN_MOUSE Small nuclear ribonucleoprotein-associated protein N OS=Mus musculus OX=10090 GN=Snrpn PE=1 SV=1	5	3	1	3	3	4	3	2	23.656	143881	15033.4	26881.1	137616	112188	104019	58715.2	59320.1	668.678	59.2716	113.898	597.291	354.161	311.942	189.098	193.979	P27048	Snrpb	4	4	0.0475215	0.523744	0.729228	No	-0.455944	0.875974	0.962784	No
P27546-2;P27546;P27546-3;P27546-4	Microtubule-associated protein 4	Map4	sp|P27546-2|MAP4_MOUSE Isoform 2 of Microtubule-associated protein 4 OS=Mus musculus OX=10090 GN=Map4;sp|P27546|MAP4_MOUSE Microtubule-associated protein 4 OS=Mus musculus OX=10090 GN=Map4 PE=1 SV=3;sp|P27546-3|MAP4_MOUSE Isoform 3 of Microtubule-associate	6	1	8	6	11	8	12	6	117.34	9727.92	2203.44	92566.2	4034.71	132618	134663	114715	19885.8	45.21	8.6874	392.212	17.5117	418.658	403.841	369.45	65.0272	P27546-2	Map4	4	4	1.88865	0.064082	0.231233	No	1.43894	0.100852	0.342804	No
P27601	Guanine nucleotide-binding protein subunit alpha-13	Gna13	sp|P27601|GNA13_MOUSE Guanine nucleotide-binding protein subunit alpha-13 OS=Mus musculus OX=10090 GN=Gna13 PE=1 SV=1	7	11	6	8	7	7	4	4	44.054	29084.6	59311.9	48778	52004.4	63866.4	60708.8	21708.9	53401.6	135.169	233.846	206.677	225.713	201.618	182.059	69.9159	174.625	P27601	Gna13	4	4	0.0779802	0.982764	0.973325	No	-0.351268	0.323328	0.607943	No
P27612	Phospholipase A-2-activating protein	Plaa	sp|P27612|PLAP_MOUSE Phospholipase A-2-activating protein OS=Mus musculus OX=10090 GN=Plaa PE=1 SV=4	16	19	12	12	14	17	11	13	87.22	101657	138760	92681.2	111771	160633	190093	113598	165940	472.443	547.082	392.699	485.115	507.096	570.069	365.856	542.631	P27612	Plaa	4	4	0.50258	0.049463	0.199323	No	0.0656347	0.76269	0.905677	No
P27641	X-ray repair cross-complementing protein 5	Xrcc5	sp|P27641|XRCC5_MOUSE X-ray repair cross-complementing protein 5 OS=Mus musculus OX=10090 GN=Xrcc5 PE=1 SV=4	5	6	2	5	2	1	2	2	83.056	10671	15856.7	6769.35	9785.67	8139.74	1127.28	5898.29	6809.64	49.5929	62.5175	28.6824	42.4724	25.696	3.38058	18.9961	22.2678	P27641	Xrcc5	4	4	-0.971251	0.131786	0.340661	No	-1.38151	0.06032	0.262719	No
P27659;Q9CQ09;E9PWZ3	60S ribosomal protein L3	Rpl3	sp|P27659|RL3_MOUSE 60S ribosomal protein L3 OS=Mus musculus OX=10090 GN=Rpl3 PE=1 SV=3	13	14	13	13	13	10	13	12	46.109	617679	642748	670335	592084	852920	782484	1.16887e+06	681068	2870.63	2534.13	2840.27	2569.8	2692.55	2346.58	3764.46	2227.11	P27659	Rpl3	4	4	0.466247	0.041508	0.181171	No	0.0285138	0.996328	>0.999999	No
P27661	Histone H2AX	H2afx	sp|P27661|H2AX_MOUSE Histone H2AX OS=Mus musculus OX=10090 GN=H2ax PE=1 SV=2	6	4	5	4	4	4	4	4	15.142	224146	352924	3.27765e+06	110415	104631	176776	322497	305498	1041.71	1391.46	13887.7	479.233	330.307	530.131	1038.63	998.988	P27661	H2afx	4	4	-2.12438	0.410316	0.643439	No	-2.53531	0.246966	0.537821	No
P27773	Protein disulfide-isomerase A3	Pdia3	sp|P27773|PDIA3_MOUSE Protein disulfide-isomerase A3 OS=Mus musculus OX=10090 GN=Pdia3 PE=1 SV=2	28	29	31	25	37	30	35	33	56.678	4.2636e+06	5.36698e+06	4.8242e+06	4.72495e+06	9.72133e+06	1.19266e+07	9.6288e+06	1.04796e+07	19814.8	21160.1	20440.6	20507.6	30688.9	35766.6	31010.6	34268.6	P27773	Pdia3	4	4	1.12241	2.8e-05	0.005607	Yes	0.685293	2.2e-05	0.006018	Yes
P27808	Alpha-1,3-mannosyl-glycoprotein 2-beta-N-acetylglucosaminyltransferase	Mgat1	sp|P27808|MGAT1_MOUSE Alpha-1,3-mannosyl-glycoprotein 2-beta-N-acetylglucosaminyltransferase OS=Mus musculus OX=10090 GN=Mgat1 PE=1 SV=1	5	6	4	4	2	4	4	4	51.69	23168.2	28857.8	32167.7	25508.5	8543.15	12120	28947.3	21743.9	107.673	113.776	136.298	110.714	26.9695	36.3465	93.2278	71.1033	P27808	Mgat1	4	4	-0.620519	0.111353	0.312388	No	-1.04113	0.028838	0.183095	No
P27870;Q9R0C8-4;Q9R0C8	Proto-oncogene vav	Vav1	sp|P27870|VAV_MOUSE Proto-oncogene vav OS=Mus musculus OX=10090 GN=Vav1 PE=1 SV=1	11	17	9	16	13	12	12	9	98.136	33770.3	74055.5	58855.3	54888.9	51367.9	113923	59678.8	49762	156.946	291.975	249.375	238.232	162.161	341.642	192.202	162.724	P27870	Vav1	4	4	0.310261	0.479885	0.69602	No	-0.12512	0.626873	0.831193	No
P28063	Proteasome subunit beta type-8	Psmb8	sp|P28063|PSB8_MOUSE Proteasome subunit beta type-8 OS=Mus musculus OX=10090 GN=Psmb8 PE=1 SV=2	8	6	8	6	6	5	7	3	30.26	255061	402691	431183	321695	276022	297879	417412	314544	1185.38	1587.67	1826.96	1396.24	871.362	893.308	1344.32	1028.57	P28063	Psmb8	4	4	-0.111343	0.65859	0.803215	No	-0.535283	0.032994	0.196168	No
P28271	Cytoplasmic aconitate hydratase	Aco1	sp|P28271|ACOC_MOUSE Cytoplasmic aconitate hydratase OS=Mus musculus OX=10090 GN=Aco1 PE=1 SV=3	6	10	6	12	5	6	6	7	98.124	21868.2	27074.7	20111.6	42783.3	17281.9	26039.3	14116.4	25709.8	101.631	106.746	85.2149	185.691	54.5566	78.0891	45.4634	84.0719	P28271	Aco1	4	4	-0.427663	0.256735	0.503408	No	-0.870313	0.03847	0.209736	No
P28293	Cathepsin G	Ctsg	sp|P28293|CATG_MOUSE Cathepsin G OS=Mus musculus OX=10090 GN=Ctsg PE=1 SV=2	6	4	4	5	6	5	5	4	29.095	148952	57500.7	38432.2	146040	194169	84671.3	50985.9	183578	692.245	226.705	162.841	633.853	612.965	253.92	164.205	600.305	P28293	Ctsg	4	4	0.393203	0.557463	0.743983	No	-0.0726444	0.97876	>0.999999	No
P28352	DNA-(apurinic or apyrimidinic site) lyase;DNA-(apurinic or apyrimidinic site) lyase, mitochondrial	Apex1	sp|P28352|APEX1_MOUSE DNA-(apurinic or apyrimidinic site) endonuclease OS=Mus musculus OX=10090 GN=Apex1 PE=1 SV=2	6	7	6	5	7	4	7	5	35.49	100294	140422	107841	57013.3	114590	121034	161379	137284	466.11	553.636	456.931	247.453	361.745	362.967	519.736	448.924	P28352	Apex1	4	4	0.397662	0.172168	0.401098	No	-0.0259692	0.952723	0.994021	No
P28474;Q64437	Alcohol dehydrogenase class-3	Adh5	sp|P28474|ADHX_MOUSE Alcohol dehydrogenase class-3 OS=Mus musculus OX=10090 GN=Adh5 PE=1 SV=3	8	9	11	8	5	8	9	7	39.547	279501	367212	391594	244733	249226	302525	324901	284076	1298.97	1447.79	1659.22	1062.21	786.773	907.239	1046.38	928.938	P28474	Adh5	4	4	-0.144535	0.514125	0.720667	No	-0.575544	0.012416	0.125504	No
P28571-1;P28571-2;P28571	Sodium- and chloride-dependent glycine transporter 1	Slc6a9	sp|P28571-1|SC6A9_MOUSE Isoform GlyT-1A of Sodium- and chloride-dependent glycine transporter 1 OS=Mus musculus OX=10090 GN=Slc6a9;sp|P28571-2|SC6A9_MOUSE Isoform GlyT-1B of Sodium- and chloride-dependent glycine transporter 1 OS=Mus musculus OX=10090 GN=S	1	1	1	1	1	1	1	2	70.557	1062.84	1184.84	792.117	1212.89	1850.44	3171.62	2122.87	7593.44	4.93951	4.6714	3.35628	5.26426	5.84159	9.51135	6.83692	24.8308	P28571-1	Slc6a9	4	4	1.79313	0.016896	0.110879	No	1.36687	0.059998	0.262505	No
P28651	Carbonic anhydrase-related protein	Ca8	sp|P28651|CAH8_MOUSE Carbonic anhydrase-related protein OS=Mus musculus OX=10090 GN=Ca8 PE=1 SV=5	4	4	3	5	5	4	6	4	33.081	48113.3	114024	39522.6	76155.8	154485	105461	136483	100087	223.604	449.557	167.461	330.537	487.689	316.267	439.556	327.287	P28651	Ca8	4	4	0.837711	0.045979	0.192571	No	0.423562	0.202874	0.486164	No
P28656	Nucleosome assembly protein 1-like 1	Nap1l1	sp|P28656|NP1L1_MOUSE Nucleosome assembly protein 1-like 1 OS=Mus musculus OX=10090 GN=Nap1l1 PE=1 SV=2	8	7	6	7	8	7	7	6	45.345	321797	402652	159019	421895	434300	344953	157163	337595	1495.53	1587.51	673.777	1831.14	1371.02	1034.48	506.159	1103.95	P28656	Nap1l1	4	4	-0.0350729	0.94584	0.956432	No	-0.476704	0.335441	0.619834	No
P28658	Ataxin-10	Atxn10	sp|P28658|ATX10_MOUSE Ataxin-10 OS=Mus musculus OX=10090 GN=Atxn10 PE=1 SV=2	2	4	2	4	3	2	4	3	53.706	3069.58	7710.74	5562.01	28929.5	23826.6	7793.84	16231.9	28617.3	14.2657	30.4007	23.5668	125.562	75.2174	23.3729	52.2764	93.5796	P28658	Atxn10	4	4	0.756275	0.209544	0.446262	No	0.334987	0.425901	0.695322	No
P28660;P28660-2	Nck-associated protein 1	Nckap1	sp|P28660|NCKP1_MOUSE Nck-associated protein 1 OS=Mus musculus OX=10090 GN=Nckap1 PE=1 SV=2;sp|P28660-2|NCKP1_MOUSE Isoform 2 of Nck-associated protein 1 OS=Mus musculus OX=10090 GN=Nckap1	11	10	9	15	10	6	8	10	128.78	29485.2	22843.8	28845.1	30588.6	25851.6	19239.8	37554.9	40046	137.031	90.0651	122.219	132.763	81.6099	57.6981	120.95	130.952	P28660	Nckap1	4	4	0.134607	0.764628	0.86789	No	-0.301325	0.289126	0.580127	No
P28740;P28740-2;P28740-1	Kinesin-like protein KIF2A	Kif2a	sp|P28740|KIF2A_MOUSE Kinesin-like protein KIF2A OS=Mus musculus OX=10090 GN=Kif2a PE=1 SV=2;sp|P28740-2|KIF2A_MOUSE Isoform 2 of Kinesin-like protein KIF2A OS=Mus musculus OX=10090 GN=Kif2a;sp|P28740-1|KIF2A_MOUSE Isoform 1 of Kinesin-like protein KIF2A O	5	6	6	7	5	7	7	3	79.755	6011.1	13929.5	10285	18248.4	14264.7	23052.4	26738.5	5623.11	27.9362	54.9193	43.5784	79.2029	45.0318	69.1316	86.1141	18.3878	P28740	Kif2a	4	4	0.523507	0.524986	0.729327	No	0.0886252	0.966178	0.99978	No
P28798	Granulins;Acrogranin;Granulin-1;Granulin-2;Granulin-3;Granulin-4;Granulin-5;Granulin-6;Granulin-7	Grn	sp|P28798|GRN_MOUSE Progranulin OS=Mus musculus OX=10090 GN=Grn PE=1 SV=2	8	8	9	5	9	11	9	8	63.458	52368.4	43909.5	82654.5	29648.9	83365.3	114159	107547	134481	243.379	173.12	350.215	128.684	263.173	342.35	346.366	439.759	P28798	Grn	4	4	1.07543	0.014392	0.103163	No	0.636193	0.085227	0.317402	No
P28867;P28867-2;REV__Q6ZPL9	Protein kinase C delta type;Protein kinase C delta type regulatory subunit;Protein kinase C delta type catalytic subunit	Prkcd	sp|P28867|KPCD_MOUSE Protein kinase C delta type OS=Mus musculus OX=10090 GN=Prkcd PE=1 SV=3;sp|P28867-2|KPCD_MOUSE Isoform 2 of Protein kinase C delta type OS=Mus musculus OX=10090 GN=Prkcd	15	15	13	11	14	8	12	11	77.546	107942	148863	123132	96096	124438	125166	121324	91702.5	501.654	586.915	521.724	417.083	392.835	375.358	390.738	299.87	P28867	Prkcd	4	4	-0.0412013	0.853341	0.910369	No	-0.47483	0.013975	0.131709	No
P29341	Polyadenylate-binding protein 1	Pabpc1	sp|P29341|PABP1_MOUSE Polyadenylate-binding protein 1 OS=Mus musculus OX=10090 GN=Pabpc1 PE=1 SV=2	14	15	14	17	16	16	17	16	70.67	248149	393569	279660	423089	597624	633605	574633	468387	1153.26	1551.71	1184.94	1836.32	1886.62	1900.11	1850.67	1531.64	P29341	Pabpc1	4	4	0.758356	0.009531	0.080794	No	0.324194	0.098902	0.340988	No
P29351-2;P29351;P29351-3	Tyrosine-protein phosphatase non-receptor type 6	Ptpn6	sp|P29351-2|PTN6_MOUSE Isoform 2 of Tyrosine-protein phosphatase non-receptor type 6 OS=Mus musculus OX=10090 GN=Ptpn6;sp|P29351|PTN6_MOUSE Tyrosine-protein phosphatase non-receptor type 6 OS=Mus musculus OX=10090 GN=Ptpn6 PE=1 SV=2;sp|P29351-3|PTN6_MOUSE	27	26	23	21	24	16	21	22	67.716	685185	1.02598e+06	799030	710679	835097	509338	1.07549e+06	771173	3184.36	4045.08	3385.56	3084.54	2636.29	1527.45	3463.73	2521.76	P29351-2	Ptpn6	4	4	-0.0133999	0.869331	0.920184	No	-0.432759	0.113366	0.36603	No
P29391;P49945	Ferritin light chain 1;Ferritin light chain 2	Ftl1;Ftl2	sp|P29391|FRIL1_MOUSE Ferritin light chain 1 OS=Mus musculus OX=10090 GN=Ftl1 PE=1 SV=2;sp|P49945|FRIL2_MOUSE Ferritin light chain 2 OS=Mus musculus OX=10090 GN=Ftl2 PE=3 SV=2	12	14	13	12	14	13	14	16	20.802	1.43727e+07	1.14769e+07	1.34098e+07	1.13021e+07	1.74968e+07	1.62119e+07	1.36388e+07	1.79424e+07	66796.5	45249.4	56818.6	49054.1	55234.9	48617.8	43925.1	58672.3	P29391	Ftl1	4	4	0.368819	0.024431	0.134118	No	-0.0779963	0.663701	0.84964	No
P29416	Beta-hexosaminidase subunit alpha	Hexa	sp|P29416|HEXA_MOUSE Beta-hexosaminidase subunit alpha OS=Mus musculus OX=10090 GN=Hexa PE=1 SV=2	13	12	9	13	11	12	8	7	60.612	487328	538855	294965	443658	512543	439495	284744	251061	2264.83	2124.51	1249.79	1925.59	1618.03	1318	917.047	820.977	P29416	Hexa	4	4	-0.246287	0.4136	0.646413	No	-0.694615	0.054211	0.248571	No
P29452	Caspase-1;Caspase-1 subunit p20;Caspase-1 subunit p10	Casp1	sp|P29452|CASP1_MOUSE Caspase-1 OS=Mus musculus OX=10090 GN=Casp1 PE=1 SV=1	8	4	4	6	3	1	2	2	45.64	62413.8	36759.7	36403.7	70320.6	39313	16919	13142.4	36607	290.065	144.931	154.246	305.21	124.106	50.7381	42.3265	119.706	P29452	Casp1	4	4	-0.958118	0.066394	0.236149	No	-1.40878	0.024312	0.167639	No
P29758	Ornithine aminotransferase, mitochondrial	Oat	sp|P29758|OAT_MOUSE Ornithine aminotransferase, mitochondrial OS=Mus musculus OX=10090 GN=Oat PE=1 SV=1	8	10	9	9	10	8	11	4	48.354	111232	211504	156135	88346.9	194351	274101	289247	108111	516.944	833.886	661.56	383.449	613.541	822	931.549	353.525	P29758	Oat	4	4	0.610147	0.216889	0.453169	No	0.183402	0.714582	0.883213	No
P30355	Arachidonate 5-lipoxygenase-activating protein	Alox5ap	sp|P30355|AL5AP_MOUSE Arachidonate 5-lipoxygenase-activating protein OS=Mus musculus OX=10090 GN=Alox5ap PE=1 SV=2	4	3	3	4	2	2	3	3	18.136	1.90365e+06	2.03363e+06	2.00824e+06	2.12786e+06	1.51175e+06	967759	1.38985e+06	1.92421e+06	8847.13	8017.89	8509.09	9235.47	4772.38	2902.2	4476.15	6292.24	P30355	Alox5ap	4	4	-0.478721	0.046595	0.194081	No	-0.9081	0.006491	0.090862	No
P30416	Peptidyl-prolyl cis-trans isomerase FKBP4;Peptidyl-prolyl cis-trans isomerase FKBP4, N-terminally processed	Fkbp4	sp|P30416|FKBP4_MOUSE Peptidyl-prolyl cis-trans isomerase FKBP4 OS=Mus musculus OX=10090 GN=Fkbp4 PE=1 SV=5	13	14	12	12	12	13	14	12	51.572	177557	278525	203449	195861	237119	282729	218902	274167	825.187	1098.13	862.033	850.091	748.552	847.874	704.997	896.534	P30416	Fkbp4	4	4	0.243856	0.170458	0.399268	No	-0.184979	0.193432	0.476722	No
P30558	Proteinase-activated receptor 1	F2r	sp|P30558|PAR1_MOUSE Proteinase-activated receptor 1 OS=Mus musculus OX=10090 GN=F2r PE=1 SV=2	3	3	4	3	2	1	3	2	47.79	13208.2	15481.6	46316.3	15576.6	11563.7	8724.2	63874.3	11321	61.3843	61.0383	196.247	67.6068	36.505	26.1629	205.714	37.0202	P30558	F2r	4	4	0.0760124	0.755848	0.864747	No	-0.338923	0.41232	0.682692	No
P30677	Guanine nucleotide-binding protein subunit alpha-14	Gna14	sp|P30677|GNA14_MOUSE Guanine nucleotide-binding protein subunit alpha-14 OS=Mus musculus OX=10090 GN=Gna14 PE=1 SV=2	6	5	5	7	5	5	9	5	41.527	49552.5	160541	98086.6	95054.7	84935.9	92686.4	110747	55728.7	230.292	632.956	415.602	412.563	268.131	277.957	356.672	182.235	P30677	Gna14	4	4	-0.228801	0.720246	0.84134	No	-0.640543	0.151608	0.423464	No
P30681	High mobility group protein B2	Hmgb2	sp|P30681|HMGB2_MOUSE High mobility group protein B2 OS=Mus musculus OX=10090 GN=Hmgb2 PE=1 SV=3	9	10	9	9	6	4	5	6	24.162	1.08516e+06	1.38681e+06	1.21768e+06	1.5539e+06	597607	339122	235177	310632	5043.2	5467.69	5159.44	6744.36	1886.56	1016.99	757.411	1015.78	P30681	Hmgb2	4	4	-1.82247	0.000783	0.026371	Yes	-2.26087	0.000208	0.019429	Yes
P30999;P30999-2;P30999-3	Catenin delta-1	Ctnnd1	sp|P30999|CTND1_MOUSE Catenin delta-1 OS=Mus musculus OX=10090 GN=Ctnnd1 PE=1 SV=2;sp|P30999-2|CTND1_MOUSE Isoform 2 of Catenin delta-1 OS=Mus musculus OX=10090 GN=Ctnnd1;sp|P30999-3|CTND1_MOUSE Isoform 3 of Catenin delta-1 OS=Mus musculus OX=10090 GN=Ctnn	6	7	5	8	6	7	6	4	104.92	12486.2	21672.9	9758.81	15828.3	6864.34	22733.4	13192.8	13645	58.029	85.4487	41.349	68.6989	21.6698	68.1749	42.4889	44.6196	P30999	Ctnnd1	4	4	-0.0822431	0.750678	0.86097	No	-0.518764	0.202257	0.485293	No
P31230	Aminoacyl tRNA synthase complex-interacting multifunctional protein 1;Endothelial monocyte-activating polypeptide 2	Aimp1	sp|P31230|AIMP1_MOUSE Aminoacyl tRNA synthase complex-interacting multifunctional protein 1 OS=Mus musculus OX=10090 GN=Aimp1 PE=1 SV=2	4	5	5	6	5	8	7	5	33.997	69394.5	91875	94612	132833	129663	255292	199910	104086	322.507	362.231	400.88	576.532	409.328	765.592	643.83	340.366	P31230	Aimp1	4	4	0.825689	0.068805	0.240389	No	0.377391	0.34425	0.629724	No
P31266-2;P31266	Recombining binding protein suppressor of hairless	Rbpj	sp|P31266-2|SUH_MOUSE Isoform 2 of Recombining binding protein suppressor of hairless OS=Mus musculus OX=10090 GN=Rbpj;sp|P31266|SUH_MOUSE Recombining binding protein suppressor of hairless OS=Mus musculus OX=10090 GN=Rbpj PE=1 SV=1	2	1	1	3	2	3	4	3	54.346	15911.6	11947.3	10113.4	11076.6	54247.8	71453.9	52160.6	57164.2	73.9485	47.1039	42.8513	48.0755	171.253	214.282	167.989	186.929	P31266-2	Rbpj	4	4	2.26053	1.2e-05	0.004641	Yes	1.80448	7.7e-05	0.01065	Yes
P31324	cAMP-dependent protein kinase type II-beta regulatory subunit	Prkar2b	sp|P31324|KAP3_MOUSE cAMP-dependent protein kinase type II-beta regulatory subunit OS=Mus musculus OX=10090 GN=Prkar2b PE=1 SV=3	10	11	8	9	8	9	9	8	46.167	165359	171266	128892	184124	183513	189687	227899	196633	768.496	675.24	546.127	799.146	579.325	568.851	733.972	642.998	P31324	Prkar2b	4	4	0.296264	0.060039	0.22277	No	-0.143386	0.40062	0.67559	No
P31786	Acyl-CoA-binding protein	Dbi	sp|P31786|ACBP_MOUSE Acyl-CoA-binding protein OS=Mus musculus OX=10090 GN=Dbi PE=1 SV=2	2	2	2	2	2	2	2	2	10	354162	416757	106338	119217	635054	706966	192373	147259	1645.95	1643.13	450.566	517.432	2004.78	2120.11	619.556	481.541	P31786	Dbi	4	4	0.754974	0.407639	0.641199	No	0.295842	0.750725	0.898946	No
P31938	Dual specificity mitogen-activated protein kinase kinase 1	Map2k1	sp|P31938|MP2K1_MOUSE Dual specificity mitogen-activated protein kinase kinase 1 OS=Mus musculus OX=10090 GN=Map2k1 PE=1 SV=2	3	4	2	4	5	4	6	5	43.474	40432.4	27154	20634.7	57545.5	87424.6	92212.8	137216	97871.2	187.908	107.059	87.4313	249.763	275.987	276.536	441.917	320.042	P31938	Map2k1	4	4	1.50849	0.004199	0.053788	No	1.05613	0.024217	0.167287	No
P32020-2;P32020	Non-specific lipid-transfer protein	Scp2	sp|P32020-2|NLTP_MOUSE Isoform SCP2 of Non-specific lipid-transfer protein OS=Mus musculus OX=10090 GN=Scp2;sp|P32020|NLTP_MOUSE Non-specific lipid-transfer protein OS=Mus musculus OX=10090 GN=Scp2 PE=1 SV=3	7	4	4	4	5	5	6	3	15.236	422618	418139	585390	418384	322387	598754	625860	524350	1964.09	1648.58	2480.35	1815.9	1017.73	1795.6	2015.65	1714.64	P32020-2	Scp2	4	4	0.167318	0.602686	0.770145	No	-0.273392	0.276662	0.56804	No
P32037	Solute carrier family 2, facilitated glucose transporter member 3	Slc2a3	sp|P32037|GTR3_MOUSE Solute carrier family 2, facilitated glucose transporter member 3 OS=Mus musculus OX=10090 GN=Slc2a3 PE=1 SV=1	2	2	3	1	4	3	5	3	53.478	5522.03	4991.1	17817.7	3145.33	41154.4	47757	59103.6	35089.5	25.6633	19.6782	75.4955	13.6516	129.919	143.218	190.349	114.744	P32037	Slc2a3	4	4	2.54033	0.0022	0.039042	Yes	2.10416	0.004861	0.079062	No
P32067	Lupus La protein homolog	Ssb	sp|P32067|LA_MOUSE Lupus La protein homolog OS=Mus musculus OX=10090 GN=Ssb PE=1 SV=1	14	13	12	14	14	12	12	13	47.756	274022	302199	188694	303794	387743	321750	362984	369624	1273.5	1191.47	799.514	1318.55	1224.05	964.894	1169.03	1208.68	P32067	Ssb	4	4	0.432302	0.038542	0.17372	No	-0.00516483	0.93683	0.987702	No
P32233	Developmentally-regulated GTP-binding protein 1	Drg1	sp|P32233|DRG1_MOUSE Developmentally-regulated GTP-binding protein 1 OS=Mus musculus OX=10090 GN=Drg1 PE=1 SV=1	9	7	4	8	8	8	6	6	40.512	30402.1	56607.2	26847.4	51256.3	72295.3	64414.8	45483.4	48934.1	141.292	223.182	113.755	222.466	228.226	193.173	146.484	160.016	P32233	Drg1	4	4	0.485235	0.138532	0.35104	No	0.0549513	0.752358	0.899509	No
P32883-2;P32883	GTPase KRas;GTPase KRas, N-terminally processed	Kras	sp|P32883-2|RASK_MOUSE Isoform 2B of GTPase KRas OS=Mus musculus OX=10090 GN=Kras;sp|P32883|RASK_MOUSE GTPase KRas OS=Mus musculus OX=10090 GN=Kras PE=1 SV=1	4	4	5	4	4	4	5	3	21.482	108031	148637	123052	159716	168317	170225	145513	155901	502.067	586.023	521.381	693.21	531.353	510.485	468.64	509.801	P32883-2	Kras	4	4	0.246522	0.109687	0.311216	No	-0.18876	0.159776	0.434934	No
P32921-2;P32921	Tryptophan--tRNA ligase, cytoplasmic;T1-TrpRS;T2-TrpRS	Wars	sp|P32921-2|SYWC_MOUSE Isoform 2 of Tryptophan--tRNA ligase, cytoplasmic OS=Mus musculus OX=10090 GN=Wars1;sp|P32921|SYWC_MOUSE Tryptophan--tRNA ligase, cytoplasmic OS=Mus musculus OX=10090 GN=Wars1 PE=1 SV=2	10	13	9	10	9	12	15	13	53.64	133553	210198	124326	128326	158243	312405	250565	267336	620.681	828.738	526.783	556.968	499.552	936.869	806.97	874.198	P32921-2	Wars	4	4	0.729024	0.039961	0.177286	No	0.299487	0.304775	0.592796	No
P34022	Ran-specific GTPase-activating protein	Ranbp1	sp|P34022|RANG_MOUSE Ran-specific GTPase-activating protein OS=Mus musculus OX=10090 GN=Ranbp1 PE=1 SV=2	6	8	5	7	6	6	4	6	23.596	544010	754062	475180	357904	441250	400617	563341	626015	2528.26	2973	2013.38	1553.4	1392.97	1201.41	1814.3	2047.09	P34022	Ranbp1	4	4	-0.0692874	0.884963	0.927122	No	-0.490203	0.12433	0.381863	No
P34902	Cytokine receptor common subunit gamma	Il2rg	sp|P34902|IL2RG_MOUSE Cytokine receptor common subunit gamma OS=Mus musculus OX=10090 GN=Il2rg PE=1 SV=1	2	2	1	2	3	4	3	1	42.241	10676.9	8970.5	4233.31	9107.66	30299.2	8883.1	54660.7	3611.15	49.6201	35.3675	17.9369	39.5297	95.6505	26.6395	176.041	11.8086	P34902	Il2rg	4	4	1.56277	0.340853	0.587871	No	1.12242	0.59697	0.815868	No
P35123	Ubiquitin carboxyl-terminal hydrolase 4	Usp4	sp|P35123|UBP4_MOUSE Ubiquitin carboxyl-terminal hydrolase 4 OS=Mus musculus OX=10090 GN=Usp4 PE=1 SV=3	2	7	4	5	3	4	3	3	108.34	1798.93	9668.47	10401.8	5097.59	5240.59	5796.01	2867.72	2638.46	8.36043	38.1194	44.0735	22.1249	16.5438	17.3816	9.23579	8.62787	P35123	Usp4	4	4	-0.704984	0.472951	0.691614	No	-1.12149	0.171622	0.452103	No
P35235;P35235-1	Tyrosine-protein phosphatase non-receptor type 11	Ptpn11	sp|P35235|PTN11_MOUSE Tyrosine-protein phosphatase non-receptor type 11 OS=Mus musculus OX=10090 GN=Ptpn11 PE=1 SV=3;sp|P35235-1|PTN11_MOUSE Isoform 2 of Tyrosine-protein phosphatase non-receptor type 11 OS=Mus musculus OX=10090 GN=Ptpn11	5	5	5	6	8	5	6	5	68.034	13602.3	19000.9	14505.4	28322.4	38111.7	18076.9	20649.7	31458.4	63.2161	74.9138	61.4606	122.927	120.313	54.2107	66.5044	102.87	P35235	Ptpn11	4	4	0.521761	0.187321	0.420626	No	0.0926072	0.829473	0.942028	No
P35276	Ras-related protein Rab-3D	Rab3d	sp|P35276|RAB3D_MOUSE Ras-related protein Rab-3D OS=Mus musculus OX=10090 GN=Rab3d PE=1 SV=1	7	8	4	6	7	5	6	5	24.416	154553	128495	95841.5	127751	151568	91048.7	74834	69428.2	718.275	506.612	406.09	554.474	478.481	273.045	241.01	227.033	P35276	Rab3d	4	4	-0.389079	0.180835	0.412523	No	-0.841559	0.025887	0.173571	No
P35278	Ras-related protein Rab-5C	Rab5c	sp|P35278|RAB5C_MOUSE Ras-related protein Rab-5C OS=Mus musculus OX=10090 GN=Rab5c PE=1 SV=2	7	7	10	9	7	6	6	6	23.412	573118	656921	927028	792795	1.01708e+06	1.06929e+06	691796	1.0987e+06	2663.54	2590.01	3927.9	3440.94	3210.79	3206.7	2228	3592.8	P35278	Rab5c	4	4	0.394248	0.120019	0.324653	No	-0.044583	0.838575	0.945718	No
P35279-2	Ras-related protein Rab-6A	Rab6a	sp|P35279-2|RAB6A_MOUSE Isoform 2 of Ras-related protein Rab-6A OS=Mus musculus OX=10090 GN=Rab6a	5	4	4	6	7	6	5	5	23.545	1.02934e+06	1.38348e+06	1.36949e+06	1.41768e+06	1.46759e+06	1.28487e+06	1.0659e+06	1.571e+06	4783.81	5454.57	5802.66	6153.1	4632.98	3853.19	3432.85	5137.22	P35279-2	Rab6a	4	4	0.0516059	0.780608	0.875746	No	-0.37988	0.042072	0.220248	No
P35282	Ras-related protein Rab-21	Rab21	sp|P35282|RAB21_MOUSE Ras-related protein Rab-21 OS=Mus musculus OX=10090 GN=Rab21 PE=1 SV=4	7	7	5	9	8	5	5	7	24.106	100641	137951	170716	124186	269791	213887	252572	186836	467.722	543.891	723.342	539.001	851.694	641.423	813.434	610.96	P35282	Rab21	4	4	0.790993	0.006818	0.066186	No	0.359534	0.088037	0.321619	No
P35285;Q921E2	Ras-related protein Rab-22A	Rab22a	sp|P35285|RB22A_MOUSE Ras-related protein Rab-22A OS=Mus musculus OX=10090 GN=Rab22a PE=1 SV=2	5	4	1	1	2	2	3	1	21.802	48074.7	48422.9	22589.9	16007.2	24865.7	44912.4	47380.3	11338.9	223.425	190.914	95.7157	69.4756	78.4975	134.687	152.593	37.0786	P35285	Rab22a	4	4	-0.0722338	0.851688	0.909839	No	-0.524617	0.395616	0.669119	No
P35293	Ras-related protein Rab-18	Rab18	sp|P35293|RAB18_MOUSE Ras-related protein Rab-18 OS=Mus musculus OX=10090 GN=Rab18 PE=1 SV=2	6	9	6	6	8	8	5	6	23.035	143729	272990	244839	211966	365348	384427	42044.3	2.25822e+06	667.975	1076.3	1037.41	919.99	1153.35	1152.86	135.408	7384.47	P35293	Rab18	4	4	1.80391	0.59064	0.761803	No	1.40844	0.847654	0.948463	No
P35294	Ras-related protein Rab-19	Rab19	sp|P35294|RAB19_MOUSE Ras-related protein Rab-19 OS=Mus musculus OX=10090 GN=Rab19 PE=1 SV=3	7	6	5	3	4	2	4	3	24.397	105431	126406	124440	62595.3	54394.3	19689.6	64882.4	55851.5	489.986	498.373	527.263	271.68	171.715	59.0469	208.96	182.636	P35294	Rab19	4	4	-1.10438	0.042166	0.182258	No	-1.52196	0.014333	0.132802	No
P35330	Intercellular adhesion molecule 2	Icam2	sp|P35330|ICAM2_MOUSE Intercellular adhesion molecule 2 OS=Mus musculus OX=10090 GN=Icam2 PE=1 SV=1	2	2	3	4	2	3	5	5	31.39	14040	6878.06	20912.2	34042.9	13578.8	8509.27	44798.3	44870.1	65.2499	27.1178	88.6069	147.755	42.8665	25.5184	144.278	146.727	P35330	Icam2	4	4	0.558698	0.594495	0.764659	No	0.128644	0.999871	>0.999999	No
P35486	Pyruvate dehydrogenase E1 component subunit alpha, somatic form, mitochondrial	Pdha1	sp|P35486|ODPA_MOUSE Pyruvate dehydrogenase E1 component subunit alpha, somatic form, mitochondrial OS=Mus musculus OX=10090 GN=Pdha1 PE=1 SV=1	7	13	11	7	5	6	7	7	43.231	89996.9	118754	132645	91368.1	90966.2	102018	99011.8	131159	418.255	468.205	562.028	396.562	287.168	305.94	318.878	428.894	P35486	Pdha1	4	4	-0.0323936	0.889664	0.927981	No	-0.46048	0.033747	0.198068	No
P35550	rRNA 2-O-methyltransferase fibrillarin	Fbl	sp|P35550|FBRL_MOUSE rRNA 2-O-methyltransferase fibrillarin OS=Mus musculus OX=10090 GN=Fbl PE=1 SV=2	7	9	5	8	7	7	9	4	34.306	207800	251236	109922	128211	194418	216660	219762	188661	965.739	990.535	465.748	556.471	613.75	649.739	707.766	616.93	P35550	Fbl	4	4	0.233237	0.319624	0.566524	No	-0.202642	0.666205	0.851483	No
P35564	Calnexin	Canx	sp|P35564|CALX_MOUSE Calnexin OS=Mus musculus OX=10090 GN=Canx PE=1 SV=1	21	19	20	19	22	22	27	26	67.277	947657	1.34143e+06	1.11679e+06	1.14875e+06	1.96094e+06	2.18265e+06	2.02977e+06	2.00616e+06	4404.18	5288.8	4731.95	4985.87	6190.41	6545.53	6537.1	6560.22	P35564	Canx	4	4	0.844683	0.000216	0.012872	Yes	0.412369	0.000437	0.029565	Yes
P35585;Q9WVP1;Q9WVP1-2	AP-1 complex subunit mu-1	Ap1m1	sp|P35585|AP1M1_MOUSE AP-1 complex subunit mu-1 OS=Mus musculus OX=10090 GN=Ap1m1 PE=1 SV=3	10	11	11	11	10	11	9	6	48.542	134462	167197	125408	141924	156234	254191	163124	127141	624.903	659.2	531.366	615.989	493.211	762.291	525.359	415.756	P35585	Ap1m1	4	4	0.300372	0.297205	0.547077	No	-0.146539	0.396677	0.670619	No
P35700	Peroxiredoxin-1	Prdx1	sp|P35700|PRDX1_MOUSE Peroxiredoxin-1 OS=Mus musculus OX=10090 GN=Prdx1 PE=1 SV=1	13	13	12	13	14	12	12	11	22.176	5.26919e+06	5.60198e+06	6.94863e+06	6.39961e+06	8.96301e+06	9.56129e+06	8.21821e+06	8.54552e+06	24488.3	22086.7	29442	27776	28295	28673.3	26467.6	27944.2	P35700	Prdx1	4	4	0.543015	0.001689	0.034832	Yes	0.101782	0.296781	0.586345	No
P35821	Tyrosine-protein phosphatase non-receptor type 1	Ptpn1	sp|P35821|PTN1_MOUSE Tyrosine-protein phosphatase non-receptor type 1 OS=Mus musculus OX=10090 GN=Ptpn1 PE=1 SV=2	6	6	2	4	4	3	5	6	49.593	31363.3	61332.9	21000.9	11547.7	19590.7	29434.3	18461.4	48733.6	145.759	241.814	88.9826	50.1202	61.8453	88.2703	59.4568	159.361	P35821	Ptpn1	4	4	-0.107891	0.951187	0.959554	No	-0.513557	0.520113	0.768022	No
P35831	Tyrosine-protein phosphatase non-receptor type 12	Ptpn12	sp|P35831|PTN12_MOUSE Tyrosine-protein phosphatase non-receptor type 12 OS=Mus musculus OX=10090 GN=Ptpn12 PE=1 SV=3	3	5	2	4	5	3	6	4	86.525	6195.3	7304.04	7576.24	8643.74	16822.3	12866.6	12431.3	17209.8	28.7923	28.7973	32.1012	37.5162	53.1057	38.5855	40.0362	56.2766	P35831	Ptpn12	4	4	0.99736	0.00078	0.026371	Yes	0.563586	0.015733	0.138459	No
P35922-9;P35922-8;P35922-3;P35922-7;P35922-2;P35922;P35922-11;P35922-10;P35922-5;P35922-4;P35922-12;P35922-6	Fragile X mental retardation protein 1 homolog	Fmr1	sp|P35922-9|FMR1_MOUSE Isoform 9 of Synaptic functional regulator FMR1 OS=Mus musculus OX=10090 GN=Fmr1;sp|P35922-8|FMR1_MOUSE Isoform 8 of Synaptic functional regulator FMR1 OS=Mus musculus OX=10090 GN=Fmr1;sp|P35922-3|FMR1_MOUSE Isoform 3 of Synaptic fun	4	6	5	2	5	3	3	3	64.096	9200.16	8797.44	15604.5	2757.92	10330.2	12381.4	4435.95	15525.8	42.7572	34.6852	66.1176	11.9701	32.6109	37.1305	14.2864	50.7698	P35922-9	Fmr1	4	4	0.230982	0.629432	0.787054	No	-0.206399	0.878007	0.964193	No
P35979	60S ribosomal protein L12	Rpl12	sp|P35979|RL12_MOUSE 60S ribosomal protein L12 OS=Mus musculus OX=10090 GN=Rpl12 PE=1 SV=2	6	6	6	7	7	6	7	6	17.804	1.5289e+06	2.11466e+06	1.32025e+06	1.34093e+06	2.2902e+06	2.39735e+06	2.03775e+06	2.41147e+06	7105.48	8337.35	5594.04	5820.01	7229.85	7189.4	6562.78	7885.59	P35979	Rpl12	4	4	0.535247	0.015628	0.106105	No	0.104161	0.437491	0.706238	No
P35980	60S ribosomal protein L18	Rpl18	sp|P35980|RL18_MOUSE 60S ribosomal protein L18 OS=Mus musculus OX=10090 GN=Rpl18 PE=1 SV=3	6	8	8	6	7	7	7	7	21.644	1.47519e+06	2.30883e+06	1.5916e+06	1.69832e+06	2.55319e+06	2.73959e+06	2.4351e+06	2.34608e+06	6855.85	9102.91	6743.78	7371.17	8060.07	8215.73	7842.5	7671.77	P35980	Rpl18	4	4	0.510046	0.012268	0.093136	No	0.0800743	0.409718	0.681383	No
P35991	Tyrosine-protein kinase BTK	Btk	sp|P35991|BTK_MOUSE Tyrosine-protein kinase BTK OS=Mus musculus OX=10090 GN=Btk PE=1 SV=4	13	11	12	13	8	9	9	6	76.437	117671	132026	127590	143225	59972.1	70884.2	72534.5	59726.3	546.87	520.53	540.611	621.633	189.324	212.574	233.605	195.307	P35991	Btk	4	4	-0.984224	4.9e-05	0.006261	Yes	-1.42422	3e-06	0.002456	Yes
P36371	Antigen peptide transporter 2	Tap2	sp|P36371|TAP2_MOUSE Antigen peptide transporter 2 OS=Mus musculus OX=10090 GN=Tap2 PE=1 SV=1	8	11	6	8	5	4	5	4	77.444	25006.1	34518.2	16775.4	19027.6	21373.7	14689	17988	16099.4	116.215	136.093	71.079	82.5847	67.4737	44.0507	57.9322	52.6455	P36371	Tap2	4	4	-0.442446	0.172933	0.402075	No	-0.870155	0.015709	0.138459	No
P36423	Thromboxane-A synthase	Tbxas1	sp|P36423|THAS_MOUSE Thromboxane-A synthase OS=Mus musculus OX=10090 GN=Tbxas1 PE=1 SV=2	14	16	14	16	13	13	9	11	60.39	149842	229224	174241	156145	188291	157964	183529	273709	696.385	903.748	738.276	677.712	594.409	473.715	591.074	895.039	P36423	Tbxas1	4	4	0.17958	0.466936	0.687403	No	-0.239801	0.252349	0.543402	No
P36536	GTP-binding protein SAR1a	Sar1a	sp|P36536|SAR1A_MOUSE GTP-binding protein SAR1a OS=Mus musculus OX=10090 GN=Sar1a PE=1 SV=1	4	4	4	2	5	6	4	3	22.371	12619.4	27979.6	259134	8849.08	71923	127517	139752	49997.9	58.6479	110.314	1097.97	38.4074	227.051	382.41	450.087	163.495	P36536	Sar1a	4	4	0.334824	0.218925	0.455767	No	-0.0939536	0.352789	0.634644	No
P36993-4;P36993;P36993-3;P36993-5	Protein phosphatase 1B	Ppm1b	sp|P36993-4|PPM1B_MOUSE Isoform 3 of Protein phosphatase 1B OS=Mus musculus OX=10090 GN=Ppm1b;sp|P36993|PPM1B_MOUSE Protein phosphatase 1B OS=Mus musculus OX=10090 GN=Ppm1b PE=1 SV=1;sp|P36993-3|PPM1B_MOUSE Isoform 2 of Protein phosphatase 1B OS=Mus muscul	4	2	2	5	4	4	3	3	42.888	21574.8	13394.1	14237.1	20170.6	16301.9	23220.2	12911.6	21625.7	100.268	52.8082	60.324	87.5457	51.4628	69.6348	41.5833	70.7166	P36993-4	Ppm1b	4	4	0.0942346	0.749632	0.860035	No	-0.366712	0.264393	0.555945	No
P37040	NADPH--cytochrome P450 reductase	Por	sp|P37040|NCPR_MOUSE NADPH--cytochrome P450 reductase OS=Mus musculus OX=10090 GN=Por PE=1 SV=2	25	27	27	20	24	24	23	21	77.043	421843	535723	703374	401124	662961	970227	1.00964e+06	765833	1960.49	2112.17	2980.26	1740.99	2092.88	2909.6	3251.66	2504.3	P37040	Por	4	4	0.725117	0.019667	0.121174	No	0.290893	0.212386	0.498097	No
P37217	Early activation antigen CD69	Cd69	sp|P37217|CD69_MOUSE Early activation antigen CD69 OS=Mus musculus OX=10090 GN=Cd69 PE=2 SV=1	2	4	2	4	8	6	7	7	22.517	24754.2	83788.3	47273.5	49773.9	1.1863e+06	929130	920223	945464	115.044	330.348	200.303	216.032	3745	2786.36	2963.67	3091.7	P37217	Cd69	4	4	4.27533	2.2e-05	0.005607	Yes	3.86853	1.9e-05	0.005624	Yes
P38647	Stress-70 protein, mitochondrial	Hspa9	sp|P38647|GRP75_MOUSE Stress-70 protein, mitochondrial OS=Mus musculus OX=10090 GN=Hspa9 PE=1 SV=3	22	24	25	27	29	28	32	28	73.46	522802	669659	558555	632656	1.1278e+06	1.39985e+06	1.0279e+06	1.21182e+06	2429.69	2640.23	2366.65	2745.89	3560.29	4198.01	3310.45	3962.7	P38647	Hspa9	4	4	1.00001	0.000202	0.012872	Yes	0.561898	0.000895	0.038867	Yes
P39054;P39054-2	Dynamin-2	Dnm2	sp|P39054|DYN2_MOUSE Dynamin-2 OS=Mus musculus OX=10090 GN=Dnm2 PE=1 SV=2;sp|P39054-2|DYN2_MOUSE Isoform 2 of Dynamin-2 OS=Mus musculus OX=10090 GN=Dnm2	16	22	21	24	22	23	23	20	98.144	66836.4	116591	101377	111235	141032	153102	163692	102870	310.618	459.677	429.543	482.792	445.218	459.137	527.188	336.388	P39054	Dnm2	4	4	0.501575	0.072639	0.247951	No	0.0713436	0.724458	0.889035	No
P39447	Tight junction protein ZO-1	Tjp1	sp|P39447|ZO1_MOUSE Tight junction protein ZO-1 OS=Mus musculus OX=10090 GN=Tjp1 PE=1 SV=2	12	16	15	17	13	12	17	12	194.74	14797.3	22379.8	18087.8	23102.9	25251.5	26907.4	31439.5	21220.3	68.7697	88.2358	76.6398	100.273	79.7155	80.6925	101.254	69.391	P39447	Tjp1	4	4	0.419562	0.065369	0.234744	No	-0.0124314	0.947293	0.991817	No
P39749	Flap endonuclease 1	Fen1	sp|P39749|FEN1_MOUSE Flap endonuclease 1 OS=Mus musculus OX=10090 GN=Fen1 PE=1 SV=1	8	6	6	5	4	5	5	4	42.314	57576.2	86827.2	52801.6	79319.6	75084.7	53610	43489.3	48034	267.582	342.329	223.725	344.268	237.032	160.77	140.062	157.073	P39749	Fen1	4	4	-0.328476	0.22677	0.467009	No	-0.761269	0.013857	0.131497	No
P40124;Q9CYT6	Adenylyl cyclase-associated protein 1	Cap1	sp|P40124|CAP1_MOUSE Adenylyl cyclase-associated protein 1 OS=Mus musculus OX=10090 GN=Cap1 PE=1 SV=4	23	23	25	22	22	22	20	21	51.564	3.05853e+06	2.67417e+06	5.90767e+06	5.4622e+06	5.66815e+06	6.30064e+06	6.51686e+06	5.4595e+06	14214.4	10543.3	25031.4	23707.4	17893.6	18894.9	20988.2	17852.8	P40124	Cap1	4	4	0.485521	0.103764	0.303356	No	0.041275	0.690356	0.866945	No
P40142	Transketolase	Tkt	sp|P40142|TKT_MOUSE Transketolase OS=Mus musculus OX=10090 GN=Tkt PE=1 SV=1	27	30	32	25	27	23	27	27	67.63	3.54546e+06	4.1374e+06	4.41394e+06	3.5901e+06	4.56273e+06	4.42733e+06	4.6588e+06	4.27943e+06	16477.3	16312.3	18702.3	15582	14403.9	13277.1	15004.1	13993.9	P40142	Tkt	4	4	0.192679	0.052233	0.204732	No	-0.242936	0.011783	0.122422	No
P40240	CD9 antigen	Cd9	sp|P40240|CD9_MOUSE CD9 antigen OS=Mus musculus OX=10090 GN=Cd9 PE=1 SV=2	3	4	3	3	4	4	4	3	25.258	514090	903428	770998	886346	1.36209e+06	1.62484e+06	1.03453e+06	1.18699e+06	2389.2	3561.9	3266.79	3846.98	4299.91	4872.72	3331.81	3881.5	P40240	Cd9	4	4	0.760332	0.016419	0.108898	No	0.326766	0.128539	0.387704	No
P40336;P40336-2	Vacuolar protein sorting-associated protein 26A	Vps26a	sp|P40336|VP26A_MOUSE Vacuolar protein sorting-associated protein 26A OS=Mus musculus OX=10090 GN=Vps26a PE=1 SV=1;sp|P40336-2|VP26A_MOUSE Isoform 2 of Vacuolar protein sorting-associated protein 26A OS=Mus musculus OX=10090 GN=Vps26a	10	10	9	9	11	9	9	9	38.113	310750	318393	411108	306312	459652	419419	363080	354283	1444.19	1255.31	1741.91	1329.48	1451.06	1257.79	1169.34	1158.52	P40336	Vps26a	4	4	0.245571	0.113411	0.313837	No	-0.196313	0.184957	0.466512	No
P41105	60S ribosomal protein L28	Rpl28	sp|P41105|RL28_MOUSE 60S ribosomal protein L28 OS=Mus musculus OX=10090 GN=Rpl28 PE=1 SV=2	4	6	5	5	3	4	5	1	15.733	366726	723139	637995	688581	595879	623937	918357	436904	1704.34	2851.08	2703.25	2988.63	1881.11	1871.12	2957.66	1428.69	P41105	Rpl28	4	4	0.0917316	0.787276	0.878615	No	-0.332394	0.268428	0.558236	No
P41241;P41242-3;P41242;P41242-2	Tyrosine-protein kinase CSK	Csk	sp|P41241|CSK_MOUSE Tyrosine-protein kinase CSK OS=Mus musculus OX=10090 GN=Csk PE=1 SV=2	15	13	13	11	11	6	7	10	50.716	279523	240607	237370	114591	175394	87852.9	84220.9	153022	1299.07	948.628	1005.76	497.354	553.695	263.461	271.242	500.388	P41241	Csk	4	4	-0.801136	0.089939	0.277698	No	-1.23928	0.023073	0.164672	No
P41731	CD63 antigen	Cd63	sp|P41731|CD63_MOUSE CD63 antigen OS=Mus musculus OX=10090 GN=Cd63 PE=1 SV=2	3	3	2	2	4	4	4	2	25.766	4.38288e+06	4.25413e+06	5.388e+06	4.45549e+06	7.52407e+06	5.68592e+06	7.2271e+06	7.72214e+06	20369.2	16772.5	22829.5	19338	23752.5	17051.5	23275.6	25251.7	P41731	Cd63	4	4	0.607604	0.003192	0.047275	Yes	0.171675	0.334687	0.619034	No
P42125	Enoyl-CoA delta isomerase 1, mitochondrial	Eci1	sp|P42125|ECI1_MOUSE Enoyl-CoA delta isomerase 1, mitochondrial OS=Mus musculus OX=10090 GN=Eci1 PE=1 SV=2	4	3	5	3	3	3	3	5	32.25	55024.7	38450.8	105713	31552	68911.1	37659.5	100362	55859.9	255.724	151.598	447.916	136.944	217.543	112.937	323.227	182.664	P42125	Eci1	4	4	0.187655	0.609047	0.772973	No	-0.246462	0.735378	0.8924	No
P42208	Septin-2	Sept2	sp|P42208|SEPT2_MOUSE Septin-2 OS=Mus musculus OX=10090 GN=Septin2 PE=1 SV=2	13	12	12	15	13	14	14	13	41.525	520173	612443	542380	517847	860462	665475	720901	589710	2417.48	2414.65	2298.12	2247.59	2716.36	1995.69	2321.73	1928.37	P42208	37500	4	4	0.371333	0.02992	0.148503	No	-0.0654092	0.52588	0.77132	No
P42225	Signal transducer and activator of transcription 1	Stat1	sp|P42225|STAT1_MOUSE Signal transducer and activator of transcription 1 OS=Mus musculus OX=10090 GN=Stat1 PE=1 SV=1	6	8	8	11	7	6	4	8	87.196	15603	51383.7	50121.3	30466.2	23106	27677.6	23441.6	34744.6	72.5139	202.588	212.369	132.232	72.9426	83.0021	75.496	113.616	P42225	Stat1	4	4	-0.437513	0.496574	0.706211	No	-0.844742	0.102226	0.345949	No
P42227-2;P42227;P42227-3	Signal transducer and activator of transcription 3	Stat3	sp|P42227-2|STAT3_MOUSE Isoform Stat3B of Signal transducer and activator of transcription 3 OS=Mus musculus OX=10090 GN=Stat3;sp|P42227|STAT3_MOUSE Signal transducer and activator of transcription 3 OS=Mus musculus OX=10090 GN=Stat3 PE=1 SV=2;sp|P42227-3|	17	18	10	14	5	4	7	4	83.125	108572	127930	61742.9	182495	31953.3	20956.1	27730	9057.77	504.582	504.385	261.61	792.078	100.872	62.8451	89.3073	29.6192	P42227-2	Stat3	4	4	-2.42212	0.003227	0.04736	Yes	-2.86745	0.001347	0.045367	Yes
P42230	Signal transducer and activator of transcription 5A	Stat5a	sp|P42230|STA5A_MOUSE Signal transducer and activator of transcription 5A OS=Mus musculus OX=10090 GN=Stat5a PE=1 SV=1	14	12	13	15	15	13	15	13	90.83	109485	104267	93812	104568	180257	146842	132139	108700	508.824	411.089	397.49	453.853	569.048	440.365	425.568	355.453	P42230	Stat5a	4	4	0.46263	0.032541	0.156714	No	0.0155357	0.992242	>0.999999	No
P42232	Signal transducer and activator of transcription 5B	Stat5b	sp|P42232|STA5B_MOUSE Signal transducer and activator of transcription 5B OS=Mus musculus OX=10090 GN=Stat5b PE=1 SV=1	13	13	13	14	14	9	12	11	90.001	12452	16961.9	16604.7	16914.3	15597.6	12285.4	12555.3	12675.5	57.8702	66.8749	70.3558	73.4124	49.2396	36.8425	40.4355	41.4493	P42232	Stat5b	4	4	-0.24473	0.126272	0.333816	No	-0.676817	0.001043	0.03956	Yes
P42567;P42567-2	Epidermal growth factor receptor substrate 15	Eps15	sp|P42567|EPS15_MOUSE Epidermal growth factor receptor substrate 15 OS=Mus musculus OX=10090 GN=Eps15 PE=1 SV=1	2	5	3	4	5	4	5	5	98.47	3117.87	7660.3	37100	8042.38	22911.7	15728	16031.4	12919.3	14.4901	30.2019	157.196	34.9061	72.329	47.1665	51.6308	42.2465	P42567	Eps15	4	4	0.273439	0.30813	0.556978	No	-0.150258	0.601649	0.815868	No
P42669	Transcriptional activator protein Pur-alpha	Pura	sp|P42669|PURA_MOUSE Transcriptional activator protein Pur-alpha OS=Mus musculus OX=10090 GN=Pura PE=1 SV=1	6	7	6	6	5	5	3	3	34.883	50853.8	117908	82204.2	58722.5	97916.2	80352.3	85664	78486.9	236.34	464.868	348.307	254.871	309.108	240.968	275.89	256.655	P42669	Pura	4	4	0.144949	0.466559	0.687386	No	-0.268844	0.385159	0.659829	No
P42859;P42859-2	Huntingtin	Htt	sp|P42859|HD_MOUSE Huntingtin OS=Mus musculus OX=10090 GN=Htt PE=1 SV=2;sp|P42859-2|HD_MOUSE Isoform Short of Huntingtin OS=Mus musculus OX=10090 GN=Htt	11	12	8	9	5	1	6	2	344.69	3890.65	4754.74	5145.13	1453.91	1870.37	300.981	3112.49	589.42	18.0816	18.7463	21.8004	6.31036	5.9045	0.90261	10.0241	1.92743	P42859	Htt	4	4	-1.37605	0.090373	0.277715	No	-1.79152	0.046916	0.230667	No
P42932	T-complex protein 1 subunit theta	Cct8	sp|P42932|TCPQ_MOUSE T-complex protein 1 subunit theta OS=Mus musculus OX=10090 GN=Cct8 PE=1 SV=3	25	26	25	26	24	25	24	23	59.555	759811	1.00246e+06	950237	1.03097e+06	1.3618e+06	1.66653e+06	988950	1.31623e+06	3531.18	3952.37	4026.25	4474.68	4299.02	4997.73	3185.02	4304.13	P42932	Cct8	4	4	0.510705	0.035998	0.166895	No	0.0705782	0.722441	0.887408	No
P43274	Histone H1.4	Hist1h1e	sp|P43274|H14_MOUSE Histone H1.4 OS=Mus musculus OX=10090 GN=H1-4 PE=1 SV=2	10	6	7	6	6	7	6	7	21.977	3.78629e+06	3.9745e+06	4.54642e+06	5.1712e+06	4.26118e+06	4.34468e+06	3.47508e+06	5.38016e+06	17596.6	15670.1	19263.6	22444.4	13451.9	13029.2	11191.9	17593.3	P43274	Hist1h1e	4	4	-0.00143032	0.96314	0.964822	No	-0.440002	0.042615	0.221861	No
P43275	Histone H1.1	Hist1h1a	sp|P43275|H11_MOUSE Histone H1.1 OS=Mus musculus OX=10090 GN=H1-1 PE=1 SV=2	12	9	11	10	8	9	8	9	21.785	4.55605e+06	4.55571e+06	4.95381e+06	4.80775e+06	3.78773e+06	3.87032e+06	3.32038e+06	4.46573e+06	21174	17961.6	20989.8	20866.9	11957.3	11606.7	10693.6	14603.1	P43275	Hist1h1a	4	4	-0.289288	0.018535	0.117297	No	-0.729109	0.000569	0.032225	Yes
P43276	Histone H1.5	Hist1h1b	sp|P43276|H15_MOUSE Histone H1.5 OS=Mus musculus OX=10090 GN=H1-5 PE=1 SV=2	8	6	7	6	4	5	5	5	22.576	3.87984e+06	4.32663e+06	4.18967e+06	4.9936e+06	2.89825e+06	4.15608e+06	3.38231e+06	5.26823e+06	18031.3	17058.4	17752	21673.5	9149.36	12463.6	10893.1	17227.3	P43276	Hist1h1b	4	4	-0.147024	0.412814	0.645997	No	-0.583323	0.024988	0.170474	No
P43277	Histone H1.3	Hist1h1d	sp|P43277|H13_MOUSE Histone H1.3 OS=Mus musculus OX=10090 GN=H1-3 PE=1 SV=2	9	7	9	7	7	8	7	8	22.099	1.5431e+06	204423	1.82722e+06	1.97815e+06	1.43853e+06	1.61089e+06	1.40539e+06	2.01971e+06	7171.46	805.967	7742.1	8585.7	4541.23	4830.87	4526.19	6604.52	P43277	Hist1h1d	4	4	0.221532	0.455182	0.678676	No	-0.245445	0.824228	0.939949	No
P43430	Mast cell protease 8	Mcpt8	sp|P43430|MCPT8_MOUSE Mast cell protease 8 OS=Mus musculus OX=10090 GN=Mcpt8 PE=2 SV=1	1	1	1	1	1	2	1	1	27.121	11255.3	7800.6	10755.3	15142.3	31550.5	58395.9	29575.2	48731.1	52.3086	30.755	45.5711	65.7216	99.6007	175.123	95.25	159.352	P43430	Mcpt8	4	4	1.90412	0.000886	0.02798	Yes	1.44545	0.004214	0.074348	No
P45376	Aldose reductase	Akr1b1	sp|P45376|ALDR_MOUSE Aldo-keto reductase family 1 member B1 OS=Mus musculus OX=10090 GN=Akr1b1 PE=1 SV=3	15	11	14	12	12	9	9	12	35.732	1.38126e+06	1.18815e+06	1.3359e+06	964237	1.62648e+06	1.31476e+06	1.29728e+06	1.15971e+06	6419.31	4684.46	5660.35	4185.05	5134.56	3942.83	4178.01	3792.3	P45376	Akr1b1	4	4	0.148698	0.366981	0.60608	No	-0.297316	0.138872	0.406233	No
P45878	Peptidyl-prolyl cis-trans isomerase FKBP2	Fkbp2	sp|P45878|FKBP2_MOUSE Peptidyl-prolyl cis-trans isomerase FKBP2 OS=Mus musculus OX=10090 GN=Fkbp2 PE=1 SV=1	3	4	4	3	5	3	5	3	15.344	445960	720037	680066	702124	1.09417e+06	1.19634e+06	1.16074e+06	1.10804e+06	2072.57	2838.85	2881.5	3047.4	3454.13	3587.7	3738.27	3623.34	P45878	Fkbp2	4	4	0.839337	0.002031	0.037452	Yes	0.410004	0.015952	0.139079	No
P45952	Medium-chain specific acyl-CoA dehydrogenase, mitochondrial	Acadm	sp|P45952|ACADM_MOUSE Medium-chain specific acyl-CoA dehydrogenase, mitochondrial OS=Mus musculus OX=10090 GN=Acadm PE=1 SV=1	6	6	8	7	4	3	4	2	46.481	92891.4	114368	100192	136259	71627.9	73531.4	87280.9	27256.8	431.707	450.912	424.521	591.399	226.119	220.513	281.097	89.1306	P45952	Acadm	4	4	-0.772786	0.069057	0.240389	No	-1.21673	0.013745	0.131497	No
P46061	Ran GTPase-activating protein 1	Rangap1	sp|P46061|RAGP1_MOUSE Ran GTPase-activating protein 1 OS=Mus musculus OX=10090 GN=Rangap1 PE=1 SV=2	10	12	11	8	14	11	11	9	63.53	81955.7	100312	183744	53105.5	287147	167298	164730	147655	380.885	395.494	778.539	230.492	906.484	501.708	530.53	482.835	P46061	Rangap1	4	4	0.871554	0.065711	0.235081	No	0.439679	0.255035	0.547048	No
P46460	Vesicle-fusing ATPase	Nsf	sp|P46460|NSF_MOUSE Vesicle-fusing ATPase OS=Mus musculus OX=10090 GN=Nsf PE=1 SV=2	27	26	19	23	27	22	19	23	82.613	316498	415516	288459	360425	499636	496869	351271	447020	1470.91	1638.23	1222.23	1564.34	1577.28	1490.06	1131.31	1461.77	P46460	Nsf	4	4	0.378213	0.062063	0.226591	No	-0.0587583	0.679162	0.859652	No
P46467;Q8BPY9	Vacuolar protein sorting-associated protein 4B	Vps4b	sp|P46467|VPS4B_MOUSE Vacuolar protein sorting-associated protein 4B OS=Mus musculus OX=10090 GN=Vps4b PE=1 SV=2	6	7	5	9	9	6	9	7	49.419	60921.9	95288.7	74710.7	100374	117450	126570	123495	100448	283.131	375.69	316.557	435.651	370.774	379.571	397.729	328.468	P46467	Vps4b	4	4	0.498277	0.029158	0.147203	No	0.0654746	0.604088	0.815868	No
P46471	26S protease regulatory subunit 7	Psmc2	sp|P46471|PRS7_MOUSE 26S proteasome regulatory subunit 7 OS=Mus musculus OX=10090 GN=Psmc2 PE=1 SV=5	17	15	15	18	15	15	15	16	48.647	206686	200197	256325	269489	325626	451958	387193	372186	960.56	789.306	1086.07	1169.65	1027.96	1355.37	1247	1217.06	P46471	Psmc2	4	4	0.720604	0.002531	0.041484	Yes	0.275192	0.106706	0.353963	No
P46638;P62492;Q9WTL2	Ras-related protein Rab-11B;Ras-related protein Rab-11A	Rab11b;Rab11a	sp|P46638|RB11B_MOUSE Ras-related protein Rab-11B OS=Mus musculus OX=10090 GN=Rab11b PE=1 SV=3;sp|P62492|RB11A_MOUSE Ras-related protein Rab-11A OS=Mus musculus OX=10090 GN=Rab11a PE=1 SV=3	11	12	11	11	12	9	13	10	24.489	1.07288e+06	1.7048e+06	1.55718e+06	1.33913e+06	1.56972e+06	1.51509e+06	1.78152e+06	1.52123e+06	4986.15	6721.42	6597.9	5812.19	4955.39	4543.6	5737.58	4974.47	P46638	Rab11b	4	4	0.170903	0.270644	0.519328	No	-0.254947	0.085442	0.31759	No
P46656	Adrenodoxin, mitochondrial	Fdx1	sp|P46656|ADX_MOUSE Adrenodoxin, mitochondrial OS=Mus musculus OX=10090 GN=Fdx1 PE=1 SV=1	2	1	2	1	2	2	1	1	20.123	75733.2	67589.2	120583	58845.2	146456	158159	62157	92277.5	351.966	266.481	510.923	255.404	462.341	474.303	200.183	301.75	P46656	Fdx1	4	4	0.50823	0.271044	0.519331	No	0.0549936	0.941689	0.989043	No
P46664	Adenylosuccinate synthetase isozyme 2	Adss	sp|P46664|PURA2_MOUSE Adenylosuccinate synthetase isozyme 2 OS=Mus musculus OX=10090 GN=Adss2 PE=1 SV=2	8	8	3	7	10	6	5	6	50.02	56989.5	120209	19539.2	76914.9	110990	79392.4	39713.1	54378.7	264.856	473.941	82.7894	333.831	350.38	238.089	127.9	177.82	P46664	Adss	4	4	0.055953	0.742633	0.855428	No	-0.369761	0.740242	0.894452	No
P46737;P46737-2;Q7M757	Lys-63-specific deubiquitinase BRCC36	Brcc3	sp|P46737|BRCC3_MOUSE Lys-63-specific deubiquitinase BRCC36 OS=Mus musculus OX=10090 GN=Brcc3 PE=1 SV=1;sp|P46737-2|BRCC3_MOUSE Isoform 2 of Lys-63-specific deubiquitinase BRCC36 OS=Mus musculus OX=10090 GN=Brcc3	3	4	3	3	1	3	5	3	33.34	42130.5	63261.9	35796.4	25353.2	10803	10264.4	58358	54370.4	195.799	249.419	151.673	110.04	34.1035	30.7819	187.948	177.793	P46737	Brcc3	4	4	-0.315853	0.389993	0.625515	No	-0.715132	0.188312	0.470725	No
P46935;A2A5Z6-2;A2A5Z6;Q6I6G8;Q8K4P8-2;Q8K4P8	E3 ubiquitin-protein ligase NEDD4	Nedd4	sp|P46935|NEDD4_MOUSE E3 ubiquitin-protein ligase NEDD4 OS=Mus musculus OX=10090 GN=Nedd4 PE=1 SV=3	20	20	20	23	19	21	18	19	102.71	146663	195168	156691	183894	202513	200008	166057	196407	681.607	769.478	663.914	798.149	639.305	599.802	534.804	642.258	P46935	Nedd4	4	4	0.164781	0.198198	0.432309	No	-0.269858	0.023698	0.165477	No
P46978	Dolichyl-diphosphooligosaccharide--protein glycosyltransferase subunit STT3A	Stt3a	sp|P46978|STT3A_MOUSE Dolichyl-diphosphooligosaccharide--protein glycosyltransferase subunit STT3A OS=Mus musculus OX=10090 GN=Stt3a PE=1 SV=1	9	10	9	5	9	11	8	8	80.597	53785.9	106071	102674	72763.9	145369	192519	113883	145547	249.967	418.202	435.039	315.815	458.911	577.344	366.772	475.943	P46978	Stt3a	4	4	0.833069	0.021251	0.125549	No	0.405044	0.116955	0.372262	No
P47226-2;P47226	Testin	Tes	sp|P47226-2|TES_MOUSE Isoform TES1 of Testin OS=Mus musculus OX=10090 GN=Tes;sp|P47226|TES_MOUSE Testin OS=Mus musculus OX=10090 GN=Tes PE=1 SV=1	4	3	3	5	6	12	9	8	41.772	37527.1	23036.5	47357.6	58311.2	124206	179765	126626	108648	174.405	90.8247	200.659	253.086	392.101	539.097	407.811	355.282	P47226-2	Tes	4	4	1.69774	0.001733	0.03493	Yes	1.23667	0.008594	0.102878	No
P47713	Cytosolic phospholipase A2;Phospholipase A2;Lysophospholipase	Pla2g4a	sp|P47713|PA24A_MOUSE Cytosolic phospholipase A2 OS=Mus musculus OX=10090 GN=Pla2g4a PE=1 SV=1	7	8	4	5	7	8	4	6	85.221	19932.9	45820.6	5752.44	14950	32410.4	29822	9967.79	38740.5	92.637	180.655	24.3736	64.8868	102.315	89.4329	32.1023	126.683	P47713	Pla2g4a	4	4	0.359751	0.487654	0.699666	No	-0.0486377	0.874577	0.962057	No
P47738;Q62148;P24549;O35945;Q9JHW9	Aldehyde dehydrogenase, mitochondrial	Aldh2	sp|P47738|ALDH2_MOUSE Aldehyde dehydrogenase, mitochondrial OS=Mus musculus OX=10090 GN=Aldh2 PE=1 SV=1	21	28	25	27	24	24	23	26	56.537	3.3578e+06	4.0319e+06	3.33434e+06	3.85542e+06	4.04447e+06	3.95912e+06	3.71203e+06	3.3795e+06	15605.2	15896.3	14127.9	16733.5	12767.8	11873	11955	11051.1	P47738	Aldh2	4	4	0.0501459	0.58937	0.761709	No	-0.388309	0.001128	0.040835	Yes
P47739	Aldehyde dehydrogenase, dimeric NADP-preferring	Aldh3a1	sp|P47739|AL3A1_MOUSE Aldehyde dehydrogenase, dimeric NADP-preferring OS=Mus musculus OX=10090 GN=Aldh3a1 PE=1 SV=2	6	9	6	6	6	10	8	11	50.48	86130.7	175870	174712	137492	297981	636960	363871	636008	400.288	693.395	740.273	596.754	940.686	1910.17	1171.88	2079.77	P47739	Aldh3a1	4	4	1.75256	0.00344	0.048384	Yes	1.32803	0.00905	0.104443	No
P47740	Fatty aldehyde dehydrogenase	Aldh3a2	sp|P47740|AL3A2_MOUSE Aldehyde dehydrogenase family 3 member A2 OS=Mus musculus OX=10090 GN=Aldh3a2 PE=1 SV=2	11	8	8	10	10	8	10	8	53.97	99486.6	79942.6	70691.8	97850.2	119398	92252.4	125826	106179	462.358	315.185	299.528	424.696	376.924	276.655	405.237	347.208	P47740	Aldh3a2	4	4	0.350473	0.062066	0.226591	No	-0.0950408	0.681764	0.861648	No
P47753	F-actin-capping protein subunit alpha-1	Capza1	sp|P47753|CAZA1_MOUSE F-actin-capping protein subunit alpha-1 OS=Mus musculus OX=10090 GN=Capza1 PE=1 SV=4	11	11	10	10	10	10	11	9	32.939	810296	904111	436041	490957	776375	843306	888254	472859	3765.81	3564.59	1847.55	2130.89	2450.91	2528.98	2860.71	1546.27	P47753	Capza1	4	4	0.174391	0.566359	0.746275	No	-0.268734	0.492886	0.753014	No
P47754	F-actin-capping protein subunit alpha-2	Capza2	sp|P47754|CAZA2_MOUSE F-actin-capping protein subunit alpha-2 OS=Mus musculus OX=10090 GN=Capza2 PE=1 SV=3	13	13	12	12	10	12	12	10	32.967	1.50064e+06	1.67917e+06	804700	1.27324e+06	1.61888e+06	1.60306e+06	1.16956e+06	1.31702e+06	6974.16	6620.39	3409.59	5526.18	5110.59	4807.39	3766.68	4306.7	P47754	Capza2	4	4	0.11867	0.566166	0.746275	No	-0.324564	0.310547	0.598481	No
P47757-2;P47757-4;P47757	F-actin-capping protein subunit beta	Capzb	sp|P47757-2|CAPZB_MOUSE Isoform 2 of F-actin-capping protein subunit beta OS=Mus musculus OX=10090 GN=Capzb;sp|P47757-4|CAPZB_MOUSE Isoform 3 of F-actin-capping protein subunit beta OS=Mus musculus OX=10090 GN=Capzb;sp|P47757|CAPZB_MOUSE F-actin-capping pr	15	14	15	15	15	16	14	14	30.628	2.34452e+06	2.765e+06	3.22413e+06	2.50656e+06	3.26262e+06	3.06383e+06	3.47834e+06	2.3977e+06	10896	10901.4	13661	10879.2	10299.6	9188.09	11202.4	7840.55	P47757-2	Capzb	4	4	0.170782	0.318508	0.565462	No	-0.266175	0.096835	0.338676	No
P47758	Signal recognition particle receptor subunit beta	Srprb	sp|P47758|SRPRB_MOUSE Signal recognition particle receptor subunit beta OS=Mus musculus OX=10090 GN=Srprb PE=1 SV=1	5	7	4	4	5	5	6	7	29.579	82552	118756	100277	85658.9	157453	254265	219368	274445	383.656	468.212	424.885	371.783	497.058	762.512	706.498	897.443	P47758	Srprb	4	4	1.22552	0.00132	0.032724	Yes	0.7966	0.007525	0.097465	No
P47791-2;P47791	Glutathione reductase, mitochondrial	Gsr	sp|P47791-2|GSHR_MOUSE Isoform Cytoplasmic of Glutathione reductase, mitochondrial OS=Mus musculus OX=10090 GN=Gsr;sp|P47791|GSHR_MOUSE Glutathione reductase, mitochondrial OS=Mus musculus OX=10090 GN=Gsr PE=1 SV=3	7	9	4	10	7	8	6	8	51.073	157756	177006	63598.7	150473	187433	195860	137626	186143	733.161	697.873	269.474	653.095	591.7	587.361	443.24	608.693	P47791-2	Gsr	4	4	0.365466	0.253071	0.500171	No	-0.0771835	0.96891	>0.999999	No
P47802	Metaxin-1	Mtx1	sp|P47802|MTX1_MOUSE Metaxin-1 OS=Mus musculus OX=10090 GN=Mtx1 PE=1 SV=1	5	4	3	5	3	1	2	2	35.623	38755.2	30060.6	21998.4	24965.2	26702.5	14288.3	13300.3	10055.3	180.113	118.518	93.2095	108.356	84.2962	42.8491	42.835	32.8812	P47802	Mtx1	4	4	-0.847446	0.038822	0.174201	No	-1.302	0.008844	0.10378	No
P47809	Dual specificity mitogen-activated protein kinase kinase 4	Map2k4	sp|P47809|MP2K4_MOUSE Dual specificity mitogen-activated protein kinase kinase 4 OS=Mus musculus OX=10090 GN=Map2k4 PE=1 SV=2	6	7	5	7	4	3	2	5	44.113	53819.7	90673.9	39702.6	71297.1	44512.2	42583.8	23122.9	34654.9	250.124	357.495	168.224	309.448	140.519	127.704	74.4698	113.323	P47809	Map2k4	4	4	-0.818487	0.055376	0.211706	No	-1.25093	0.007347	0.097136	No
P47811;P47811-4;P47811-2	Mitogen-activated protein kinase 14	Mapk14	sp|P47811|MK14_MOUSE Mitogen-activated protein kinase 14 OS=Mus musculus OX=10090 GN=Mapk14 PE=1 SV=3;sp|P47811-4|MK14_MOUSE Isoform 4 of Mitogen-activated protein kinase 14 OS=Mus musculus OX=10090 GN=Mapk14;sp|P47811-2|MK14_MOUSE Isoform 2 of Mitogen-act	9	8	9	8	4	6	6	3	41.287	200242	97427	136457	122599	81841.7	101840	93875.4	31232.4	930.614	384.12	578.182	532.113	258.363	305.408	302.335	102.131	P47811	Mapk14	4	4	-0.850342	0.083641	0.268075	No	-1.32457	0.02455	0.16838	No
P47856-2;P47856;Q9Z2Z9	Glutamine--fructose-6-phosphate aminotransferase [isomerizing] 1	Gfpt1	sp|P47856-2|GFPT1_MOUSE Isoform 2 of Glutamine--fructose-6-phosphate aminotransferase [isomerizing] 1 OS=Mus musculus OX=10090 GN=Gfpt1;sp|P47856|GFPT1_MOUSE Glutamine--fructose-6-phosphate aminotransferase [isomerizing] 1 OS=Mus musculus OX=10090 GN=Gfpt1	14	10	11	13	19	16	18	14	76.722	67398.2	89187.3	79627.3	89303.3	338865	375397	308975	307810	313.229	351.634	337.388	387.6	1069.75	1125.77	995.086	1006.55	P47856-2	Gfpt1	4	4	2.03176	2e-06	0.003468	Yes	1.59448	<0.000001	0.00149	Yes
P47911	60S ribosomal protein L6	Rpl6	sp|P47911|RL6_MOUSE 60S ribosomal protein L6 OS=Mus musculus OX=10090 GN=Rpl6 PE=1 SV=3	9	14	11	14	15	14	15	16	33.509	919002	1.54331e+06	1.27552e+06	1.40208e+06	2.20954e+06	1.79665e+06	1.58163e+06	2.20298e+06	4271.01	6084.72	5404.5	6085.4	6975.2	5387.95	5093.8	7203.83	P47911	Rpl6	4	4	0.600029	0.022676	0.128851	No	0.174875	0.362851	0.640841	No
P47915	60S ribosomal protein L29	Rpl29	sp|P47915|RL29_MOUSE 60S ribosomal protein L29 OS=Mus musculus OX=10090 GN=Rpl29 PE=1 SV=2	3	4	5	4	3	5	3	5	17.587	189062	246668	313890	261178	319488	428833	321467	361452	878.656	972.524	1329.98	1133.58	1008.58	1286.02	1035.32	1181.96	P47915	Rpl29	4	4	0.501772	0.02945	0.147307	No	0.0644548	0.643509	0.840584	No
P47941	Crk-like protein	Crkl	sp|P47941|CRKL_MOUSE Crk-like protein OS=Mus musculus OX=10090 GN=Crkl PE=1 SV=2	8	6	5	9	10	5	5	5	33.83	67585.8	43231.7	21159.8	72289.9	89746.3	75068.5	46795.6	43108.6	314.101	170.448	89.6562	313.758	283.317	225.122	150.71	140.967	P47941	Crkl	4	4	0.318448	0.437588	0.664674	No	-0.150291	0.940993	0.988582	No
P47962	60S ribosomal protein L5	Rpl5	sp|P47962|RL5_MOUSE 60S ribosomal protein L5 OS=Mus musculus OX=10090 GN=Rpl5 PE=1 SV=3	12	11	14	11	11	13	13	11	34.4	400200	433403	476159	436767	1.29277e+06	698978	1.08662e+06	1.52713e+06	1859.91	1708.75	2017.53	1895.69	4081.11	2096.16	3499.57	4993.78	P47962	Rpl5	4	4	1.39887	0.00163	0.034722	Yes	0.971457	0.015875	0.138966	No
P47963	60S ribosomal protein L13	Rpl13	sp|P47963|RL13_MOUSE 60S ribosomal protein L13 OS=Mus musculus OX=10090 GN=Rpl13 PE=1 SV=3	10	11	8	8	7	6	4	10	24.305	1.30888e+06	1.73544e+06	1.39755e+06	1.43214e+06	2.26173e+06	1.79558e+06	1.03715e+06	2.50874e+06	6082.93	6842.22	5921.55	6215.86	7139.98	5384.76	3340.25	8203.66	P47963	Rpl13	4	4	0.372264	0.34604	0.590122	No	-0.0583788	0.657625	0.848342	No
P47964	60S ribosomal protein L36	Rpl36	sp|P47964|RL36_MOUSE 60S ribosomal protein L36 OS=Mus musculus OX=10090 GN=Rpl36 PE=1 SV=2	3	2	2	2	3	1	3	2	12.215	586241	600210	523286	520950	573735	190729	480677	438761	2724.52	2366.42	2217.21	2261.06	1811.2	571.975	1548.07	1434.76	P47964	Rpl36	4	4	-0.40568	0.200131	0.434978	No	-0.834551	0.046591	0.230667	No
P47968	Ribose-5-phosphate isomerase	Rpia	sp|P47968|RPIA_MOUSE Ribose-5-phosphate isomerase OS=Mus musculus OX=10090 GN=Rpia PE=1 SV=2	6	5	3	7	4	2	5	4	32.45	97908.5	95887.3	72984	124523	68319.2	18608.8	91217.3	87526.6	455.024	378.05	309.24	540.465	215.674	55.8057	293.775	286.215	P47968	Rpia	4	4	-0.558641	0.222258	0.460003	No	-0.982819	0.088272	0.321619	No
P48024	Eukaryotic translation initiation factor 1	Eif1	sp|P48024|EIF1_MOUSE Eukaryotic translation initiation factor 1 OS=Mus musculus OX=10090 GN=Eif1 PE=1 SV=2	3	3	3	3	4	3	2	3	12.746	274055	393758	10679.2	384285	536535	392240	160884	342300	1273.65	1552.45	45.2489	1667.9	1693.77	1176.28	518.142	1119.33	P48024	Eif1	4	4	0.43015	0.404408	0.639012	No	-0.0101192	0.594238	0.815868	No
P48025;P43404-3;P43404-2;Q8BZ25	Tyrosine-protein kinase SYK	Syk	sp|P48025|KSYK_MOUSE Tyrosine-protein kinase SYK OS=Mus musculus OX=10090 GN=Syk PE=1 SV=2	11	11	10	12	11	8	4	7	71.376	45837.6	69217.7	39505.7	89346.7	73378.7	46970.1	14669.2	50570.6	213.028	272.901	167.389	387.789	231.647	140.858	47.2437	165.367	P48025	Syk	4	4	-0.394228	0.386381	0.623748	No	-0.831324	0.133131	0.395536	No
P48036	Annexin A5	Anxa5	sp|P48036|ANXA5_MOUSE Annexin A5 OS=Mus musculus OX=10090 GN=Anxa5 PE=1 SV=1	24	22	24	25	27	26	23	28	35.752	6.79434e+06	6.88759e+06	7.39826e+06	6.77568e+06	1.05103e+07	1.0053e+07	8.27791e+06	1.11546e+07	31576.3	27155.3	31347.2	29408.3	33179.6	30147.8	26659.9	36476	P48036	Anxa5	4	4	0.521868	0.001909	0.036865	Yes	0.0818638	0.518469	0.768022	No
P48193-2;P48193	Protein 4.1	Epb41	sp|P48193-2|41_MOUSE Isoform 2 of Protein 4.1 OS=Mus musculus OX=10090 GN=Epb41;sp|P48193|41_MOUSE Protein 4.1 OS=Mus musculus OX=10090 GN=Epb41 PE=1 SV=2	8	11	5	11	9	10	7	7	89.663	16614.3	18934.3	7015.51	27854.1	43897.2	45031	24208.2	32501.9	77.2141	74.6512	29.7254	120.894	138.577	135.043	77.9651	106.282	P48193-2	Epb41	4	4	1.04837	0.047731	0.19598	No	0.598067	0.170624	0.451011	No
P48410	ATP-binding cassette sub-family D member 1	Abcd1	sp|P48410|ABCD1_MOUSE ATP-binding cassette sub-family D member 1 OS=Mus musculus OX=10090 GN=Abcd1 PE=1 SV=1	3	2	4	3	3	3	3	2	81.858	11068.9	10874	22087.6	12580.5	12759	10346.1	11256.6	8672.13	51.442	42.8724	93.5873	54.6026	40.2785	31.0269	36.253	28.3582	P48410	Abcd1	4	4	-0.395609	0.245734	0.492194	No	-0.835289	0.026294	0.173571	No
P48428	Tubulin-specific chaperone A	Tbca	sp|P48428|TBCA_MOUSE Tubulin-specific chaperone A OS=Mus musculus OX=10090 GN=Tbca PE=1 SV=3	2	2	4	1	3	3	2	3	12.758	23721.3	24992.2	54047.2	10742.8	112940	69583.2	131728	120471	110.243	98.5354	229.003	46.6266	356.536	208.672	424.242	393.943	P48428	Tbca	4	4	1.93736	0.006378	0.063571	No	1.51392	0.018187	0.146354	No
P48441	Alpha-L-iduronidase	Idua	sp|P48441|IDUA_MOUSE Alpha-L-iduronidase OS=Mus musculus OX=10090 GN=Idua PE=1 SV=2	3	1	1	1	1	1	2	1	71.253	6835.51	1961.48	2100	2004.83	2165.49	2170.22	1813.14	3145.64	31.7677	7.73341	8.89789	8.70148	6.83614	6.50827	5.83941	10.2864	P48441	Idua	4	4	-0.473125	0.588876	0.761709	No	-0.954246	0.216653	0.504018	No
P48678;P48678-2;P48678-3	Prelamin-A/C;Lamin-A/C	Lmna	sp|P48678|LMNA_MOUSE Prelamin-A/C OS=Mus musculus OX=10090 GN=Lmna PE=1 SV=2;sp|P48678-2|LMNA_MOUSE Isoform C of Prelamin-A/C OS=Mus musculus OX=10090 GN=Lmna;sp|P48678-3|LMNA_MOUSE Isoform C2 of Prelamin-A/C OS=Mus musculus OX=10090 GN=Lmna	34	33	33	31	35	33	33	37	74.237	1.67038e+06	1.37985e+06	1.57537e+06	1.34508e+06	2.22269e+06	2.35969e+06	2.05552e+06	2.14544e+06	7763.02	5440.28	6674.99	5838	7016.73	7076.44	6620	7015.68	P48678	Lmna	4	4	0.556872	0.000623	0.02371	Yes	0.108705	0.33189	0.61593	No
P48722;P48722-2	Heat shock 70 kDa protein 4L	Hspa4l	sp|P48722|HS74L_MOUSE Heat shock 70 kDa protein 4L OS=Mus musculus OX=10090 GN=Hspa4l PE=1 SV=2;sp|P48722-2|HS74L_MOUSE Isoform 2 of Heat shock 70 kDa protein 4L OS=Mus musculus OX=10090 GN=Hspa4l	8	12	11	10	9	15	12	15	94.381	22109.7	41251.7	47733.8	41907.2	35297.1	97010.2	59864.7	86568.5	102.753	162.641	202.253	181.888	111.428	290.923	192.801	283.082	P48722	Hspa4l	4	4	0.865368	0.093603	0.282973	No	0.435195	0.363975	0.641029	No
P48758	Carbonyl reductase [NADPH] 1	Cbr1	sp|P48758|CBR1_MOUSE Carbonyl reductase [NADPH] 1 OS=Mus musculus OX=10090 GN=Cbr1 PE=1 SV=3	9	7	7	10	8	7	7	10	30.641	166346	154569	183293	206475	133598	193604	199067	226303	773.086	609.413	776.629	896.156	421.751	580.597	641.117	740.018	P48758	Cbr1	4	4	0.0826229	0.739768	0.853975	No	-0.358235	0.120811	0.377064	No
P48962;Q3V132	ADP/ATP translocase 1	Slc25a4	sp|P48962|ADT1_MOUSE ADP/ATP translocase 1 OS=Mus musculus OX=10090 GN=Slc25a4 PE=1 SV=4	16	15	16	16	14	16	16	12	32.904	2.74013e+06	3.3293e+06	3.32879e+06	2.88777e+06	3.42807e+06	3.8559e+06	3.03796e+06	3.46366e+06	12734.6	13126.3	14104.4	12533.7	10821.9	11563.4	9784.05	11326.3	P48962	Slc25a4	4	4	0.166146	0.149048	0.367689	No	-0.271417	0.005949	0.087458	No
P48999	Arachidonate 5-lipoxygenase	Alox5	sp|P48999|LOX5_MOUSE Polyunsaturated fatty acid 5-lipoxygenase OS=Mus musculus OX=10090 GN=Alox5 PE=1 SV=3	31	34	32	31	30	28	30	28	77.966	2.71165e+06	3.2852e+06	2.04008e+06	2.22537e+06	2.31001e+06	1.27767e+06	1.71688e+06	1.74905e+06	12602.2	12952.4	8644.01	9658.72	7292.39	3831.6	5529.38	5719.46	P48999	Alox5	4	4	-0.540918	0.056599	0.214184	No	-0.97107	0.006202	0.088875	No
P49312;P49312-2	Heterogeneous nuclear ribonucleoprotein A1;Heterogeneous nuclear ribonucleoprotein A1, N-terminally processed	Hnrnpa1	sp|P49312|ROA1_MOUSE Heterogeneous nuclear ribonucleoprotein A1 OS=Mus musculus OX=10090 GN=Hnrnpa1 PE=1 SV=2;sp|P49312-2|ROA1_MOUSE Isoform Short of Heterogeneous nuclear ribonucleoprotein A1 OS=Mus musculus OX=10090 GN=Hnrnpa1	14	12	12	14	11	10	11	15	34.196	714241	956402	689638	634250	948425	618553	794778	871526	3319.4	3770.76	2922.06	2752.82	2994.05	1854.97	2559.66	2849.92	P49312	Hnrnpa1	4	4	0.110669	0.571712	0.74949	No	-0.315363	0.126623	0.38583	No
P49443	Protein phosphatase 1A	Ppm1a	sp|P49443|PPM1A_MOUSE Protein phosphatase 1A OS=Mus musculus OX=10090 GN=Ppm1a PE=1 SV=1	3	3	6	5	3	4	3	2	42.432	13010.9	30404.6	46125.5	36387.9	15683	15279.4	20658.2	17316.2	60.4673	119.874	195.438	157.933	49.509	45.8212	66.5319	56.6247	P49443	Ppm1a	4	4	-0.869262	0.1214	0.32678	No	-1.28852	0.022643	0.164056	No
P49586	Choline-phosphate cytidylyltransferase A	Pcyt1a	sp|P49586|PCY1A_MOUSE Choline-phosphate cytidylyltransferase A OS=Mus musculus OX=10090 GN=Pcyt1a PE=1 SV=1	9	11	11	13	10	11	10	12	41.666	258015	420018	309868	342873	452592	539987	349026	496725	1199.11	1655.98	1312.94	1488.16	1428.77	1619.36	1124.07	1624.31	P49586	Pcyt1a	4	4	0.46613	0.057347	0.216274	No	0.0353535	0.855179	0.952696	No
P49615	Cyclin-dependent-like kinase 5	Cdk5	sp|P49615|CDK5_MOUSE Cyclin-dependent-like kinase 5 OS=Mus musculus OX=10090 GN=Cdk5 PE=1 SV=1	5	6	4	5	4	3	5	6	33.288	20336.8	30824.4	12555	22721.3	15321.4	11131.3	11585.2	37136.1	94.5143	121.53	53.1966	98.6167	48.3676	33.3816	37.3114	121.436	P49615	Cdk5	4	4	-0.201423	0.532966	0.732577	No	-0.613128	0.17459	0.455322	No
P49710	Hematopoietic lineage cell-specific protein	Hcls1	sp|P49710|HCLS1_MOUSE Hematopoietic lineage cell-specific protein OS=Mus musculus OX=10090 GN=Hcls1 PE=1 SV=2	8	10	11	13	9	11	9	11	54.24	174039	180031	202540	251707	317517	381635	254101	240202	808.837	709.799	858.18	1092.47	1002.36	1144.48	818.359	785.468	P49710	Hcls1	4	4	0.562151	0.029842	0.148314	No	0.112505	0.556018	0.791432	No
P49717;Q9CWV1-2;Q9CWV1	DNA replication licensing factor MCM4	Mcm4	sp|P49717|MCM4_MOUSE DNA replication licensing factor MCM4 OS=Mus musculus OX=10090 GN=Mcm4 PE=1 SV=1	8	14	12	16	7	8	6	5	96.735	40991.1	76952.5	71944.8	82800.6	40619.6	28018.9	11593.2	28468.8	190.504	303.396	304.837	359.377	128.231	84.0258	37.3373	93.094	P49717	Mcm4	4	4	-1.3269	0.020084	0.121899	No	-1.75681	0.004905	0.079441	No
P49718	DNA replication licensing factor MCM5	Mcm5	sp|P49718|MCM5_MOUSE DNA replication licensing factor MCM5 OS=Mus musculus OX=10090 GN=Mcm5 PE=1 SV=2	10	14	8	13	9	7	5	7	82.406	61963.1	101214	39843.4	102537	42594.2	65777.3	30451	33464.5	287.97	399.05	168.82	445.04	134.464	197.259	98.0705	109.43	P49718	Mcm5	4	4	-0.826632	0.101584	0.299527	No	-1.27053	0.01858	0.146453	No
P49722	Proteasome subunit alpha type-2	Psma2	sp|P49722|PSA2_MOUSE Proteasome subunit alpha type-2 OS=Mus musculus OX=10090 GN=Psma2 PE=1 SV=3	6	6	6	7	7	7	8	7	25.926	88297.2	136401	148560	206866	289038	336080	475510	194849	410.356	537.779	629.462	897.855	912.452	1007.87	1531.43	637.164	P49722	Psma2	4	4	1.15905	0.020276	0.122692	No	0.724025	0.08907	0.322713	No
P49962	Signal recognition particle 9 kDa protein	Srp9	sp|P49962|SRP09_MOUSE Signal recognition particle 9 kDa protein OS=Mus musculus OX=10090 GN=Srp9 PE=1 SV=2	1	2	2	2	3	3	1	3	10.194	42769.8	103841	91673.5	111514	324719	218092	82839.6	273953	198.77	409.408	388.429	483.999	1025.09	654.035	266.793	895.837	P49962	Srp9	4	4	1.36277	0.055839	0.21304	No	0.940596	0.154629	0.426647	No
P50171;P50171-2	Estradiol 17-beta-dehydrogenase 8	Hsd17b8	sp|P50171|DHB8_MOUSE Estradiol 17-beta-dehydrogenase 8 OS=Mus musculus OX=10090 GN=Hsd17b8 PE=1 SV=2;sp|P50171-2|DHB8_MOUSE Isoform Long of Estradiol 17-beta-dehydrogenase 8 OS=Mus musculus OX=10090 GN=Hsd17b8	1	1	2	5	3	3	2	2	26.588	7553.13	8198.72	17416.6	41144.5	26035.2	30043.7	21498	11227.3	35.1027	32.3247	73.7958	178.578	82.1895	90.0977	69.2364	36.7136	P50171	Hsd17b8	4	4	0.257012	0.452606	0.676271	No	-0.200861	0.901594	0.972639	No
P50247	Adenosylhomocysteinase	Ahcy	sp|P50247|SAHH_MOUSE Adenosylhomocysteinase OS=Mus musculus OX=10090 GN=Ahcy PE=1 SV=3	22	19	22	21	18	16	20	19	47.688	2.19681e+06	1.90781e+06	2.71399e+06	2.19637e+06	2.29501e+06	1.81796e+06	1.82674e+06	1.97786e+06	10209.5	7521.81	11499.4	9532.83	7245.04	5451.87	5883.2	6467.67	P50247	Ahcy	4	4	-0.187266	0.213458	0.449528	No	-0.630021	0.007358	0.097136	No
P50295;P50296;P50294	Arylamine N-acetyltransferase 2	Nat2	sp|P50295|ARY2_MOUSE Arylamine N-acetyltransferase 2 OS=Mus musculus OX=10090 GN=Nat2 PE=1 SV=1	7	6	5	5	3	4	8	4	33.701	63319.1	70261	52270.3	47922.6	36561.5	51195.2	67497.8	54705.3	294.272	277.014	221.474	207.997	115.42	153.529	217.383	178.888	P50295	Nat2	4	4	-0.154996	0.46839	0.688456	No	-0.589189	0.036357	0.203576	No
P50396	Rab GDP dissociation inhibitor alpha	Gdi1	sp|P50396|GDIA_MOUSE Rab GDP dissociation inhibitor alpha OS=Mus musculus OX=10090 GN=Gdi1 PE=1 SV=3	18	15	14	15	13	17	18	16	50.521	102950	112794	58234.1	55235.8	70966	98996	165578	142927	478.453	444.707	246.744	239.738	224.03	296.878	533.262	467.376	P50396	Gdi1	4	4	0.539396	0.210896	0.446347	No	0.110209	0.809633	0.931851	No
P50427	Steryl-sulfatase	Sts	sp|P50427|STS_MOUSE Steryl-sulfatase OS=Mus musculus OX=10090 GN=Sts PE=1 SV=1	9	6	10	5	7	6	7	5	66.59	57853.7	39865.3	48156.1	28686.7	75552.5	57366.6	55444.1	39085	268.872	157.175	204.042	124.508	238.509	172.036	178.563	127.809	P50427	Sts	4	4	0.3818	0.228829	0.468917	No	-0.0738981	0.875719	0.962779	No
P50428	Arylsulfatase A	Arsa	sp|P50428|ARSA_MOUSE Arylsulfatase A OS=Mus musculus OX=10090 GN=Arsa PE=1 SV=2	5	5	6	4	4	3	4	2	53.748	26522.1	358999	123761	85594.4	52804.7	34373.6	83357.8	48386.7	123.26	1415.41	524.389	371.503	166.697	103.083	268.462	158.226	P50428	Arsa	4	4	-1.44217	0.291785	0.540121	No	-1.80553	0.125795	0.384523	No
P50516;P50516-2	V-type proton ATPase catalytic subunit A	Atp6v1a	sp|P50516|VATA_MOUSE V-type proton ATPase catalytic subunit A OS=Mus musculus OX=10090 GN=Atp6v1a PE=1 SV=2;sp|P50516-2|VATA_MOUSE Isoform 2 of V-type proton ATPase catalytic subunit A OS=Mus musculus OX=10090 GN=Atp6v1a	16	19	18	14	17	15	20	18	68.325	173507	227175	313395	190596	323555	355601	291939	328496	806.365	895.67	1327.89	827.24	1021.42	1066.41	940.219	1074.19	P50516	Atp6v1a	4	4	0.522588	0.029818	0.148314	No	0.0888727	0.521126	0.768022	No
P50518;Q9D593	V-type proton ATPase subunit E 1	Atp6v1e1	sp|P50518|VATE1_MOUSE V-type proton ATPase subunit E 1 OS=Mus musculus OX=10090 GN=Atp6v1e1 PE=1 SV=2	8	3	4	4	3	5	7	3	26.157	100004	44958.5	76597.8	50886.5	85786.2	160198	136975	94476.7	464.764	177.255	324.552	220.861	270.815	480.416	441.143	308.942	P50518	Atp6v1e1	4	4	0.809332	0.050071	0.200905	No	0.338382	0.320037	0.605596	No
P50543	Protein S100-A11	S100a11	sp|P50543|S10AB_MOUSE Protein S100-A11 OS=Mus musculus OX=10090 GN=S100a11 PE=1 SV=1	2	1	1	1	2	1	2	2	11.083	10863.6	5212.9	12761.1	7269.83	55362.2	30636.9	48313.1	38313.3	50.488	20.5526	54.0702	31.553	174.771	91.8767	155.597	125.286	P50543	S100a11	4	4	2.25728	0.000558	0.02249	Yes	1.80527	0.002822	0.063994	No
P50544	Very long-chain specific acyl-CoA dehydrogenase, mitochondrial	Acadvl	sp|P50544|ACADV_MOUSE Very long-chain specific acyl-CoA dehydrogenase, mitochondrial OS=Mus musculus OX=10090 GN=Acadvl PE=1 SV=3	12	11	13	9	9	9	10	9	70.875	87980.7	88618.1	101662	72856.3	93782.2	112057	85154	102456	408.885	349.39	430.753	316.216	296.057	336.047	274.247	335.033	P50544	Acadvl	4	4	0.164222	0.247749	0.494636	No	-0.278048	0.072387	0.290655	No
P50580;P50580-2	Proliferation-associated protein 2G4	Pa2g4	sp|P50580|PA2G4_MOUSE Proliferation-associated protein 2G4 OS=Mus musculus OX=10090 GN=Pa2g4 PE=1 SV=3;sp|P50580-2|PA2G4_MOUSE Isoform 2 of Proliferation-associated protein 2G4 OS=Mus musculus OX=10090 GN=Pa2g4	15	16	15	16	13	16	18	17	43.698	666563	823530	764440	803229	896372	1.10829e+06	992598	1.10727e+06	3097.81	3246.89	3239	3486.23	2829.72	3323.65	3196.77	3620.8	P50580	Pa2g4	4	4	0.424742	0.005469	0.059785	No	-0.0109688	0.857945	0.953952	No
P51125-2;P51125-6;P51125;P51125-7;P51125-3;P51125-5;P51125-4	Calpastatin	Cast	sp|P51125-2|ICAL_MOUSE Isoform 2 of Calpastatin OS=Mus musculus OX=10090 GN=Cast;sp|P51125-6|ICAL_MOUSE Isoform 6 of Calpastatin OS=Mus musculus OX=10090 GN=Cast;sp|P51125|ICAL_MOUSE Calpastatin OS=Mus musculus OX=10090 GN=Cast PE=1 SV=2;sp|P51125-7|ICAL_M	11	14	10	13	12	13	10	14	82.735	56105	97185.4	58895.7	100465	104781	192712	62068.8	142770	260.745	383.168	249.547	436.047	330.778	577.923	199.899	466.863	P51125-2	Cast	4	4	0.684085	0.187936	0.421302	No	0.244886	0.662783	0.84964	No
P51150	Ras-related protein Rab-7a	Rab7a	sp|P51150|RAB7A_MOUSE Ras-related protein Rab-7a OS=Mus musculus OX=10090 GN=Rab7a PE=1 SV=2	12	12	10	11	13	11	12	12	23.489	1.41509e+06	1.46599e+06	1.28922e+06	1.3759e+06	2.69431e+06	2.70426e+06	2.70045e+06	2.13181e+06	6576.56	5779.87	5462.54	5971.77	8505.58	8109.79	8697.09	6971.09	P51150	Rab7a	4	4	0.883354	8.4e-05	0.009533	Yes	0.440399	0.002972	0.064801	No
P51174	Long-chain specific acyl-CoA dehydrogenase, mitochondrial	Acadl	sp|P51174|ACADL_MOUSE Long-chain specific acyl-CoA dehydrogenase, mitochondrial OS=Mus musculus OX=10090 GN=Acadl PE=1 SV=2	15	12	12	13	14	13	13	12	47.907	801764	750750	641130	781474	935999	691153	820509	755053	3726.15	2959.94	2716.53	3391.81	2954.82	2072.69	2642.54	2469.05	P51174	Acadl	4	4	0.106348	0.417563	0.648798	No	-0.335587	0.062565	0.268255	No
P51410	60S ribosomal protein L9	Rpl9	sp|P51410|RL9_MOUSE 60S ribosomal protein L9 OS=Mus musculus OX=10090 GN=Rpl9 PE=2 SV=2	7	6	7	6	6	6	6	5	21.881	644795	824855	1.0758e+06	640878	838515	992798	1.14541e+06	875602	2996.65	3252.11	4558.28	2781.58	2647.08	2977.29	3688.92	2863.25	P51410	Rpl9	4	4	0.273835	0.196307	0.430432	No	-0.158295	0.476556	0.738604	No
P51569	Alpha-galactosidase A	Gla	sp|P51569|AGAL_MOUSE Alpha-galactosidase A OS=Mus musculus OX=10090 GN=Gla PE=1 SV=1	4	5	2	2	4	4	4	2	47.642	13733	33175.5	13331.8	14522.9	42015.5	33331.8	45800.6	8085.63	63.8236	130.799	56.488	63.0335	132.637	99.9583	147.505	26.4403	P51569	Gla	4	4	0.789578	0.373679	0.612077	No	0.371974	0.764398	0.905751	No
P51576	P2X purinoceptor 1	P2rx1	sp|P51576|P2RX1_MOUSE P2X purinoceptor 1 OS=Mus musculus OX=10090 GN=P2rx1 PE=2 SV=1	2	5	2	5	4	5	5	3	44.85	15367.8	32592.6	18299.5	53207.1	73681	70337.6	64728.8	30794.3	71.4209	128.501	77.5369	230.933	232.601	210.935	208.466	100.699	P51576	P2rx1	4	4	1.00367	0.071825	0.246074	No	0.566134	0.217225	0.504018	No
P51660	Peroxisomal multifunctional enzyme type 2;(3R)-hydroxyacyl-CoA dehydrogenase;Enoyl-CoA hydratase 2	Hsd17b4	sp|P51660|DHB4_MOUSE Peroxisomal multifunctional enzyme type 2 OS=Mus musculus OX=10090 GN=Hsd17b4 PE=1 SV=3	14	19	13	16	11	12	11	9	79.481	140384	236088	158591	241855	114374	140407	166388	129740	652.425	930.811	671.963	1049.71	361.063	421.065	535.871	424.253	P51660	Hsd17b4	4	4	-0.495946	0.087067	0.273082	No	-0.923659	0.004673	0.077941	No
P51859	Hepatoma-derived growth factor	Hdgf	sp|P51859|HDGF_MOUSE Hepatoma-derived growth factor OS=Mus musculus OX=10090 GN=Hdgf PE=1 SV=2	14	12	9	12	14	13	11	10	26.268	1.28639e+06	1.31081e+06	810407	1.24233e+06	1.4598e+06	1.91716e+06	1.15551e+06	1.16482e+06	5978.41	5168.07	3433.77	5392.05	4608.38	5749.36	3721.45	3809	P51859	Hdgf	4	4	0.293066	0.274202	0.523075	No	-0.158993	0.530917	0.776345	No
P51863	V-type proton ATPase subunit d 1	Atp6v0d1	sp|P51863|VA0D1_MOUSE V-type proton ATPase subunit d 1 OS=Mus musculus OX=10090 GN=Atp6v0d1 PE=1 SV=2	6	5	4	3	6	4	2	4	40.301	84879.7	36396.8	69071.9	39816.8	85934.3	134269	21520.5	113947	394.474	143.5	292.664	172.816	271.283	402.658	69.309	372.609	P51863	Atp6v0d1	4	4	0.62787	0.542243	0.73873	No	0.15318	0.993997	>0.999999	No
P51881	ADP/ATP translocase 2;ADP/ATP translocase 2, N-terminally processed	Slc25a5	sp|P51881|ADT2_MOUSE ADP/ATP translocase 2 OS=Mus musculus OX=10090 GN=Slc25a5 PE=1 SV=3	16	13	15	15	13	16	16	13	32.931	1.89e+06	2.19155e+06	1.98531e+06	1.83399e+06	2.44704e+06	3.25443e+06	1.91795e+06	2.85522e+06	8783.67	8640.51	8411.94	7960.03	7724.96	9759.68	6176.96	9336.65	P51881	Slc25a5	4	4	0.406819	0.069134	0.240389	No	-0.0344692	0.726952	0.890536	No
P51912	Neutral amino acid transporter B(0)	Slc1a5	sp|P51912|AAAT_MOUSE Neutral amino acid transporter B(0) OS=Mus musculus OX=10090 GN=Slc1a5 PE=1 SV=2	2	2	2	3	2	2	2	2	58.482	9383.42	16669.5	12426.4	16846.8	23144.7	10316.1	20096.1	20596.1	43.6089	65.722	52.652	73.1197	73.0646	30.9369	64.7217	67.3501	P51912	Slc1a5	4	4	0.422544	0.27524	0.523821	No	0.00594376	0.906299	0.973628	No
P52332;Q62120	Tyrosine-protein kinase JAK1	Jak1	sp|P52332|JAK1_MOUSE Tyrosine-protein kinase JAK1 OS=Mus musculus OX=10090 GN=Jak1 PE=1 SV=1	13	12	12	9	10	11	11	6	133.37	27328.4	35482.4	36412	19735.4	25611.3	30117.8	35110.3	17518.8	127.007	139.895	154.281	85.6569	80.8513	90.3199	113.076	57.2871	P52332	Jak1	4	4	-0.134647	0.658112	0.803215	No	-0.569498	0.081566	0.31019	No
P52431	DNA polymerase delta catalytic subunit	Pold1	sp|P52431|DPOD1_MOUSE DNA polymerase delta catalytic subunit OS=Mus musculus OX=10090 GN=Pold1 PE=1 SV=2	6	5	3	7	2	4	1	1	123.79	5478.89	5347.87	3752.02	13745.3	2325.16	11624.5	2978.71	4972.09	25.4628	21.0848	15.8977	59.6581	7.34022	34.8607	9.59324	16.2589	P52431	Pold1	4	4	-0.371064	0.489218	0.700759	No	-0.843371	0.203451	0.486164	No
P52480-2	Pyruvate kinase PKM	Pkm	sp|P52480-2|KPYM_MOUSE Isoform M1 of Pyruvate kinase PKM OS=Mus musculus OX=10090 GN=Pkm	29	32	34	32	30	32	29	31	57.984	33221.9	48898.2	19137.9	68589.1	96698.7	87066.9	58806.8	84949.7	154.397	192.788	81.0893	297.695	305.264	261.104	189.393	277.788	P52480-2	Pkm	4	4	0.947355	0.044693	0.189429	No	0.509627	0.179294	0.462314	No
P52480;P53657	Pyruvate kinase PKM	Pkm	sp|P52480|KPYM_MOUSE Pyruvate kinase PKM OS=Mus musculus OX=10090 GN=Pkm PE=1 SV=4	32	34	34	32	31	33	30	31	57.844	5.5163e+06	7.11119e+06	6.36554e+06	6.20299e+06	7.69636e+06	8.18187e+06	8.14077e+06	8.39867e+06	25636.7	28036.9	26971.4	26922.7	24296.4	24536.5	26218.2	27464	P52480	Pkm	4	4	0.363584	0.003596	0.049401	Yes	-0.0694092	0.203485	0.486164	No
P52503	NADH dehydrogenase [ubiquinone] iron-sulfur protein 6, mitochondrial	Ndufs6	sp|P52503|NDUS6_MOUSE NADH dehydrogenase [ubiquinone] iron-sulfur protein 6, mitochondrial OS=Mus musculus OX=10090 GN=Ndufs6 PE=1 SV=2	4	4	4	3	4	3	3	3	13.02	169917	86531.8	141092	137618	135008	132521	104282	240601	789.681	341.164	597.819	597.3	426.202	397.416	335.851	786.775	P52503	Ndufs6	4	4	0.194536	0.637821	0.791159	No	-0.257137	0.483102	0.745064	No
P52623	Uridine-cytidine kinase 1	Uck1	sp|P52623|UCK1_MOUSE Uridine-cytidine kinase 1 OS=Mus musculus OX=10090 GN=Uck1 PE=1 SV=2	5	4	3	2	3	3	2	4	31.068	42170.6	25299.6	35188.5	21277.8	43367.1	50909.4	26167.1	27236.1	195.986	99.7472	149.097	92.3515	136.904	152.672	84.274	89.063	P52623	Uck1	4	4	0.25287	0.484659	0.697064	No	-0.21467	0.58113	0.810026	No
P52760	Ribonuclease UK114	Hrsp12	sp|P52760|RIDA_MOUSE 2-iminobutanoate/2-iminopropanoate deaminase OS=Mus musculus OX=10090 GN=Rida PE=1 SV=3	1	1	1	1	1	1	1	1	14.255	12784.6	10666.2	14528.8	12180.5	28710.8	22661	20045.3	17436.3	59.4158	42.053	61.5598	52.8667	90.6362	67.9578	64.5579	57.0172	P52760	Hrsp12	4	4	0.824886	0.003938	0.0515	No	0.375965	0.097017	0.338714	No
P52825	Carnitine O-palmitoyltransferase 2, mitochondrial	Cpt2	sp|P52825|CPT2_MOUSE Carnitine O-palmitoyltransferase 2, mitochondrial OS=Mus musculus OX=10090 GN=Cpt2 PE=1 SV=2	8	8	5	5	4	5	5	4	73.98	40065.2	30564.1	19082.8	13244.1	20393.6	22220.9	22701.4	18396	186.201	120.504	80.8558	57.4828	64.3798	66.6379	73.1123	60.1556	P52825	Cpt2	4	4	-0.298527	0.641016	0.793025	No	-0.751847	0.147293	0.417308	No
P52840	Sulfotransferase 1A1	Sult1a1	sp|P52840|ST1A1_MOUSE Sulfotransferase 1A1 OS=Mus musculus OX=10090 GN=Sult1a1 PE=1 SV=1	6	6	6	4	4	3	5	1	33.974	79449.9	55994.4	139073	9949.96	22324.3	36753.1	30076.3	8835.07	369.239	220.766	589.265	43.1855	70.4746	110.219	96.8638	28.891	P52840	Sult1a1	4	4	-1.53757	0.246323	0.49249	No	-1.99607	0.127248	0.386511	No
P52850;Q9EQW8;Q3UHN9;Q3UHN9-2;Q9EQH7-2	Bifunctional heparan sulfate N-deacetylase/N-sulfotransferase 2;Heparan sulfate N-deacetylase 2;Heparan sulfate N-sulfotransferase 2	Ndst2	sp|P52850|NDST2_MOUSE Bifunctional heparan sulfate N-deacetylase/N-sulfotransferase 2 OS=Mus musculus OX=10090 GN=Ndst2 PE=1 SV=1	8	7	8	14	11	6	9	6	101.2	19978.6	33565.3	29759.5	42257	29369.7	18067	22732.6	19791.9	92.8496	132.336	126.094	183.407	92.7162	54.1811	73.2127	64.7202	P52850	Ndst2	4	4	-0.481006	0.146377	0.364718	No	-0.908591	0.013503	0.130122	No
P52875	Transmembrane protein 165	Tmem165	sp|P52875|TM165_MOUSE Transmembrane protein 165 OS=Mus musculus OX=10090 GN=Tmem165 PE=1 SV=2	1	1	2	2	2	2	2	2	34.79	5597.36	9481.05	20969.4	17249.7	27586.5	32121.3	32286.5	26660	26.0134	37.3805	88.8494	74.8685	87.0867	96.3284	103.982	87.1793	P52875	Tmem165	4	4	1.15462	0.023152	0.130164	No	0.721857	0.0798	0.307595	No
P53026	60S ribosomal protein L10a	Rpl10a	sp|P53026|RL10A_MOUSE 60S ribosomal protein L10a OS=Mus musculus OX=10090 GN=Rpl10a PE=1 SV=3	7	7	4	5	6	5	4	5	24.916	629393	1.55195e+06	356758	1.12397e+06	1.15548e+06	1.27317e+06	372770	1.08779e+06	2925.07	6118.78	1511.62	4878.33	3647.69	3818.11	1200.54	3557.11	P53026	Rpl10a	4	4	0.0868201	0.816466	0.891963	No	-0.336441	0.650334	0.842887	No
P53395	Lipoamide acyltransferase component of branched-chain alpha-keto acid dehydrogenase complex, mitochondrial	Dbt	sp|P53395|ODB2_MOUSE Lipoamide acyltransferase component of branched-chain alpha-keto acid dehydrogenase complex, mitochondrial OS=Mus musculus OX=10090 GN=Dbt PE=1 SV=2	6	8	6	6	7	4	6	5	53.246	40960.9	47177.3	34752.7	43126.5	51733.3	29430.7	31002.4	34351.7	190.363	186.003	147.251	187.18	163.315	88.2595	99.8463	112.331	P53395	Dbt	4	4	-0.180256	0.349961	0.591928	No	-0.616086	0.021868	0.160846	No
P53808	Phosphatidylcholine transfer protein	Pctp	sp|P53808|PPCT_MOUSE Phosphatidylcholine transfer protein OS=Mus musculus OX=10090 GN=Pctp PE=1 SV=2	2	2	4	2	2	2	2	1	24.785	19971.5	16954.5	90592.8	77986.8	75756.9	68954.6	59722	13156.2	92.8164	66.8457	383.85	338.484	239.154	206.787	192.341	43.0213	P53808	Pctp	4	4	0.0824328	0.830614	0.900188	No	-0.372474	0.78672	0.921303	No
P53810	Phosphatidylinositol transfer protein alpha isoform	Pitpna	sp|P53810|PIPNA_MOUSE Phosphatidylinositol transfer protein alpha isoform OS=Mus musculus OX=10090 GN=Pitpna PE=1 SV=2	11	11	8	12	12	13	10	11	31.893	368755	392418	377244	458632	548340	651058	375706	474464	1713.77	1547.17	1598.42	1990.59	1731.03	1952.45	1210	1551.51	P53810	Pitpna	4	4	0.35991	0.114436	0.314515	No	-0.0879117	0.562571	0.795469	No
P53811	Phosphatidylinositol transfer protein beta isoform	Pitpnb	sp|P53811|PIPNB_MOUSE Phosphatidylinositol transfer protein beta isoform OS=Mus musculus OX=10090 GN=Pitpnb PE=1 SV=2	10	10	9	10	13	10	7	8	31.487	68977.4	125217	89471.5	116824	219198	153582	104617	126278	320.569	493.687	379.099	507.048	691.979	460.575	336.931	412.933	P53811	Pitpnb	4	4	0.592006	0.104557	0.304006	No	0.161957	0.632656	0.833996	No
P53994;P59279	Ras-related protein Rab-2A	Rab2a	sp|P53994|RAB2A_MOUSE Ras-related protein Rab-2A OS=Mus musculus OX=10090 GN=Rab2a PE=1 SV=1	11	11	9	10	9	7	8	7	23.547	527842	707109	576728	669344	859374	552328	767603	742140	2453.12	2787.88	2443.65	2905.13	2712.93	1656.37	2472.14	2426.82	P53994	Rab2a	4	4	0.235748	0.22275	0.460766	No	-0.192301	0.258034	0.549142	No
P53996-2;P53996-3	Cellular nucleic acid-binding protein	Cnbp	sp|P53996-2|CNBP_MOUSE Isoform 2 of Cellular nucleic acid-binding protein OS=Mus musculus OX=10090 GN=Cnbp;sp|P53996-3|CNBP_MOUSE Isoform 3 of Cellular nucleic acid-binding protein OS=Mus musculus OX=10090 GN=Cnbp	4	4	5	4	5	6	3	4	18.742	99832.9	62825.9	129200	56255	162185	237337	147249	147656	463.968	247.7	547.435	244.162	511.996	711.748	474.231	482.839	P53996-2	Cnbp	4	4	0.996262	0.018126	0.115695	No	0.536768	0.115971	0.370047	No
P54071	Isocitrate dehydrogenase [NADP], mitochondrial	Idh2	sp|P54071|IDHP_MOUSE Isocitrate dehydrogenase [NADP], mitochondrial OS=Mus musculus OX=10090 GN=Idh2 PE=1 SV=3	18	15	15	13	12	13	15	12	50.906	445890	376360	281225	266917	251335	259996	307202	333452	2072.25	1483.85	1191.58	1158.49	793.43	779.699	989.377	1090.4	P54071	Idh2	4	4	-0.250465	0.298993	0.548319	No	-0.693178	0.026237	0.173571	No
P54103	DnaJ homolog subfamily C member 2;DnaJ homolog subfamily C member 2, N-terminally processed	Dnajc2	sp|P54103|DNJC2_MOUSE DnaJ homolog subfamily C member 2 OS=Mus musculus OX=10090 GN=Dnajc2 PE=1 SV=2	2	4	1	2	4	4	3	2	71.721	3263.59	6509.92	4121.13	5459.49	13067.6	9066.58	9169.42	4612.77	15.1673	25.6663	17.4616	23.6956	41.2528	27.1897	29.5311	15.0839	P54103	Dnajc2	4	4	0.892003	0.069012	0.240389	No	0.46352	0.289323	0.580127	No
P54227;P63042	Stathmin	Stmn1	sp|P54227|STMN1_MOUSE Stathmin OS=Mus musculus OX=10090 GN=Stmn1 PE=1 SV=2	4	3	3	5	4	1	3	1	17.274	182598	477012	468081	734412	231494	214989	394395	40629	848.615	1880.69	1983.31	3187.54	730.795	644.728	1270.19	132.858	P54227	Stmn1	4	4	-1.07889	0.164797	0.391224	No	-1.50754	0.072668	0.290706	No
P54726	UV excision repair protein RAD23 homolog A	Rad23a	sp|P54726|RD23A_MOUSE UV excision repair protein RAD23 homolog A OS=Mus musculus OX=10090 GN=Rad23a PE=1 SV=2	1	2	1	3	2	2	3	3	39.706	9070.41	14223.9	20093.7	24396.4	12944.4	17921.3	34664.9	19318	42.1542	56.0797	85.139	105.887	40.8635	53.744	111.642	63.1705	P54726	Rad23a	4	4	0.323938	0.480369	0.696025	No	-0.102508	0.796624	0.926542	No
P54728	UV excision repair protein RAD23 homolog B	Rad23b	sp|P54728|RD23B_MOUSE UV excision repair protein RAD23 homolog B OS=Mus musculus OX=10090 GN=Rad23b PE=1 SV=2	2	2	3	3	4	5	7	4	43.512	23928.2	12044.2	43139.2	55648.6	92412.1	113321	111635	88035	111.205	47.4862	182.785	241.53	291.732	339.836	359.531	287.877	P54728	Rad23b	4	4	1.58896	0.011255	0.088381	No	1.13341	0.039591	0.213436	No
P54729	NEDD8 ultimate buster 1	Nub1	sp|P54729|NUB1_MOUSE NEDD8 ultimate buster 1 OS=Mus musculus OX=10090 GN=Nub1 PE=1 SV=2	4	8	4	4	6	5	3	3	70.306	17808.1	29860.5	21221.4	10328.1	33869.1	26443.6	27694.7	33608.8	82.7623	117.729	89.9169	44.8269	106.92	79.3016	89.1938	109.902	P54729	Nub1	4	4	0.618434	0.077046	0.256189	No	0.200872	0.423165	0.693283	No
P54775	26S protease regulatory subunit 6B	Psmc4	sp|P54775|PRS6B_MOUSE 26S proteasome regulatory subunit 6B OS=Mus musculus OX=10090 GN=Psmc4 PE=1 SV=2	12	12	7	11	9	11	13	9	47.408	134195	145849	75726.6	94333.3	154055	185552	146753	175919	623.666	575.032	320.861	409.432	486.329	556.449	472.632	575.26	P54775	Psmc4	4	4	0.557176	0.043186	0.184419	No	0.116119	0.516291	0.767773	No
P54822	Adenylosuccinate lyase	Adsl	sp|P54822|PUR8_MOUSE Adenylosuccinate lyase OS=Mus musculus OX=10090 GN=Adsl PE=1 SV=2	6	12	8	11	9	7	11	6	54.866	85993.2	136275	64570.8	117217	113158	104056	96191.3	73099.6	399.648	537.286	273.593	508.755	357.223	312.054	309.794	239.038	P54822	Adsl	4	4	-0.0640718	0.931223	0.948397	No	-0.497163	0.115785	0.370047	No
P54823	Probable ATP-dependent RNA helicase DDX6	Ddx6	sp|P54823|DDX6_MOUSE Probable ATP-dependent RNA helicase DDX6 OS=Mus musculus OX=10090 GN=Ddx6 PE=1 SV=1	12	12	11	13	11	9	9	8	54.191	97290.2	163773	109951	156092	145972	109291	85633.8	108841	452.151	645.7	465.875	677.481	460.814	327.751	275.793	355.915	P54823	Ddx6	4	4	-0.229011	0.401192	0.635878	No	-0.658108	0.023001	0.164672	No
P54923	[Protein ADP-ribosylarginine] hydrolase	Adprh	sp|P54923|ADPRH_MOUSE [Protein ADP-ribosylarginine] hydrolase OS=Mus musculus OX=10090 GN=Adprh PE=1 SV=1	5	3	1	3	3	2	4	2	40.068	41595.9	29566.9	13959.1	15820.3	19437	11559.1	13187	15573.9	193.314	116.572	59.1462	68.6642	61.3598	34.6645	42.47	50.9273	P54923	Adprh	4	4	-0.75635	0.16712	0.39435	No	-1.20833	0.04504	0.230253	No
P55258	Ras-related protein Rab-8A	Rab8a	sp|P55258|RAB8A_MOUSE Ras-related protein Rab-8A OS=Mus musculus OX=10090 GN=Rab8a PE=1 SV=2	5	8	5	8	6	7	7	7	23.668	113137	395439	263059	319765	309760	552494	544705	509335	525.8	1559.08	1114.61	1387.87	977.868	1656.87	1754.28	1665.54	P55258	Rab8a	4	4	0.812138	0.08441	0.269392	No	0.400362	0.284576	0.575505	No
P55264;P55264-2	Adenosine kinase	Adk	sp|P55264|ADK_MOUSE Adenosine kinase OS=Mus musculus OX=10090 GN=Adk PE=1 SV=2;sp|P55264-2|ADK_MOUSE Isoform Short of Adenosine kinase OS=Mus musculus OX=10090 GN=Adk	12	11	10	11	8	11	9	12	40.148	847519	973826	745892	826085	604799	835093	647875	702013	3938.8	3839.45	3160.41	3585.43	1909.27	2504.35	2086.55	2295.61	P55264	Adk	4	4	-0.282548	0.066158	0.235818	No	-0.723567	0.000598	0.032486	Yes
P55302	Alpha-2-macroglobulin receptor-associated protein	Lrpap1	sp|P55302|AMRP_MOUSE Alpha-2-macroglobulin receptor-associated protein OS=Mus musculus OX=10090 GN=Lrpap1 PE=1 SV=1	8	6	6	6	6	3	4	3	42.215	74775.8	65269.3	69960.4	61863.8	53174.4	16301.3	31515.7	58080.1	347.516	257.334	296.429	268.505	167.864	48.8859	101.5	189.924	P55302	Lrpap1	4	4	-0.773237	0.070864	0.243678	No	-1.20285	0.023454	0.164672	No
P55772	Ectonucleoside triphosphate diphosphohydrolase 1	Entpd1	sp|P55772|ENTP1_MOUSE Ectonucleoside triphosphate diphosphohydrolase 1 OS=Mus musculus OX=10090 GN=Entpd1 PE=1 SV=1	7	6	4	4	5	4	5	3	57.205	68622.6	43792	43301.6	15137.6	45015.2	35692.6	24995.6	13564.1	318.92	172.656	183.473	65.7014	142.107	107.038	80.5009	44.3551	P55772	Entpd1	4	4	-0.518562	0.4666	0.687386	No	-0.985946	0.179444	0.462314	No
P55937-1;P55937	Golgin subfamily A member 3	Golga3	sp|P55937-1|GOGA3_MOUSE Isoform 1 of Golgin subfamily A member 3 OS=Mus musculus OX=10090 GN=Golga3;sp|P55937|GOGA3_MOUSE Golgin subfamily A member 3 OS=Mus musculus OX=10090 GN=Golga3 PE=1 SV=3	5	9	7	5	10	7	7	6	162.82	3061.06	8497.3	4747.13	5871.43	12299.2	16926.7	11155.5	10726.7	14.2261	33.5018	20.1141	25.4836	38.8268	50.7614	35.9275	35.0768	P55937-1	Golga3	4	4	1.20449	0.009706	0.081281	No	0.78306	0.027624	0.179472	No
P56135	ATP synthase subunit f, mitochondrial	Atp5j2	sp|P56135|ATPK_MOUSE ATP synthase subunit f, mitochondrial OS=Mus musculus OX=10090 GN=Atp5mf PE=1 SV=3	3	3	2	3	3	3	2	2	10.344	354070	374343	377756	434453	588062	598003	484165	672887	1645.52	1475.9	1600.59	1885.64	1856.43	1793.35	1559.3	2200.36	P56135	Atp5j2	4	4	0.604915	0.002146	0.038443	Yes	0.165226	0.250563	0.541676	No
P56376	Acylphosphatase-1	Acyp1	sp|P56376|ACYP1_MOUSE Acylphosphatase-1 OS=Mus musculus OX=10090 GN=Acyp1 PE=1 SV=2	2	2	3	2	2	3	2	3	11.241	83789.7	69719.5	127615	68156	81612.9	211648	90117.3	115624	389.408	274.879	540.718	295.815	257.641	634.708	290.232	378.094	P56376	Acyp1	4	4	0.514659	0.267207	0.515534	No	0.0564184	0.9644	0.999282	No
P56391	Cytochrome c oxidase subunit 6B1	Cox6b1	sp|P56391|CX6B1_MOUSE Cytochrome c oxidase subunit 6B1 OS=Mus musculus OX=10090 GN=Cox6b1 PE=1 SV=2	3	2	3	3	3	4	2	3	10.071	158926	149865	313087	170418	334693	417785	171484	213457	738.598	590.863	1326.58	739.658	1056.58	1252.89	552.283	698.013	P56391	Cox6b1	4	4	0.521655	0.237783	0.481705	No	0.068074	0.86926	0.959374	No
P56395	Cytochrome b5	Cyb5a	sp|P56395|CYB5_MOUSE Cytochrome b5 OS=Mus musculus OX=10090 GN=Cyb5a PE=1 SV=2	7	7	6	6	6	6	6	7	15.241	3.61648e+06	3.98742e+06	4.85335e+06	3.00737e+06	5.79083e+06	5.4549e+06	5.90066e+06	5.41687e+06	16807.4	15721	20564.1	13052.8	18280.8	16358.6	19003.7	17713.3	P56395	Cyb5a	4	4	0.545003	0.008523	0.076921	No	0.109407	0.410797	0.682415	No
P56399	Ubiquitin carboxyl-terminal hydrolase 5	Usp5	sp|P56399|UBP5_MOUSE Ubiquitin carboxyl-terminal hydrolase 5 OS=Mus musculus OX=10090 GN=Usp5 PE=1 SV=1	21	19	16	16	18	18	17	18	95.832	211757	238191	153982	208629	364092	321722	259408	328427	984.129	939.103	652.435	905.505	1149.39	964.809	835.452	1073.97	P56399	Usp5	4	4	0.648425	0.008182	0.074565	No	0.20892	0.245359	0.536444	No
P56480	ATP synthase subunit beta, mitochondrial	Atp5b	sp|P56480|ATPB_MOUSE ATP synthase subunit beta, mitochondrial OS=Mus musculus OX=10090 GN=Atp5f1b PE=1 SV=2	21	23	20	21	22	24	23	23	56.3	3.03032e+06	3.03035e+06	3.25025e+06	3.62917e+06	4.76264e+06	4.76987e+06	4.33795e+06	4.09061e+06	14083.2	11947.6	13771.6	15751.6	15035	14304.3	13970.8	13376.4	P56480	Atp5b	4	4	0.473027	0.00117	0.031362	Yes	0.0291163	0.710087	0.879238	No
P56542	Deoxyribonuclease-2-alpha	Dnase2	sp|P56542|DNS2A_MOUSE Deoxyribonuclease-2-alpha OS=Mus musculus OX=10090 GN=Dnase2 PE=1 SV=1	5	7	5	9	4	4	5	7	38.81	447903	509474	412723	637739	444017	451149	304914	463783	2081.61	2008.68	1748.75	2767.96	1401.7	1352.95	982.008	1516.59	P56542	Dnase2	4	4	-0.271108	0.220404	0.458202	No	-0.712302	0.011004	0.117817	No
P56959	RNA-binding protein FUS	Fus	sp|P56959|FUS_MOUSE RNA-binding protein FUS OS=Mus musculus OX=10090 GN=Fus PE=1 SV=1	5	7	5	8	7	6	7	5	52.673	248404	219832	298356	301979	548928	382859	525225	162230	1154.44	866.72	1264.16	1310.67	1732.89	1148.15	1691.54	530.499	P56959	Fus	4	4	0.599636	0.312305	0.56103	No	0.150991	0.951408	0.9936	No
P57716	Nicastrin	Ncstn	sp|P57716|NICA_MOUSE Nicastrin OS=Mus musculus OX=10090 GN=Ncstn PE=1 SV=3	9	11	10	11	8	9	9	9	78.491	138933	151987	155011	108724	152893	137126	162312	159306	645.685	599.231	656.795	471.89	482.662	411.225	522.743	520.936	P57716	Ncstn	4	4	0.141086	0.285642	0.534684	No	-0.292831	0.080029	0.308168	No
P57725	SAM domain-containing protein SAMSN-1	Samsn1	sp|P57725|SAMN1_MOUSE SAM domain-containing protein SAMSN-1 OS=Mus musculus OX=10090 GN=Samsn1 PE=1 SV=2	8	9	5	5	12	10	10	7	41.601	145158	199871	37183.8	85529	295435	287720	316138	251526	674.611	788.02	157.551	371.219	932.648	862.841	1018.16	822.5	P57725	Samsn1	4	4	1.29888	0.027437	0.14406	No	0.868625	0.081498	0.31019	No
P57746	V-type proton ATPase subunit D	Atp6v1d	sp|P57746|VATD_MOUSE V-type proton ATPase subunit D OS=Mus musculus OX=10090 GN=Atp6v1d PE=1 SV=1	3	3	4	3	4	2	5	3	28.369	34565.9	30353	45358.4	34143.7	61992	50240.9	92972.1	37872.4	160.643	119.671	192.188	148.193	195.7	150.667	299.426	123.844	P57746	Atp6v1d	4	4	0.751135	0.060897	0.224168	No	0.310294	0.451212	0.717796	No
P57759	Endoplasmic reticulum resident protein 29	Erp29	sp|P57759|ERP29_MOUSE Endoplasmic reticulum resident protein 29 OS=Mus musculus OX=10090 GN=Erp29 PE=1 SV=2	7	10	8	9	10	9	10	10	28.823	184921	335768	306912	282339	601629	776132	592020	561170	859.411	1323.81	1300.41	1225.43	1899.26	2327.54	1906.66	1835.05	P57759	Erp29	4	4	1.1892	0.001404	0.033763	Yes	0.758868	0.003459	0.06827	No
P57776-2	Elongation factor 1-delta	Eef1d	sp|P57776-2|EF1D_MOUSE Isoform 2 of Elongation factor 1-delta OS=Mus musculus OX=10090 GN=Eef1d	12	10	11	8	11	10	12	11	28.729	78702.5	97097.8	90161.5	59510.2	112619	114733	153414	101975	365.766	382.822	382.023	258.29	355.523	344.071	494.086	333.461	P57776-2	Eef1d	4	4	0.568716	0.028566	0.145864	No	0.13689	0.500627	0.759721	No
P57776;P57776-3	Elongation factor 1-delta	Eef1d	sp|P57776|EF1D_MOUSE Elongation factor 1-delta OS=Mus musculus OX=10090 GN=Eef1d PE=1 SV=3;sp|P57776-3|EF1D_MOUSE Isoform 3 of Elongation factor 1-delta OS=Mus musculus OX=10090 GN=Eef1d	12	10	12	9	12	11	12	11	31.293	1.27699e+06	1.50686e+06	1.40645e+06	960114	2.14984e+06	2.15247e+06	2.16164e+06	1.68382e+06	5934.73	5941.02	5959.28	4167.15	6786.74	6455.03	6961.77	5506.17	P57776	Eef1d	4	4	0.661716	0.007098	0.067327	No	0.224667	0.16589	0.443517	No
P57780;O88990	Alpha-actinin-4	Actn4	sp|P57780|ACTN4_MOUSE Alpha-actinin-4 OS=Mus musculus OX=10090 GN=Actn4 PE=1 SV=1	37	41	39	40	40	37	39	32	104.98	364632	590341	523626	505316	547258	615434	578201	456265	1694.61	2327.51	2218.65	2193.21	1727.62	1845.62	1862.16	1492	P57780	Actn4	4	4	0.147289	0.395546	0.629979	No	-0.283899	0.070459	0.287658	No
P57784	U2 small nuclear ribonucleoprotein A	Snrpa1	sp|P57784|RU2A_MOUSE U2 small nuclear ribonucleoprotein A OS=Mus musculus OX=10090 GN=Snrpa1 PE=1 SV=2	9	9	7	7	8	6	8	6	28.357	145952	271891	333625	205588	251247	199784	163199	180684	678.305	1071.97	1413.6	892.307	793.152	599.129	525.6	590.843	P57784	Snrpa1	4	4	-0.267804	0.47861	0.695156	No	-0.693168	0.042112	0.220248	No
P57787	Monocarboxylate transporter 4	Slc16a3	sp|P57787|MOT4_MOUSE Monocarboxylate transporter 4 OS=Mus musculus OX=10090 GN=Slc16a3 PE=1 SV=1	3	3	2	1	5	3	4	3	50.373	10046	17147.3	43285.1	14187.9	64623.3	60466	47955.5	50763.2	46.6883	67.6057	183.403	61.5792	204.007	181.331	154.446	165.997	P57787	Slc16a3	4	4	1.4024	0.012598	0.095255	No	0.974126	0.035919	0.202854	No
P58021	Transmembrane 9 superfamily member 2	Tm9sf2	sp|P58021|TM9S2_MOUSE Transmembrane 9 superfamily member 2 OS=Mus musculus OX=10090 GN=Tm9sf2 PE=1 SV=1	10	5	7	6	7	8	9	5	75.329	41065.2	45889.1	37252.7	35336.2	43682	80978.6	78980.3	58424.4	190.848	180.925	157.843	153.369	137.898	242.846	254.364	191.05	P58021	Tm9sf2	4	4	0.715978	0.023623	0.132018	No	0.274564	0.308617	0.59647	No
P58044	Isopentenyl-diphosphate Delta-isomerase 1	Idi1	sp|P58044|IDI1_MOUSE Isopentenyl-diphosphate Delta-isomerase 1 OS=Mus musculus OX=10090 GN=Idi1 PE=1 SV=1	3	6	4	1	6	6	6	5	26.289	70705.8	209260	90163.8	22211.1	257085	526687	479972	495539	328.601	825.037	382.033	96.4019	811.582	1579.48	1545.8	1620.43	P58044	Idi1	4	4	2.16481	0.012058	0.092101	No	1.76767	0.022771	0.164061	No
P58058	NAD kinase	Nadk	sp|P58058|NADK_MOUSE NAD kinase OS=Mus musculus OX=10090 GN=Nadk PE=1 SV=2	1	2	1	1	4	5	4	1	48.597	3917.78	5444.41	1371.1	3107.01	25876	30141.1	15432.7	13123.8	18.2077	21.4654	5.80949	13.4852	81.687	90.39	49.7025	42.9152	P58058	Nadk	4	4	2.61133	0.001926	0.037014	Yes	2.16633	0.003914	0.0715	No
P58059	28S ribosomal protein S21, mitochondrial	Mrps21	sp|P58059|RT21_MOUSE 28S ribosomal protein S21, mitochondrial OS=Mus musculus OX=10090 GN=Mrps21 PE=1 SV=1	1	1	1	1	1	1	1	1	10.561	18964.1	31606	12380	31712.3	27870.5	27015.1	21433.7	29303.7	88.1347	124.611	52.455	137.64	87.9833	81.0154	69.0295	95.824	P58059	Mrps21	4	4	0.158062	0.489714	0.700759	No	-0.270999	0.590548	0.813228	No
P58137	Acyl-coenzyme A thioesterase 8	Acot8	sp|P58137|ACOT8_MOUSE Acyl-coenzyme A thioesterase 8 OS=Mus musculus OX=10090 GN=Acot8 PE=1 SV=1	1	3	2	2	3	2	2	1	35.827	3398.34	20484.2	17438.5	17635.7	29878.2	17829	10000.9	16428.7	15.7936	80.762	73.8886	76.5436	94.3213	53.4674	32.209	53.7223	P58137	Acot8	4	4	0.330533	0.491186	0.701699	No	-0.079659	0.919808	0.98018	No
P58196	Phospholipid scramblase 4	Plscr4	sp|P58196|PLS4_MOUSE Phospholipid scramblase 4 OS=Mus musculus OX=10090 GN=Plscr4 PE=2 SV=2	2	2	2	1	1	1	2	2	36.579	12922.2	12447.3	9938.71	5940.6	4955.63	5902.04	8442.07	9593.28	60.0551	49.0755	42.1113	25.7838	15.6442	17.6996	27.1886	31.3704	P58196	Plscr4	4	4	-0.513632	0.191317	0.424243	No	-0.945779	0.037912	0.208134	No
P58252	Elongation factor 2	Eef2	sp|P58252|EF2_MOUSE Elongation factor 2 OS=Mus musculus OX=10090 GN=Eef2 PE=1 SV=2	38	41	38	36	44	42	41	38	95.313	1.25259e+06	1.62185e+06	2.12562e+06	1.75685e+06	3.52133e+06	3.33002e+06	3.46301e+06	2.75145e+06	5821.34	6394.37	9006.46	7625.2	11116.4	9986.36	11153	8997.33	P58252	Eef2	4	4	0.951361	0.001594	0.034395	Yes	0.51606	0.015113	0.135451	No
P58281;P58281-2	Dynamin-like 120 kDa protein, mitochondrial;Dynamin-like 120 kDa protein, form S1	Opa1	sp|P58281|OPA1_MOUSE Dynamin-like 120 kDa protein, mitochondrial OS=Mus musculus OX=10090 GN=Opa1 PE=1 SV=1;sp|P58281-2|OPA1_MOUSE Isoform 2 of Dynamin-like 120 kDa protein, mitochondrial OS=Mus musculus OX=10090 GN=Opa1	12	14	8	10	9	7	8	9	111.34	24854.5	41921.9	20177	29860.9	31006.1	20469.3	27477.3	24995.4	115.51	165.283	85.492	129.604	97.882	61.3851	88.4935	81.736	P58281	Opa1	4	4	-0.168353	0.626968	0.785553	No	-0.589754	0.058471	0.259058	No
P58389	Serine/threonine-protein phosphatase 2A activator	Ppp2r4	sp|P58389|PTPA_MOUSE Serine/threonine-protein phosphatase 2A activator OS=Mus musculus OX=10090 GN=Ptpa PE=1 SV=1	9	8	6	6	7	6	5	6	36.71	189591	198934	212163	99235.2	147797	149640	197517	183204	881.116	784.327	898.954	430.708	466.574	448.754	636.125	599.084	P58389	Ppp2r4	4	4	-0.0455758	0.992185	0.977959	No	-0.47791	0.170745	0.451011	No
P58404-2;P58404	Striatin-4	Strn4	sp|P58404-2|STRN4_MOUSE Isoform 2 of Striatin-4 OS=Mus musculus OX=10090 GN=Strn4;sp|P58404|STRN4_MOUSE Striatin-4 OS=Mus musculus OX=10090 GN=Strn4 PE=1 SV=2	2	4	3	3	3	3	2	2	80.974	2283.65	7165.75	4155.63	6118.77	6015.35	6522.56	5397.62	3421.4	10.6131	28.252	17.6078	26.5571	18.9896	19.5604	17.3836	11.1881	P58404-2	Strn4	4	4	0.114767	0.652161	0.800285	No	-0.306853	0.548248	0.788232	No
P58771-2;P58771	Tropomyosin alpha-1 chain	Tpm1	sp|P58771-2|TPM1_MOUSE Isoform 2 of Tropomyosin alpha-1 chain OS=Mus musculus OX=10090 GN=Tpm1;sp|P58771|TPM1_MOUSE Tropomyosin alpha-1 chain OS=Mus musculus OX=10090 GN=Tpm1 PE=1 SV=1	6	6	7	9	7	9	9	9	32.708	41076.3	55148.3	36298.8	52079.4	55892.9	52454.4	118330	27319.7	190.9	217.43	153.801	226.039	176.446	157.305	381.095	89.3365	P58771-2	Tpm1	4	4	0.460389	0.552374	0.743044	No	0.0290161	0.745123	0.896695	No
P59016	Vacuolar protein sorting-associated protein 33B	Vps33b	sp|P59016|VP33B_MOUSE Vacuolar protein sorting-associated protein 33B OS=Mus musculus OX=10090 GN=Vps33b PE=1 SV=1	5	6	5	5	3	2	4	1	70.525	11196.2	14530.9	10475.7	12904.3	4647.97	4019.98	10198.5	1080	52.0339	57.2902	44.3866	56.0082	14.673	12.0555	32.8453	3.53163	P59016	Vps33b	4	4	-1.2998	0.047928	0.19598	No	-1.73262	0.019343	0.148389	No
P59017	Bcl-2-like protein 13	Bcl2l13	sp|P59017|B2L13_MOUSE Bcl-2-like protein 13 OS=Mus musculus OX=10090 GN=Bcl2l13 PE=1 SV=2	4	2	1	3	3	2	3	1	46.719	19960.7	7341.58	4634.55	10476.6	18528.1	13305.5	21337.9	6286.3	92.7664	28.9452	19.6371	45.4712	58.4906	39.9018	68.7209	20.5564	P59017	Bcl2l13	4	4	0.487344	0.386661	0.623931	No	0.00654762	0.858534	0.953952	No
P59108	Copine-2	Cpne2	sp|P59108|CPNE2_MOUSE Copine-2 OS=Mus musculus OX=10090 GN=Cpne2 PE=1 SV=1	6	9	6	10	6	3	5	2	61.035	23020.3	28789.1	20801.2	46005	25110.5	15500.2	19245.8	18441	106.985	113.505	88.1369	199.674	79.2703	46.4833	61.983	60.3028	P59108	Cpne2	4	4	-0.599257	0.109223	0.310784	No	-1.03512	0.016126	0.139372	No
P59325	Eukaryotic translation initiation factor 5	Eif5	sp|P59325|IF5_MOUSE Eukaryotic translation initiation factor 5 OS=Mus musculus OX=10090 GN=Eif5 PE=1 SV=1	6	6	6	6	9	9	9	7	48.968	51305.5	23686	116343	55447.9	161279	149628	98913.2	105797	238.44	93.3856	492.958	240.659	509.134	448.717	318.56	345.961	P59325	Eif5	4	4	1.06306	0.046673	0.194168	No	0.606654	0.166731	0.444756	No
P59729	Ras and Rab interactor 3	Rin3	sp|P59729|RIN3_MOUSE Ras and Rab interactor 3 OS=Mus musculus OX=10090 GN=Rin3 PE=1 SV=2	9	11	10	15	15	8	10	13	107.22	15257	36311.1	29956.8	37979.6	58595.1	35273.4	45834.4	38989.3	70.906	143.162	126.93	164.842	184.977	105.781	147.614	127.496	P59729	Rin3	4	4	0.580413	0.112855	0.313287	No	0.161789	0.55416	0.791274	No
P59999	Actin-related protein 2/3 complex subunit 4	Arpc4	sp|P59999|ARPC4_MOUSE Actin-related protein 2/3 complex subunit 4 OS=Mus musculus OX=10090 GN=Arpc4 PE=1 SV=3	6	6	5	5	5	6	5	5	19.667	851813	778897	785766	808834	1.05072e+06	1.22635e+06	946504	1.25542e+06	3958.75	3070.92	3329.37	3510.56	3316.98	3677.69	3048.31	4105.25	P59999	Arpc4	4	4	0.473735	0.003605	0.049401	Yes	0.0286962	0.837223	0.945708	No
P60122	RuvB-like 1	Ruvbl1	sp|P60122|RUVB1_MOUSE RuvB-like 1 OS=Mus musculus OX=10090 GN=Ruvbl1 PE=1 SV=1	14	14	11	15	11	9	12	12	50.213	163320	282018	176425	271564	288120	231245	212483	258795	759.018	1111.9	747.531	1178.66	909.554	693.477	684.324	846.268	P60122	Ruvbl1	4	4	0.149176	0.450049	0.675162	No	-0.277069	0.254012	0.545819	No
P60229	Eukaryotic translation initiation factor 3 subunit E	Eif3e	sp|P60229|EIF3E_MOUSE Eukaryotic translation initiation factor 3 subunit E OS=Mus musculus OX=10090 GN=Eif3e PE=1 SV=1	13	14	10	12	13	15	13	11	52.22	137524	166062	174899	190959	238406	259982	218341	230908	639.135	654.726	741.062	828.814	752.614	779.659	703.19	755.078	P60229	Eif3e	4	4	0.501371	0.004115	0.053069	No	0.0625073	0.480098	0.742006	No
P60335;P57724	Poly(rC)-binding protein 1	Pcbp1	sp|P60335|PCBP1_MOUSE Poly(rC)-binding protein 1 OS=Mus musculus OX=10090 GN=Pcbp1 PE=1 SV=1	12	12	10	9	9	9	10	11	37.497	807995	1.0333e+06	804419	681184	1.36373e+06	1.499e+06	1.43547e+06	1.46459e+06	3755.11	4073.94	3408.4	2956.52	4305.11	4495.34	4623.09	4789.27	P60335	Pcbp1	4	4	0.792592	0.000714	0.025582	Yes	0.359675	0.012448	0.125504	No
P60521	Gamma-aminobutyric acid receptor-associated protein-like 2	Gabarapl2	sp|P60521|GBRL2_MOUSE Gamma-aminobutyric acid receptor-associated protein-like 2 OS=Mus musculus OX=10090 GN=Gabarapl2 PE=1 SV=1	5	3	2	2	5	3	3	3	13.667	343384	415700	599651	261594	734000	396525	780788	812050	1595.86	1638.96	2540.78	1135.39	2317.13	1189.14	2514.61	2655.43	P60521	Gabarapl2	4	4	0.749104	0.072746	0.248087	No	0.328192	0.406182	0.679431	No
P60670;P60670-2	Nuclear protein localization protein 4 homolog	Nploc4	sp|P60670|NPL4_MOUSE Nuclear protein localization protein 4 homolog OS=Mus musculus OX=10090 GN=Nploc4 PE=1 SV=3;sp|P60670-2|NPL4_MOUSE Isoform 2 of Nuclear protein localization protein 4 homolog OS=Mus musculus OX=10090 GN=Nploc4	7	9	5	5	5	6	8	5	68.016	49959.1	81396.6	64574.6	12579.4	27254.4	45977.6	65845.4	38547.2	232.182	320.918	273.609	54.598	86.0385	137.882	212.062	126.051	P60670	Nploc4	4	4	-0.231283	0.984162	0.973325	No	-0.64899	0.509724	0.764875	No
P60710	Actin, cytoplasmic 1;Actin, cytoplasmic 1, N-terminally processed	Actb	sp|P60710|ACTB_MOUSE Actin, cytoplasmic 1 OS=Mus musculus OX=10090 GN=Actb PE=1 SV=1	29	32	28	26	28	27	27	27	41.736	7.79883e+07	8.24103e+07	6.94032e+07	7.54821e+07	1.09242e+08	1.13329e+08	1.07399e+08	1.03925e+08	362446	324915	294068	327612	344863	339860	345890	339839	P60710	Actb	4	4	0.507195	0.000121	0.009935	Yes	0.0661408	0.301654	0.590388	No
P60766;P60766-1	Cell division control protein 42 homolog	Cdc42	sp|P60766|CDC42_MOUSE Cell division control protein 42 homolog OS=Mus musculus OX=10090 GN=Cdc42 PE=1 SV=2;sp|P60766-1|CDC42_MOUSE Isoform 1 of Cell division control protein 42 homolog OS=Mus musculus OX=10090 GN=Cdc42	10	8	10	7	10	9	9	11	21.258	1.5246e+06	1.38999e+06	1.45908e+06	861027	1.96489e+06	2.17284e+06	1.51605e+06	1.69827e+06	7085.51	5480.23	6182.26	3737.09	6202.89	6516.1	4882.6	5553.41	P60766	Cdc42	4	4	0.490041	0.061807	0.226418	No	0.0423553	0.752797	0.899509	No
P60824	Cold-inducible RNA-binding protein	Cirbp	sp|P60824|CIRBP_MOUSE Cold-inducible RNA-binding protein OS=Mus musculus OX=10090 GN=Cirbp PE=1 SV=1	2	2	1	2	2	2	2	2	18.607	62369.7	66470.4	36087.3	56613	59578.7	49703	55884.2	44545.9	289.86	262.069	152.905	245.716	188.082	149.054	179.981	145.667	P60824	Cirbp	4	4	-0.079161	0.827254	0.898252	No	-0.520225	0.07265	0.290706	No
P60843	Eukaryotic initiation factor 4A-I	Eif4a1	sp|P60843|IF4A1_MOUSE Eukaryotic initiation factor 4A-I OS=Mus musculus OX=10090 GN=Eif4a1 PE=1 SV=1	14	18	16	16	17	14	18	17	46.153	893289	1.33488e+06	1.10667e+06	1.49112e+06	2.21119e+06	1.7725e+06	1.9138e+06	1.84633e+06	4151.51	5262.95	4689.07	6471.87	6980.42	5315.53	6163.59	6037.57	P60843	Eif4a1	4	4	0.68223	0.007193	0.067877	No	0.251692	0.145575	0.41534	No
P60867	40S ribosomal protein S20	Rps20	sp|P60867|RS20_MOUSE 40S ribosomal protein S20 OS=Mus musculus OX=10090 GN=Rps20 PE=1 SV=1	4	3	5	3	4	6	3	3	13.373	1.29313e+06	1.61382e+06	2.40637e+06	2.99151e+06	4.58287e+06	4.37938e+06	2.85858e+06	3.9e+06	6009.76	6362.73	10196	12984	14467.5	13133.3	9206.37	12753.1	P60867	Rps20	4	4	0.920653	0.020961	0.124416	No	0.479233	0.128747	0.387704	No
P60904	DnaJ homolog subfamily C member 5	Dnajc5	sp|P60904|DNJC5_MOUSE DnaJ homolog subfamily C member 5 OS=Mus musculus OX=10090 GN=Dnajc5 PE=1 SV=1	3	3	2	3	3	1	2	2	22.101	114133	109069	38754.9	52311.3	133341	36462.5	40753.4	24378.4	530.428	430.021	164.208	227.045	420.938	109.347	131.25	79.7182	P60904	Dnajc5	4	4	-0.419737	0.397601	0.632278	No	-0.866738	0.165147	0.443517	No
P61021	Ras-related protein Rab-5B	Rab5b	sp|P61021|RAB5B_MOUSE Ras-related protein Rab-5B OS=Mus musculus OX=10090 GN=Rab5b PE=1 SV=1	8	7	5	8	6	6	6	5	23.707	46940.3	49709	5730.82	16051.8	13306.6	30672.5	68182.7	52558.6	218.153	195.985	24.282	69.6691	42.007	91.9835	219.59	171.868	P61021	Rab5b	4	4	0.475961	0.472776	0.691614	No	0.0484689	0.791045	0.923417	No
P61027	Ras-related protein Rab-10	Rab10	sp|P61027|RAB10_MOUSE Ras-related protein Rab-10 OS=Mus musculus OX=10090 GN=Rab10 PE=1 SV=1	6	8	8	7	7	8	5	6	22.541	174515	358633	272527	207661	344226	335534	358377	306334	811.049	1413.96	1154.72	901.303	1086.67	1006.23	1154.19	1001.72	P61027	Rab10	4	4	0.407925	0.09545	0.287159	No	-0.010901	0.915196	0.978006	No
P61028;Q9DD03;REV__G3UYX5;Q8K386;Q9CZT8;P62823	Ras-related protein Rab-8B	Rab8b	sp|P61028|RAB8B_MOUSE Ras-related protein Rab-8B OS=Mus musculus OX=10090 GN=Rab8b PE=1 SV=1	5	7	6	5	5	7	7	6	23.603	275827	257869	136618	158146	299662	237057	462379	274809	1281.89	1016.69	578.862	686.395	945.99	710.909	1489.14	898.634	P61028	Rab8b	4	4	0.620757	0.098408	0.292983	No	0.182593	0.582974	0.810916	No
P61082	NEDD8-conjugating enzyme Ubc12	Ube2m	sp|P61082|UBC12_MOUSE NEDD8-conjugating enzyme Ubc12 OS=Mus musculus OX=10090 GN=Ube2m PE=1 SV=1	6	5	6	5	6	8	5	4	20.9	203840	191784	307125	258408	420730	601125	311382	420300	947.336	756.136	1301.32	1121.56	1328.19	1802.71	1002.84	1374.39	P61082	Ube2m	4	4	0.867423	0.014138	0.102216	No	0.416695	0.136563	0.401517	No
P61087	Ubiquitin-conjugating enzyme E2 K	Ube2k	sp|P61087|UBE2K_MOUSE Ubiquitin-conjugating enzyme E2 K OS=Mus musculus OX=10090 GN=Ube2k PE=1 SV=3	6	6	4	4	4	2	4	4	22.406	141319	170148	185275	150923	136844	125351	175565	228241	656.77	670.834	785.027	655.046	431.996	375.913	565.426	746.356	P61087	Ube2k	4	4	0.0402771	0.971434	0.969721	No	-0.384821	0.106997	0.354081	No
P61089;Q9CQ37	Ubiquitin-conjugating enzyme E2 N	Ube2n	sp|P61089|UBE2N_MOUSE Ubiquitin-conjugating enzyme E2 N OS=Mus musculus OX=10090 GN=Ube2n PE=1 SV=1	5	8	6	5	4	6	5	5	17.138	369833	670440	584587	420543	530630	789525	604213	833622	1718.78	2643.31	2476.95	1825.27	1675.13	2367.7	1945.93	2725.97	P61089	Ube2n	4	4	0.431232	0.127666	0.334887	No	0.00837134	0.969818	>0.999999	No
P61161	Actin-related protein 2	Actr2	sp|P61161|ARP2_MOUSE Actin-related protein 2 OS=Mus musculus OX=10090 GN=Actr2 PE=1 SV=1	13	10	10	13	13	12	11	8	44.76	499386	402728	481156	436477	942205	1.03855e+06	786412	794907	2320.87	1587.81	2038.7	1894.43	2974.41	3114.48	2532.72	2599.37	P61161	Actr2	4	4	0.968978	0.000201	0.012872	Yes	0.516941	0.008233	0.100564	No
P61164	Alpha-centractin	Actr1a	sp|P61164|ACTZ_MOUSE Alpha-centractin OS=Mus musculus OX=10090 GN=Actr1a PE=1 SV=1	9	8	9	8	8	8	9	6	42.613	230562	328053	250158	213083	336483	323208	284010	242050	1071.53	1293.4	1059.95	924.839	1062.23	969.265	914.682	791.511	P61164	Actr1a	4	4	0.214607	0.244515	0.49028	No	-0.218772	0.155785	0.427997	No
P61202;P61202-2	COP9 signalosome complex subunit 2	Cops2	sp|P61202|CSN2_MOUSE COP9 signalosome complex subunit 2 OS=Mus musculus OX=10090 GN=Cops2 PE=1 SV=1;sp|P61202-2|CSN2_MOUSE Isoform 2 of COP9 signalosome complex subunit 2 OS=Mus musculus OX=10090 GN=Cops2	8	7	7	8	9	5	8	6	51.596	96261.8	65911.8	37507.6	89063.8	116289	55736.3	83950.1	72398.3	447.371	259.867	158.923	386.561	367.107	167.147	270.37	236.745	P61202	Cops2	4	4	0.185541	0.577442	0.754439	No	-0.266585	0.616652	0.823602	No
P61211	ADP-ribosylation factor-like protein 1	Arl1	sp|P61211|ARL1_MOUSE ADP-ribosylation factor-like protein 1 OS=Mus musculus OX=10090 GN=Arl1 PE=1 SV=1	3	4	3	3	3	1	3	3	20.411	38304.6	71053.7	58070.4	50244.5	114910	73672.3	99407.9	106201	178.019	280.14	246.05	218.075	362.756	220.935	320.154	347.282	P61211	Arl1	4	4	0.856733	0.009725	0.081281	No	0.439946	0.089164	0.322713	No
P61222	ATP-binding cassette sub-family E member 1	Abce1	sp|P61222|ABCE1_MOUSE ATP-binding cassette sub-family E member 1 OS=Mus musculus OX=10090 GN=Abce1 PE=1 SV=1	9	17	12	12	11	9	11	7	67.314	54238.9	155798	160635	76382.7	125197	78211.6	93019.4	56343.5	252.072	614.257	680.627	331.522	395.229	234.548	299.578	184.245	P61222	Abce1	4	4	-0.341719	0.598589	0.767887	No	-0.754332	0.149308	0.421217	No
P61255	60S ribosomal protein L26	Rpl26	sp|P61255|RL26_MOUSE 60S ribosomal protein L26 OS=Mus musculus OX=10090 GN=Rpl26 PE=1 SV=1	5	5	6	8	4	8	4	7	17.258	551660	1.1624e+06	953855	326355	802618	731983	341862	1.09398e+06	2563.81	4582.95	4041.58	1416.47	2533.76	2195.14	1101	3577.35	P61255	Rpl26	4	4	-0.0115279	0.951472	0.959581	No	-0.422129	0.469178	0.73247	No
P61290	Proteasome activator complex subunit 3	Psme3	sp|P61290|PSME3_MOUSE Proteasome activator complex subunit 3 OS=Mus musculus OX=10090 GN=Psme3 PE=1 SV=1	2	4	2	6	3	2	2	1	29.506	22805.5	48514.4	24044.2	51772.9	66622.8	24893	35808.3	27536.2	105.987	191.275	101.878	224.708	210.319	74.6515	115.324	90.0445	P61290	Psme3	4	4	0.0738076	0.895123	0.930503	No	-0.347415	0.421011	0.692166	No
P61327;Q9CQL1	Protein mago nashi homolog;Protein mago nashi homolog 2	Magoh;Magohb	sp|P61327|MGN_MOUSE Protein mago nashi homolog OS=Mus musculus OX=10090 GN=Magoh PE=2 SV=1;sp|Q9CQL1|MGN2_MOUSE Protein mago nashi homolog 2 OS=Mus musculus OX=10090 GN=Magohb PE=2 SV=1	3	3	3	6	6	5	4	3	17.163	212978	226039	281868	354381	447328	377817	336567	287946	989.802	891.194	1194.3	1538.11	1412.15	1133.03	1083.95	941.593	P61327	Magoh	4	4	0.43102	0.084811	0.270064	No	-0.0134076	0.989831	>0.999999	No
P61358	60S ribosomal protein L27	Rpl27	sp|P61358|RL27_MOUSE 60S ribosomal protein L27 OS=Mus musculus OX=10090 GN=Rpl27 PE=1 SV=2	4	4	4	4	5	5	5	6	15.798	1.56171e+06	1.74404e+06	1.33685e+06	2.47145e+06	3.3038e+06	2.56715e+06	2.36764e+06	2.27546e+06	7257.96	6876.14	5664.37	10726.7	10429.6	7698.62	7625.22	7440.84	P61358	Rpl27	4	4	0.563576	0.039551	0.176138	No	0.120935	0.538041	0.781164	No
P61514	60S ribosomal protein L37a	Rpl37a	sp|P61514|RL37A_MOUSE 60S ribosomal protein L37a OS=Mus musculus OX=10090 GN=Rpl37a PE=1 SV=2	3	5	3	3	5	4	5	4	10.275	344763	509373	235758	223841	602172	571931	758359	467668	1602.27	2008.28	998.927	971.531	1900.97	1715.16	2442.37	1529.29	P61514	Rpl37a	4	4	0.869438	0.024272	0.13364	No	0.443156	0.148151	0.41897	No
P61620;Q9JLR1	Protein transport protein Sec61 subunit alpha isoform 1	Sec61a1	sp|P61620|S61A1_MOUSE Protein transport protein Sec61 subunit alpha isoform 1 OS=Mus musculus OX=10090 GN=Sec61a1 PE=1 SV=2	6	9	4	8	10	8	7	7	52.264	126182	374375	272376	341547	570769	618910	391494	506242	586.426	1476.03	1154.08	1482.41	1801.84	1856.04	1260.85	1655.43	P61620	Sec61a1	4	4	0.905347	0.040777	0.178821	No	0.48447	0.151121	0.422628	No
P61750	ADP-ribosylation factor 4	Arf4	sp|P61750|ARF4_MOUSE ADP-ribosylation factor 4 OS=Mus musculus OX=10090 GN=Arf4 PE=1 SV=2	7	8	8	8	7	6	9	7	20.396	198580	331420	443384	361923	399208	803301	733459	709497	922.887	1306.67	1878.66	1570.84	1260.24	2409.01	2362.18	2320.08	P61750	Arf4	4	4	0.98635	0.025423	0.137538	No	0.556385	0.128361	0.387704	No
P61804	Dolichyl-diphosphooligosaccharide--protein glycosyltransferase subunit DAD1	Dad1	sp|P61804|DAD1_MOUSE Dolichyl-diphosphooligosaccharide--protein glycosyltransferase subunit DAD1 OS=Mus musculus OX=10090 GN=Dad1 PE=1 SV=3	2	2	3	3	2	2	1	2	12.497	370716	231395	482112	313502	382032	307857	214111	501024	1722.88	912.308	2042.75	1360.68	1206.02	923.229	689.565	1638.37	P61804	Dad1	4	4	0.00751361	0.977939	0.9719	No	-0.438089	0.266852	0.556599	No
P61924	Coatomer subunit zeta-1	Copz1	sp|P61924|COPZ1_MOUSE Coatomer subunit zeta-1 OS=Mus musculus OX=10090 GN=Copz1 PE=1 SV=1	3	4	3	5	4	3	2	2	20.198	46440.3	30428.3	42517.8	79621.6	109308	20438.9	60261	26345	215.829	119.968	180.152	345.579	345.071	61.2939	194.077	86.1489	P61924	Copz1	4	4	0.12056	0.868663	0.91987	No	-0.327448	0.430206	0.699978	No
P61961	Ubiquitin-fold modifier 1	Ufm1	sp|P61961|UFM1_MOUSE Ubiquitin-fold modifier 1 OS=Mus musculus OX=10090 GN=Ufm1 PE=1 SV=1	3	4	3	3	3	1	2	2	9.1175	134997	335153	227308	235927	422062	52493.3	138144	147755	627.389	1321.39	963.125	1023.99	1332.39	157.422	444.906	483.163	P61961	Ufm1	4	4	-0.295611	0.401483	0.635878	No	-0.702947	0.16861	0.44769	No
P61967;Q9DB50	AP-1 complex subunit sigma-1A	Ap1s1	sp|P61967|AP1S1_MOUSE AP-1 complex subunit sigma-1A OS=Mus musculus OX=10090 GN=Ap1s1 PE=1 SV=1	1	1	1	1	1	1	2	3	18.733	11519.6	10108	10560.1	8316.52	22807.7	26990.1	30730.1	36003.7	53.5368	39.8524	44.7441	36.0959	72.0007	80.9404	98.9695	117.733	P61967	Ap1s1	4	4	1.52457	0.000117	0.009935	Yes	1.08515	0.001653	0.049766	Yes
P61971	Nuclear transport factor 2	Nutf2	sp|P61971|NTF2_MOUSE Nuclear transport factor 2 OS=Mus musculus OX=10090 GN=Nutf2 PE=1 SV=1	1	1	2	2	2	2	1	2	14.478	64688.3	52169.4	91749.8	86442.5	141934	206210	119709	141257	300.635	205.686	388.753	375.184	448.067	618.4	385.535	461.917	P61971	Nutf2	4	4	1.04574	0.005844	0.06119	No	0.591408	0.052778	0.245214	No
P61979;P61979-2	Heterogeneous nuclear ribonucleoprotein K	Hnrnpk	sp|P61979|HNRPK_MOUSE Heterogeneous nuclear ribonucleoprotein K OS=Mus musculus OX=10090 GN=Hnrnpk PE=1 SV=1;sp|P61979-2|HNRPK_MOUSE Isoform 2 of Heterogeneous nuclear ribonucleoprotein K OS=Mus musculus OX=10090 GN=Hnrnpk	16	16	18	17	14	17	15	19	50.976	999987	1.26477e+06	1.27148e+06	1.08842e+06	1.06887e+06	1.24686e+06	1.10253e+06	1.05383e+06	4647.38	4986.55	5387.4	4724.04	3374.27	3739.21	3550.82	3446.07	P61979	Hnrnpk	4	4	-0.0483973	0.678255	0.813186	No	-0.484759	0.000159	0.016556	Yes
P61982	14-3-3 protein gamma;14-3-3 protein gamma, N-terminally processed	Ywhag	sp|P61982|1433G_MOUSE 14-3-3 protein gamma OS=Mus musculus OX=10090 GN=Ywhag PE=1 SV=2	10	11	10	11	12	12	13	10	28.302	448599	466097	890002	795810	1.282e+06	1.30776e+06	1.21074e+06	1.11121e+06	2084.84	1837.66	3771.03	3454.03	4047.1	3921.84	3899.3	3633.71	P61982	Ywhag	4	4	0.917433	0.009486	0.080732	No	0.475723	0.082569	0.310502	No
P62082	40S ribosomal protein S7	Rps7	sp|P62082|RS7_MOUSE 40S ribosomal protein S7 OS=Mus musculus OX=10090 GN=Rps7 PE=2 SV=1	10	9	7	9	9	9	8	8	22.127	600943	872858	1.61139e+06	1.05245e+06	1.621e+06	2.00798e+06	1.44565e+06	1.57237e+06	2792.85	3441.37	6827.61	4567.92	5117.29	6021.72	4655.87	5141.7	P62082	Rps7	4	4	0.683897	0.050179	0.200905	No	0.248014	0.304705	0.592796	No
P62137	Serine/threonine-protein phosphatase PP1-alpha catalytic subunit	Ppp1ca	sp|P62137|PP1A_MOUSE Serine/threonine-protein phosphatase PP1-alpha catalytic subunit OS=Mus musculus OX=10090 GN=Ppp1ca PE=1 SV=1	17	18	11	14	14	15	15	14	37.54	630414	883405	809378	548334	654356	628669	1.09112e+06	1.01072e+06	2929.81	3482.95	3429.41	2379.92	2065.71	1885.31	3514.08	3305.1	P62137	Ppp1ca	4	4	0.237281	0.43332	0.661755	No	-0.182447	0.434514	0.704313	No
P62141	Serine/threonine-protein phosphatase PP1-beta catalytic subunit	Ppp1cb	sp|P62141|PP1B_MOUSE Serine/threonine-protein phosphatase PP1-beta catalytic subunit OS=Mus musculus OX=10090 GN=Ppp1cb PE=1 SV=3	12	11	10	11	12	12	11	9	37.186	54588.4	47735.5	97815.1	46845.5	68351.2	58764.2	40216.2	27054.2	253.697	188.204	414.452	203.322	215.775	176.227	129.52	88.4683	P62141	Ppp1cb	4	4	-0.345497	0.38827	0.624365	No	-0.796761	0.079275	0.306798	No
P62192	26S protease regulatory subunit 4	Psmc1	sp|P62192|PRS4_MOUSE 26S proteasome regulatory subunit 4 OS=Mus musculus OX=10090 GN=Psmc1 PE=1 SV=1	7	11	13	10	13	13	13	11	49.184	136480	227319	236390	206506	437171	458563	367656	400246	634.281	896.238	1001.61	896.29	1380.09	1375.18	1184.08	1308.82	P62192	Psmc1	4	4	1.04425	0.001527	0.034241	Yes	0.61427	0.005992	0.087458	No
P62196	26S protease regulatory subunit 8	Psmc5	sp|P62196|PRS8_MOUSE 26S proteasome regulatory subunit 8 OS=Mus musculus OX=10090 GN=Psmc5 PE=1 SV=1	14	16	11	14	14	14	15	12	45.626	180118	224421	186388	250018	390539	349128	352906	310041	837.088	884.813	789.743	1085.15	1232.88	1047	1136.57	1013.84	P62196	Psmc5	4	4	0.738034	0.00127	0.032199	Yes	0.30069	0.040654	0.21466	No
P62242	40S ribosomal protein S8	Rps8	sp|P62242|RS8_MOUSE 40S ribosomal protein S8 OS=Mus musculus OX=10090 GN=Rps8 PE=1 SV=2	12	10	10	10	13	12	11	11	24.205	2.20675e+06	2.58454e+06	2.12284e+06	2.48258e+06	3.52205e+06	4.14299e+06	3.34246e+06	3.34394e+06	10255.8	10189.9	8994.67	10775.1	11118.6	12424.4	10764.7	10934.8	P62242	Rps8	4	4	0.610968	0.000868	0.027663	Yes	0.169932	0.057075	0.255824	No
P62245	40S ribosomal protein S15a	Rps15a	sp|P62245|RS15A_MOUSE 40S ribosomal protein S15a OS=Mus musculus OX=10090 GN=Rps15a PE=1 SV=2	5	4	5	4	4	4	4	3	14.839	1.08247e+06	1.28591e+06	1.35973e+06	1.39848e+06	1.74335e+06	1.88634e+06	1.29249e+06	1.63568e+06	5030.71	5069.88	5761.3	6069.76	5503.52	5656.94	4162.59	5348.75	P62245	Rps15a	4	4	0.355231	0.051691	0.203894	No	-0.0853501	0.485224	0.746215	No
P62259	14-3-3 protein epsilon	Ywhae	sp|P62259|1433E_MOUSE 14-3-3 protein epsilon OS=Mus musculus OX=10090 GN=Ywhae PE=1 SV=1	17	16	15	15	16	15	17	17	29.174	1.79949e+06	1.98359e+06	2.14321e+06	1.61458e+06	2.90352e+06	2.91497e+06	2.49644e+06	2.86715e+06	8363.04	7820.59	9080.98	7007.71	9166	8741.69	8040.04	9375.67	P62259	Ywhae	4	4	0.568385	0.001455	0.034099	Yes	0.130326	0.198886	0.482669	No
P62264	40S ribosomal protein S14	Rps14	sp|P62264|RS14_MOUSE 40S ribosomal protein S14 OS=Mus musculus OX=10090 GN=Rps14 PE=1 SV=3	5	5	6	7	6	6	4	6	16.273	2.07322e+06	2.91975e+06	2.61159e+06	2.68578e+06	3.36808e+06	3.80204e+06	2.27009e+06	3.41375e+06	9635.19	11511.6	11065.6	11657	10632.6	11401.9	7311.06	11163.1	P62264	Rps14	4	4	0.320922	0.166452	0.393936	No	-0.114983	0.446821	0.71385	No
P62267	40S ribosomal protein S23	Rps23	sp|P62267|RS23_MOUSE 40S ribosomal protein S23 OS=Mus musculus OX=10090 GN=Rps23 PE=1 SV=3	5	5	7	5	5	4	5	5	15.807	628090	758308	868954	1.02247e+06	1.55714e+06	1.24646e+06	1.83658e+06	1.40375e+06	2919.02	2989.74	3681.84	4437.8	4915.67	3738	5914.9	4590.31	P62267	Rps23	4	4	0.882749	0.003406	0.048384	Yes	0.449663	0.061718	0.266701	No
P62270	40S ribosomal protein S18	Rps18	sp|P62270|RS18_MOUSE 40S ribosomal protein S18 OS=Mus musculus OX=10090 GN=Rps18 PE=1 SV=3	11	11	7	12	9	10	7	9	17.718	1.91905e+06	2.27519e+06	2.66156e+06	2.28734e+06	3.85361e+06	3.46506e+06	2.6033e+06	3.01356e+06	8918.66	8970.26	11277.3	9927.65	12165.3	10391.3	8384.2	9854.45	P62270	Rps18	4	4	0.500579	0.019397	0.120676	No	0.0614608	0.698348	0.87234	No
P62274	40S ribosomal protein S29	Rps29	sp|P62274|RS29_MOUSE 40S ribosomal protein S29 OS=Mus musculus OX=10090 GN=Rps29 PE=1 SV=2	2	2	2	2	2	2	2	2	6.6767	631058	386730	1.01426e+06	878908	1.64276e+06	1.66107e+06	1.21478e+06	410358	2932.81	1524.74	4297.5	3814.7	5185.95	4981.36	3912.33	1341.89	P62274	Rps29	4	4	0.759793	0.288773	0.538195	No	0.294991	0.708893	0.878476	No
P62281	40S ribosomal protein S11	Rps11	sp|P62281|RS11_MOUSE 40S ribosomal protein S11 OS=Mus musculus OX=10090 GN=Rps11 PE=1 SV=3	11	8	12	11	11	10	11	12	18.431	1.58057e+06	1.78869e+06	2.03078e+06	1.13483e+06	2.35492e+06	2.17937e+06	1.91165e+06	2.07535e+06	7345.63	7052.18	8604.62	4925.45	7434.17	6535.71	6156.67	6786.46	P62281	Rps11	4	4	0.382914	0.074949	0.252667	No	-0.0534026	0.879944	0.965357	No
P62301	40S ribosomal protein S13	Rps13	sp|P62301|RS13_MOUSE 40S ribosomal protein S13 OS=Mus musculus OX=10090 GN=Rps13 PE=1 SV=2	5	5	9	8	6	6	7	7	17.222	1.1309e+06	1.55384e+06	1.1882e+06	1.54554e+06	1.55872e+06	1.45406e+06	1.29911e+06	1.71311e+06	5255.78	6126.24	5034.51	6708.05	4920.65	4360.58	4183.93	5601.94	P62301	Rps13	4	4	0.153077	0.318139	0.565462	No	-0.278341	0.085337	0.317507	No
P62307	Small nuclear ribonucleoprotein F	Snrpf	sp|P62307|RUXF_MOUSE Small nuclear ribonucleoprotein F OS=Mus musculus OX=10090 GN=Snrpf PE=1 SV=1	3	4	2	2	2	2	3	2	9.7251	89242	138816	63690.5	46691.8	112430	144452	168017	104555	414.747	547.301	269.863	202.655	354.927	433.197	541.116	341.898	P62307	Snrpf	4	4	0.645607	0.094806	0.285913	No	0.220217	0.429767	0.699559	No
P62309	Small nuclear ribonucleoprotein G	Snrpg	sp|P62309|RUXG_MOUSE Small nuclear ribonucleoprotein G OS=Mus musculus OX=10090 GN=Snrpg PE=1 SV=1	2	2	1	2	1	1	1	1	8.496	142559	190601	164283	112651	228164	246381	272791	342388	662.534	751.474	696.082	488.936	720.283	738.871	878.551	1119.62	P62309	Snrpg	4	4	0.836861	0.006234	0.062636	No	0.411687	0.088115	0.321619	No
P62313	U6 snRNA-associated Sm-like protein LSm6	Lsm6	sp|P62313|LSM6_MOUSE U6 snRNA-associated Sm-like protein LSm6 OS=Mus musculus OX=10090 GN=Lsm6 PE=1 SV=1	2	1	1	2	1	1	2	1	9.1275	52855.1	22949.9	30790.6	30878.3	38089.6	46064	76724.6	35203.6	245.641	90.4832	130.463	134.02	120.244	138.141	247.1	115.117	P62313	Lsm6	4	4	0.512298	0.202229	0.438516	No	0.0472445	0.863319	0.955131	No
P62315	Small nuclear ribonucleoprotein Sm D1	Snrpd1	sp|P62315|SMD1_MOUSE Small nuclear ribonucleoprotein Sm D1 OS=Mus musculus OX=10090 GN=Snrpd1 PE=1 SV=1	5	5	4	5	4	4	5	2	13.281	816320	913947	663347	901201	1.0182e+06	764958	610496	299732	3793.8	3603.37	2810.66	3911.46	3214.33	2294.03	1966.17	980.133	P62315	Snrpd1	4	4	-0.290774	0.333823	0.58146	No	-0.73985	0.064586	0.272065	No
P62317	Small nuclear ribonucleoprotein Sm D2	Snrpd2	sp|P62317|SMD2_MOUSE Small nuclear ribonucleoprotein Sm D2 OS=Mus musculus OX=10090 GN=Snrpd2 PE=1 SV=1	6	6	5	6	6	6	6	4	13.527	662064	831534	691805	572834	852273	818909	776711	319363	3076.91	3278.45	2931.24	2486.25	2690.51	2455.82	2501.48	1044.33	P62317	Snrpd2	4	4	0.00470999	0.822947	0.897202	No	-0.437681	0.168604	0.44769	No
P62320	Small nuclear ribonucleoprotein Sm D3	Snrpd3	sp|P62320|SMD3_MOUSE Small nuclear ribonucleoprotein Sm D3 OS=Mus musculus OX=10090 GN=Snrpd3 PE=1 SV=1	4	4	4	5	4	4	5	4	13.916	643918	703185	430501	505584	750840	893498	698620	516212	2992.57	2772.41	1824.07	2194.37	2370.3	2679.5	2249.98	1688.03	P62320	Snrpd3	4	4	0.324546	0.210741	0.446327	No	-0.122371	0.611831	0.821074	No
P62331	ADP-ribosylation factor 6	Arf6	sp|P62331|ARF6_MOUSE ADP-ribosylation factor 6 OS=Mus musculus OX=10090 GN=Arf6 PE=1 SV=2	4	5	5	4	4	4	4	4	20.082	238943	328028	250273	262671	313454	292093	251226	256387	1110.47	1293.3	1060.43	1140.06	989.53	875.955	809.101	838.393	P62331	Arf6	4	4	0.0437438	0.714278	0.836729	No	-0.390275	0.004407	0.075493	No
P62334	26S protease regulatory subunit 10B	Psmc6	sp|P62334|PRS10_MOUSE 26S proteasome regulatory subunit 10B OS=Mus musculus OX=10090 GN=Psmc6 PE=1 SV=1	11	11	10	12	13	14	11	11	44.172	119450	213816	171367	167595	360330	354812	173685	366831	555.138	843.003	726.098	727.408	1137.51	1064.04	559.37	1199.55	P62334	Psmc6	4	4	0.90142	0.033218	0.158745	No	0.473879	0.184059	0.466512	No
P62482;P63143	Voltage-gated potassium channel subunit beta-2	Kcnab2	sp|P62482|KCAB2_MOUSE Voltage-gated potassium channel subunit beta-2 OS=Mus musculus OX=10090 GN=Kcnab2 PE=1 SV=1	5	6	7	7	6	8	6	6	41.021	87467.1	123016	228293	105250	152287	299873	336681	173628	406.498	485.01	967.3	456.814	480.75	899.287	1084.31	567.769	P62482	Kcnab2	4	4	0.823062	0.08758	0.273182	No	0.388927	0.346413	0.631033	No
P62702	40S ribosomal protein S4, X isoform	Rps4x	sp|P62702|RS4X_MOUSE 40S ribosomal protein S4, X isoform OS=Mus musculus OX=10090 GN=Rps4x PE=1 SV=2	12	14	11	13	14	14	12	11	29.597	1.01408e+06	1.9324e+06	1.88945e+06	1.6995e+06	2.75842e+06	2.37458e+06	1.99802e+06	1.62104e+06	4712.9	7618.76	8005.79	7376.29	8707.96	7121.1	6434.85	5300.87	P62702	Rps4x	4	4	0.421341	0.160228	0.383345	No	-0.00777536	0.997073	>0.999999	No
P62717	60S ribosomal protein L18a	Rpl18a	sp|P62717|RL18A_MOUSE 60S ribosomal protein L18a OS=Mus musculus OX=10090 GN=Rpl18a PE=1 SV=1	6	7	8	6	6	4	6	9	20.732	834124	1.19455e+06	1.16737e+06	890726	1.8393e+06	1.62858e+06	1.32353e+06	1.47533e+06	3876.54	4709.67	4946.25	3865.99	5806.42	4883.95	4262.57	4824.37	P62717	Rpl18a	4	4	0.616757	0.009617	0.081281	No	0.184886	0.206194	0.490052	No
P62748;P84075	Hippocalcin-like protein 1	Hpcal1	sp|P62748|HPCL1_MOUSE Hippocalcin-like protein 1 OS=Mus musculus OX=10090 GN=Hpcal1 PE=1 SV=2	4	4	4	4	4	2	2	2	22.338	113417	96941.2	48968.9	98398.5	91719.2	48967.4	33805.2	37191.4	527.101	382.205	207.486	427.076	289.545	146.848	108.873	121.617	P62748	Hpcal1	4	4	-0.756949	0.105008	0.304362	No	-1.21104	0.026957	0.176225	No
P62751	60S ribosomal protein L23a	Rpl23a	sp|P62751|RL23A_MOUSE 60S ribosomal protein L23a OS=Mus musculus OX=10090 GN=Rpl23a PE=1 SV=1	7	8	7	8	7	6	6	6	17.695	1.5194e+06	2.5889e+06	2.84482e+06	2.74146e+06	4.07826e+06	3.29432e+06	2.67156e+06	4.0165e+06	7061.35	10207.1	12053.8	11898.7	12874.5	9879.3	8604.04	13134.1	P62751	Rpl23a	4	4	0.53641	0.072195	0.246839	No	0.110166	0.62884	0.831718	No
P62754	40S ribosomal protein S6	Rps6	sp|P62754|RS6_MOUSE 40S ribosomal protein S6 OS=Mus musculus OX=10090 GN=Rps6 PE=1 SV=1	4	7	5	4	6	7	6	5	28.68	775664	1.34519e+06	1.2931e+06	1.2319e+06	2.03095e+06	2.16163e+06	1.91934e+06	2.15782e+06	3604.86	5303.63	5478.97	5346.76	6411.44	6482.49	6181.42	7056.16	P62754	Rps6	4	4	0.831899	0.003883	0.051325	No	0.405091	0.030205	0.188368	No
P62774	Myotrophin	Mtpn	sp|P62774|MTPN_MOUSE Myotrophin OS=Mus musculus OX=10090 GN=Mtpn PE=1 SV=2	2	2	4	2	3	3	3	3	12.861	154636	163937	309775	213906	391542	636991	469007	411894	718.664	646.348	1312.54	928.409	1236.04	1910.27	1510.49	1346.91	P62774	Mtpn	4	4	1.18082	0.004765	0.057299	No	0.735468	0.026974	0.176225	No
P62806	Histone H4	Hist1h4a	sp|P62806|H4_MOUSE Histone H4 OS=Mus musculus OX=10090 GN=H4c1 PE=1 SV=2	13	13	12	11	11	10	11	12	11.367	9.09471e+07	7.86719e+07	6.61121e+07	6.54625e+07	1.04406e+08	9.45144e+07	9.90008e+07	6.54748e+07	422672	310176	280123	284125	329596	283439	318842	214105	P62806	Hist1h4a	4	4	0.270852	0.217842	0.454905	No	-0.1787	0.403855	0.678737	No
P62814;Q91YH6;A0A0U1RNU9	V-type proton ATPase subunit B, brain isoform	Atp6v1b2	sp|P62814|VATB2_MOUSE V-type proton ATPase subunit B, brain isoform OS=Mus musculus OX=10090 GN=Atp6v1b2 PE=1 SV=1	16	13	12	15	11	14	11	10	56.55	190920	185638	243388	187202	204293	235753	200973	152848	887.289	731.905	1031.26	812.505	644.925	706.998	647.253	499.819	P62814	Atp6v1b2	4	4	-0.0239343	0.85073	0.909405	No	-0.470656	0.020269	0.15289	No
P62821	Ras-related protein Rab-1A	Rab1A	sp|P62821|RAB1A_MOUSE Ras-related protein Rab-1A OS=Mus musculus OX=10090 GN=Rab1A PE=1 SV=3	8	7	8	9	9	10	11	10	22.677	1.43435e+06	1.73054e+06	1.48665e+06	1.51128e+06	2.52419e+06	2.6178e+06	2.2769e+06	2.39873e+06	6666.05	6822.89	6299.09	6559.35	7968.5	7850.49	7332.98	7843.94	P62821	Rab1A	4	4	0.671783	9.7e-05	0.009742	Yes	0.234419	0.000642	0.033111	Yes
P62827	GTP-binding nuclear protein Ran	Ran	sp|P62827|RAN_MOUSE GTP-binding nuclear protein Ran OS=Mus musculus OX=10090 GN=Ran PE=1 SV=3	9	9	11	9	9	10	9	10	24.423	2.07583e+06	2.85576e+06	3.02081e+06	2.74053e+06	3.05791e+06	3.75153e+06	3.23783e+06	3.65414e+06	9647.3	11259.2	12799.4	11894.6	9653.41	11250.4	10427.8	11949.2	P62827	Ran	4	4	0.357668	0.038899	0.174201	No	-0.0753276	0.532654	0.776892	No
P62830	60S ribosomal protein L23	Rpl23	sp|P62830|RL23_MOUSE 60S ribosomal protein L23 OS=Mus musculus OX=10090 GN=Rpl23 PE=1 SV=1	5	6	5	6	5	5	6	6	14.865	909189	1.95633e+06	972420	1.48882e+06	2.3494e+06	1.60762e+06	1.40195e+06	2.04207e+06	4225.4	7713.1	4120.24	6461.87	7416.74	4821.08	4515.12	6677.63	P62830	Rpl23	4	4	0.474471	0.146904	0.365119	No	0.0571458	0.792945	0.924222	No
P62835	Ras-related protein Rap-1A	Rap1a	sp|P62835|RAP1A_MOUSE Ras-related protein Rap-1A OS=Mus musculus OX=10090 GN=Rap1a PE=1 SV=1	9	9	8	8	8	9	9	8	20.987	201210	232606	132838	80175.7	241272	203718	489414	150293	935.113	917.082	562.848	347.984	761.663	610.929	1576.21	491.464	P62835	Rap1a	4	4	0.745835	0.202357	0.438537	No	0.31627	0.600143	0.815868	No
P62843	40S ribosomal protein S15	Rps15	sp|P62843|RS15_MOUSE 40S ribosomal protein S15 OS=Mus musculus OX=10090 GN=Rps15 PE=1 SV=2	2	3	5	2	2	2	3	1	17.04	157336	52127.7	270845	53151.4	253701	93571.7	257176	108806	731.212	205.521	1147.59	230.691	800.9	280.611	828.262	355.8	P62843	Rps15	4	4	0.419039	0.412658	0.645997	No	-0.031147	0.810357	0.932142	No
P62849-2;P62849-3;P62849	40S ribosomal protein S24	Rps24	sp|P62849-2|RS24_MOUSE Isoform 2 of 40S ribosomal protein S24 OS=Mus musculus OX=10090 GN=Rps24;sp|P62849-3|RS24_MOUSE Isoform 3 of 40S ribosomal protein S24 OS=Mus musculus OX=10090 GN=Rps24;sp|P62849|RS24_MOUSE 40S ribosomal protein S24 OS=Mus musculus O	3	2	4	3	4	4	4	4	15.069	530174	496077	321493	617963	1.05414e+06	670652	616468	741013	2463.95	1955.86	1362.2	2682.13	3327.77	2011.21	1985.4	2423.14	P62849-2	Rps24	4	4	0.648945	0.047348	0.195017	No	0.203673	0.465074	0.729313	No
P62852	40S ribosomal protein S25	Rps25	sp|P62852|RS25_MOUSE 40S ribosomal protein S25 OS=Mus musculus OX=10090 GN=Rps25 PE=1 SV=1	4	6	5	5	5	4	6	4	13.742	2.11058e+06	3.05048e+06	2.62802e+06	3.12644e+06	4.28726e+06	4.05871e+06	3.44229e+06	4.18365e+06	9808.81	12027	11135.2	13569.6	13534.3	12171.6	11086.2	13680.7	P62852	Rps25	4	4	0.549156	0.009222	0.079754	No	0.11702	0.354828	0.636015	No
P62855	40S ribosomal protein S26	Rps26	sp|P62855|RS26_MOUSE 40S ribosomal protein S26 OS=Mus musculus OX=10090 GN=Rps26 PE=1 SV=3	4	4	5	4	4	4	4	4	13.015	991945	303357	1.07143e+06	1.33918e+06	1.78244e+06	1.62942e+06	1.25571e+06	1.33676e+06	4610.01	1196.03	4539.74	5812.39	5626.91	4886.45	4044.14	4371.24	P62855	Rps26	4	4	0.696175	0.128352	0.335362	No	0.228315	0.44254	0.710155	No
P62858	40S ribosomal protein S28	Rps28	sp|P62858|RS28_MOUSE 40S ribosomal protein S28 OS=Mus musculus OX=10090 GN=Rps28 PE=1 SV=1	3	2	3	2	2	2	2	3	7.8409	712415	814136	594161	623768	1.3231e+06	1.47054e+06	1.31758e+06	1.0753e+06	3310.91	3209.85	2517.52	2707.32	4176.84	4409.98	4243.39	3516.27	P62858	Rps28	4	4	0.918231	0.000575	0.022574	Yes	0.476859	0.00699	0.095667	No
P62862	40S ribosomal protein S30	Fau	sp|P62862|RS30_MOUSE 40S ribosomal protein S30 OS=Mus musculus OX=10090 GN=Fau PE=1 SV=1	3	2	2	3	3	2	2	1	6.6478	647227	811600	894466	647666	1.27488e+06	877104	875604	1.49042e+06	3007.95	3199.85	3789.94	2811.04	4024.61	2630.34	2819.97	4873.73	P62862	Fau	4	4	0.590262	0.047216	0.194929	No	0.163781	0.603811	0.815868	No
P62869	Transcription elongation factor B polypeptide 2	Tceb2	sp|P62869|ELOB_MOUSE Elongin-B OS=Mus musculus OX=10090 GN=Elob PE=1 SV=1	1	3	4	4	5	4	2	1	13.17	40633.1	59817.9	184395	96496.9	343836	314219	154712	85334.4	188.84	235.841	781.299	418.823	1085.44	942.31	498.267	279.046	P62869	Tceb2	4	4	1.23579	0.107373	0.308182	No	0.787771	0.248806	0.540084	No
P62874;Q61011	Guanine nucleotide-binding protein G(I)/G(S)/G(T) subunit beta-1	Gnb1	sp|P62874|GBB1_MOUSE Guanine nucleotide-binding protein G(I)/G(S)/G(T) subunit beta-1 OS=Mus musculus OX=10090 GN=Gnb1 PE=1 SV=3	12	12	11	11	13	12	12	10	37.377	410607	480897	317238	379914	574679	648013	562565	458620	1908.27	1896.01	1344.17	1648.93	1814.18	1943.32	1811.8	1499.7	P62874	Gnb1	4	4	0.498186	0.020958	0.124416	No	0.0565285	0.669926	0.85364	No
P62878	E3 ubiquitin-protein ligase RBX1;E3 ubiquitin-protein ligase RBX1, N-terminally processed	Rbx1	sp|P62878|RBX1_MOUSE E3 ubiquitin-protein ligase RBX1 OS=Mus musculus OX=10090 GN=Rbx1 PE=1 SV=1	1	1	2	2	1	1	1	1	12.274	25974.3	14904.4	136697	83511.6	34750.5	21099.1	38827.6	34845	120.714	58.763	579.197	362.463	109.702	63.274	125.048	113.944	P62878	Rbx1	4	4	-1.01133	0.506898	0.714185	No	-1.44435	0.257425	0.548512	No
P62880	Guanine nucleotide-binding protein G(I)/G(S)/G(T) subunit beta-2	Gnb2	sp|P62880|GBB2_MOUSE Guanine nucleotide-binding protein G(I)/G(S)/G(T) subunit beta-2 OS=Mus musculus OX=10090 GN=Gnb2 PE=1 SV=3	11	13	13	11	14	11	14	11	37.331	927102	1.18612e+06	927608	1.00353e+06	1.12326e+06	1.5157e+06	1.33824e+06	1.38842e+06	4308.65	4676.44	3930.36	4355.6	3545.97	4545.42	4309.95	4540.18	P62880	Gnb2	4	4	0.407834	0.016483	0.109133	No	-0.0277933	0.756091	0.90161	No
P62889	60S ribosomal protein L30	Rpl30	sp|P62889|RL30_MOUSE 60S ribosomal protein L30 OS=Mus musculus OX=10090 GN=Rpl30 PE=1 SV=2	4	3	4	3	3	4	3	4	12.784	1.35095e+06	1.56122e+06	1.25341e+06	861654	1.6517e+06	1.5088e+06	1.50744e+06	1.10805e+06	6278.46	6155.34	5310.83	3739.81	5214.19	4524.72	4854.87	3623.36	P62889	Rpl30	4	4	0.200303	0.365188	0.604458	No	-0.237996	0.325032	0.608967	No
P62897;CON__P62894;P00015	Cytochrome c, somatic	Cycs	sp|P62897|CYC_MOUSE Cytochrome c, somatic OS=Mus musculus OX=10090 GN=Cycs PE=1 SV=2	4	4	6	5	5	6	5	4	11.605	845740	988701	839593	771319	1.27831e+06	1.17414e+06	1.12759e+06	585694	3930.53	3898.1	3557.44	3347.73	4035.46	3521.11	3631.53	1915.24	P62897	Cycs	4	4	0.273919	0.449334	0.674816	No	-0.169196	0.409762	0.681383	No
P62900	60S ribosomal protein L31	Rpl31	sp|P62900|RL31_MOUSE 60S ribosomal protein L31 OS=Mus musculus OX=10090 GN=Rpl31 PE=1 SV=1	5	5	5	4	5	5	7	5	14.463	1.15357e+06	1.56354e+06	1.46485e+06	1.24043e+06	1.90493e+06	1.69259e+06	1.9602e+06	1.91051e+06	5361.14	6164.49	6206.72	5383.79	6013.59	5075.9	6313.04	6247.45	P62900	Rpl31	4	4	0.461841	0.005812	0.061113	No	0.0329397	0.751283	0.899056	No
P62908	40S ribosomal protein S3	Rps3	sp|P62908|RS3_MOUSE 40S ribosomal protein S3 OS=Mus musculus OX=10090 GN=Rps3 PE=1 SV=1	15	16	14	14	15	16	18	14	26.674	1.93607e+06	2.72545e+06	2.20151e+06	2.22934e+06	3.10607e+06	3.53991e+06	3.19399e+06	3.5239e+06	8997.77	10745.5	9327.99	9675.95	9805.42	10615.8	10286.6	11523.3	P62908	Rps3	4	4	0.555609	0.002451	0.041484	Yes	0.124212	0.141588	0.408806	No
P62911;P17932	60S ribosomal protein L32	Rpl32	sp|P62911|RL32_MOUSE 60S ribosomal protein L32 OS=Mus musculus OX=10090 GN=Rpl32 PE=1 SV=2	4	6	6	7	7	7	6	8	15.86	612923	950614	702590	668880	626309	1.86082e+06	1.34693e+06	1.15204e+06	2848.52	3747.93	2976.94	2903.12	1977.17	5580.39	4337.94	3767.2	P62911	Rpl32	4	4	0.764548	0.105088	0.304362	No	0.328118	0.494277	0.754465	No
P62918	60S ribosomal protein L8	Rpl8	sp|P62918|RL8_MOUSE 60S ribosomal protein L8 OS=Mus musculus OX=10090 GN=Rpl8 PE=1 SV=2	7	8	8	6	6	6	6	8	28.024	683408	944164	796386	852965	1.1189e+06	1.2377e+06	1.36687e+06	1.31441e+06	3176.1	3722.51	3374.36	3702.1	3532.22	3711.71	4402.16	4298.17	P62918	Rpl8	4	4	0.620474	0.001692	0.034832	Yes	0.190181	0.098503	0.340823	No
P62960;Q9Z2C8-2;Q9Z2C8	Nuclease-sensitive element-binding protein 1	Ybx1	sp|P62960|YBOX1_MOUSE Y-box-binding protein 1 OS=Mus musculus OX=10090 GN=Ybx1 PE=1 SV=3	12	11	11	11	13	10	11	14	35.73	490152	618460	393808	453432	948455	757311	668191	914956	2277.95	2438.37	1668.6	1968.02	2994.14	2271.09	2151.98	2991.94	P62960	Ybx1	4	4	0.749814	0.00582	0.061113	No	0.317496	0.122604	0.380229	No
P62962	Profilin-1	Pfn1	sp|P62962|PROF1_MOUSE Profilin-1 OS=Mus musculus OX=10090 GN=Pfn1 PE=1 SV=2	13	12	14	12	12	11	12	12	14.957	1.39734e+07	1.68415e+07	1.38648e+07	1.57101e+07	2.11035e+07	2.415e+07	2.05824e+07	2.15537e+07	64940.8	66400.2	58746.7	68186.1	66620.9	72423.3	66287.8	70481.2	P62962	Pfn1	4	4	0.533154	0.000749	0.026348	Yes	0.0947906	0.139478	0.406982	No
P62983;P62984;P0CG49;P0CG50	Ubiquitin-40S ribosomal protein S27a;Ubiquitin;40S ribosomal protein S27a;Ubiquitin-60S ribosomal protein L40;Ubiquitin;60S ribosomal protein L40;Polyubiquitin-B;Ubiquitin;Polyubiquitin-C;Ubiquitin;Ubiquitin-related 1;Ubiquitin-related 2	Rps27a;Uba52;Ubb;Ubc	sp|P62983|RS27A_MOUSE Ubiquitin-40S ribosomal protein S27a OS=Mus musculus OX=10090 GN=Rps27a PE=1 SV=2;sp|P62984|RL40_MOUSE Ubiquitin-60S ribosomal protein L40 OS=Mus musculus OX=10090 GN=Uba52 PE=1 SV=2;sp|P0CG49|UBB_MOUSE Polyubiquitin-B OS=Mus musculus	7	8	7	7	7	8	7	8	17.951	1.25426e+07	1.58103e+07	1.20234e+07	1.31983e+07	2.12368e+07	2.3852e+07	2.21993e+07	1.90246e+07	58291.1	62334.4	50944.4	57284.2	67041.7	71529.7	71495	62211.2	P62983	Rps27a	4	4	0.688023	0.000776	0.026371	Yes	0.25065	0.017107	0.143596	No
P62996	Transformer-2 protein homolog beta	Tra2b	sp|P62996|TRA2B_MOUSE Transformer-2 protein homolog beta OS=Mus musculus OX=10090 GN=Tra2b PE=1 SV=1	4	4	3	6	6	4	3	2	33.665	59239.7	102072	83565.1	69780.8	82981.5	53401.2	42944.8	22293.3	275.313	402.434	354.073	302.867	261.961	160.145	138.308	72.9	P62996	Tra2b	4	4	-0.642137	0.125687	0.333173	No	-1.07551	0.023596	0.165238	No
P63001;P60764	Ras-related C3 botulinum toxin substrate 1;Ras-related C3 botulinum toxin substrate 3	Rac1;Rac3	sp|P63001|RAC1_MOUSE Ras-related C3 botulinum toxin substrate 1 OS=Mus musculus OX=10090 GN=Rac1 PE=1 SV=1;sp|P60764|RAC3_MOUSE Ras-related C3 botulinum toxin substrate 3 OS=Mus musculus OX=10090 GN=Rac3 PE=1 SV=1	9	8	8	8	9	9	7	9	21.45	363839	388409	253369	345250	473496	519233	195357	568356	1690.92	1531.36	1073.55	1498.48	1494.76	1557.12	629.167	1858.54	P63001	Rac1	4	4	0.37877	0.482426	0.697064	No	-0.0648559	0.698632	0.87234	No
P63005;P63005-2	Platelet-activating factor acetylhydrolase IB subunit alpha	Pafah1b1	sp|P63005|LIS1_MOUSE Platelet-activating factor acetylhydrolase IB subunit alpha OS=Mus musculus OX=10090 GN=Pafah1b1 PE=1 SV=2;sp|P63005-2|LIS1_MOUSE Isoform 2 of Platelet-activating factor acetylhydrolase IB subunit alpha OS=Mus musculus OX=10090 GN=Pafa	10	14	11	11	10	12	12	13	46.67	190443	277127	312381	257544	323012	552749	437384	410215	885.074	1092.61	1323.59	1117.81	1019.71	1657.63	1408.64	1341.42	P63005	Pafah1b1	4	4	0.732119	0.016232	0.108898	No	0.296512	0.17455	0.455322	No
P63017	Heat shock cognate 71 kDa protein	Hspa8	sp|P63017|HSP7C_MOUSE Heat shock cognate 71 kDa protein OS=Mus musculus OX=10090 GN=Hspa8 PE=1 SV=1	33	32	34	30	38	32	36	41	70.87	4.80627e+06	6.14903e+06	5.21615e+06	6.15054e+06	1.2543e+07	1.29321e+07	1.14282e+07	1.19951e+07	22336.9	24243.5	22101.3	26695	39596.4	38782	36805.5	39224.3	P63017	Hspa8	4	4	1.13132	2.3e-05	0.005607	Yes	0.695042	4.7e-05	0.009115	Yes
P63024;P63044	Vesicle-associated membrane protein 3;Vesicle-associated membrane protein 2	Vamp3;Vamp2	sp|P63024|VAMP3_MOUSE Vesicle-associated membrane protein 3 OS=Mus musculus OX=10090 GN=Vamp3 PE=1 SV=1;sp|P63044|VAMP2_MOUSE Vesicle-associated membrane protein 2 OS=Mus musculus OX=10090 GN=Vamp2 PE=1 SV=2	4	4	3	3	3	3	4	3	11.48	266536	319717	253844	197704	351992	310508	547885	297579	1238.71	1260.53	1075.56	858.09	1111.19	931.179	1764.52	973.095	P63024	Vamp3	4	4	0.539072	0.082374	0.265465	No	0.108757	0.770149	0.910328	No
P63028	Translationally-controlled tumor protein	Tpt1	sp|P63028|TCTP_MOUSE Translationally-controlled tumor protein OS=Mus musculus OX=10090 GN=Tpt1 PE=1 SV=1	3	3	4	4	6	4	4	4	19.462	913957	1.49766e+06	859818	1.29963e+06	2.50171e+06	2.19671e+06	1.57228e+06	1.51266e+06	4247.56	5904.74	3643.13	5640.74	7897.57	6587.71	5063.69	4946.45	P63028	Tpt1	4	4	0.767865	0.026294	0.140473	No	0.333767	0.199216	0.482863	No
P63037	DnaJ homolog subfamily A member 1	Dnaja1	sp|P63037|DNJA1_MOUSE DnaJ homolog subfamily A member 1 OS=Mus musculus OX=10090 GN=Dnaja1 PE=1 SV=1	5	5	6	7	8	8	9	5	44.868	22682	62895.2	342421	196689	196056	226437	323280	95537.1	105.413	247.974	1450.87	853.681	618.922	679.061	1041.16	312.41	P63037	Dnaja1	4	4	0.429507	0.350594	0.592403	No	-0.0034704	0.596161	0.815868	No
P63038;P63038-2	60 kDa heat shock protein, mitochondrial	Hspd1	sp|P63038|CH60_MOUSE 60 kDa heat shock protein, mitochondrial OS=Mus musculus OX=10090 GN=Hspd1 PE=1 SV=1	25	27	29	28	27	28	31	29	60.955	1.10962e+06	1.36196e+06	1.65337e+06	1.36593e+06	1.72445e+06	1.9981e+06	2.21892e+06	2.11255e+06	5156.89	5369.73	7005.48	5928.52	5443.86	5992.1	7146.26	6908.12	P63038	Hspd1	4	4	0.552674	0.007415	0.069275	No	0.11971	0.400669	0.67559	No
P63073	Eukaryotic translation initiation factor 4E	Eif4e	sp|P63073|IF4E_MOUSE Eukaryotic translation initiation factor 4E OS=Mus musculus OX=10090 GN=Eif4e PE=1 SV=1	3	3	3	4	3	3	3	3	25.053	70709.1	42547.7	89376.6	27494.6	106852	121561	140450	94948.9	328.617	167.751	378.697	119.334	337.317	364.549	452.333	310.486	P63073	Eif4e	4	4	1.0111	0.029223	0.147203	No	0.558695	0.141398	0.408566	No
P63085;Q6P5G0;Q61532	Mitogen-activated protein kinase 1	Mapk1	sp|P63085|MK01_MOUSE Mitogen-activated protein kinase 1 OS=Mus musculus OX=10090 GN=Mapk1 PE=1 SV=3	9	11	11	11	12	10	9	6	41.275	256640	320667	231156	307502	335470	358442	276458	215831	1192.72	1264.28	979.429	1334.64	1059.03	1074.93	890.361	705.776	P63085	Mapk1	4	4	0.0880569	0.722965	0.842404	No	-0.355099	0.07735	0.301464	No
P63087-2;P63087	Serine/threonine-protein phosphatase PP1-gamma catalytic subunit	Ppp1cc	sp|P63087-2|PP1G_MOUSE Isoform 2 of Serine/threonine-protein phosphatase PP1-gamma catalytic subunit OS=Mus musculus OX=10090 GN=Ppp1cc;sp|P63087|PP1G_MOUSE Serine/threonine-protein phosphatase PP1-gamma catalytic subunit OS=Mus musculus OX=10090 GN=Ppp1cc	13	13	9	13	12	13	11	10	38.504	48612.7	24180.2	51192	35059.2	33632.1	32081.2	21409.3	16546.2	225.925	95.334	216.906	152.166	106.172	96.2082	68.9509	54.1066	P63087-2	Ppp1cc	4	4	-0.617444	0.128477	0.335362	No	-1.08491	0.027668	0.179472	No
P63094;Q6R0H7;P63094-3;P63094-2;Q6R0H7-4;Q8CGK7	Guanine nucleotide-binding protein G(s) subunit alpha isoforms short;Guanine nucleotide-binding protein G(s) subunit alpha isoforms XLas	Gnas	sp|P63094|GNAS2_MOUSE Guanine nucleotide-binding protein G(s) subunit alpha isoforms short OS=Mus musculus OX=10090 GN=Gnas PE=1 SV=1;sp|Q6R0H7|GNAS1_MOUSE Guanine nucleotide-binding protein G(s) subunit alpha isoforms XLas OS=Mus musculus OX=10090 GN=Gnas	7	8	10	7	10	8	9	5	45.663	78595.6	126799	178021	61360.3	229973	208578	247081	124607	365.268	499.925	754.292	266.32	725.991	625.502	795.749	407.47	P63094	Gnas	4	4	0.865267	0.061897	0.226418	No	0.43798	0.24124	0.533184	No
P63101	14-3-3 protein zeta/delta	Ywhaz	sp|P63101|1433Z_MOUSE 14-3-3 protein zeta/delta OS=Mus musculus OX=10090 GN=Ywhaz PE=1 SV=1	20	15	17	16	17	20	17	18	27.771	5.83301e+06	6.3528e+06	6.53789e+06	5.64179e+06	9.72669e+06	1.08792e+07	9.36968e+06	8.31666e+06	27108.6	25046.9	27701.7	24486.9	30705.8	32625.5	30176	27195.8	P63101	Ywhaz	4	4	0.652211	0.000468	0.0201	Yes	0.210115	0.023923	0.166146	No
P63158	High mobility group protein B1	Hmgb1	sp|P63158|HMGB1_MOUSE High mobility group protein B1 OS=Mus musculus OX=10090 GN=Hmgb1 PE=1 SV=2	14	12	12	10	12	10	11	13	24.893	5.21998e+06	4.2753e+06	4.27182e+06	4.1817e+06	4.31026e+06	4.01442e+06	3.07247e+06	3.32414e+06	24259.6	16856	18100.1	18149.7	13606.9	12038.8	9895.22	10870.1	P63158	Hmgb1	4	4	-0.285982	0.075392	0.253015	No	-0.737221	0.003006	0.064801	No
P63168	Dynein light chain 1, cytoplasmic	Dynll1	sp|P63168|DYL1_MOUSE Dynein light chain 1, cytoplasmic OS=Mus musculus OX=10090 GN=Dynll1 PE=1 SV=1	2	3	2	3	3	4	2	3	10.366	568922	546688	656782	611426	1.02199e+06	880855	560241	696012	2644.03	2155.4	2782.85	2653.75	3226.28	2641.59	1804.31	2275.98	P63168	Dynll1	4	4	0.406239	0.11083	0.311622	No	-0.0411539	0.744525	0.896535	No
P63242;Q8BGY2	Eukaryotic translation initiation factor 5A-1	Eif5a	sp|P63242|IF5A1_MOUSE Eukaryotic translation initiation factor 5A-1 OS=Mus musculus OX=10090 GN=Eif5a PE=1 SV=2	10	8	7	7	7	8	9	7	16.832	2.32125e+06	2.16149e+06	1.23377e+06	1.6443e+06	3.85476e+06	2.95415e+06	3.62325e+06	2.43666e+06	10787.9	8521.98	5227.61	7136.69	12169	8859.18	11669.1	7967.97	P63242	Eif5a	4	4	0.805945	0.018106	0.115695	No	0.360487	0.196273	0.480955	No
P63254	Cysteine-rich protein 1	Crip1	sp|P63254|CRIP1_MOUSE Cysteine-rich protein 1 OS=Mus musculus OX=10090 GN=Crip1 PE=1 SV=2	1	3	4	4	5	5	4	3	8.5497	129907	502136	188729	204053	740222	656254	404749	593330	603.735	1979.75	799.663	885.645	2336.78	1968.03	1303.54	1940.21	P63254	Crip1	4	4	1.22438	0.022634	0.128851	No	0.822375	0.059975	0.262505	No
P63260	Actin, cytoplasmic 2;Actin, cytoplasmic 2, N-terminally processed	Actg1	sp|P63260|ACTG_MOUSE Actin, cytoplasmic 2 OS=Mus musculus OX=10090 GN=Actg1 PE=1 SV=1	29	32	28	26	28	27	26	27	41.792	318809	177670	116176	182521	618725	703597	775208	686778	1481.65	700.49	492.247	792.189	1953.23	2110.01	2496.64	2245.79	P63260	Actg1	4	4	1.80797	0.00081	0.026969	Yes	1.34492	0.00513	0.080379	No
P63276	40S ribosomal protein S17	Rps17	sp|P63276|RS17_MOUSE 40S ribosomal protein S17 OS=Mus musculus OX=10090 GN=Rps17 PE=1 SV=2	6	7	6	7	7	5	5	6	15.524	837362	1.2183e+06	859966	869340	1.84505e+06	1.05643e+06	597288	997035	3891.6	4803.31	3643.76	3773.17	5824.56	3168.12	1923.63	3260.34	P63276	Rps17	4	4	0.248298	0.685708	0.817886	No	-0.184605	0.428401	0.698516	No
P63280	SUMO-conjugating enzyme UBC9	Ube2i	sp|P63280|UBC9_MOUSE SUMO-conjugating enzyme UBC9 OS=Mus musculus OX=10090 GN=Ube2i PE=1 SV=1	2	2	2	2	2	2	3	1	18.007	83410.5	83482.3	55645.4	117623	106852	213939	120398	37092.2	387.645	329.141	235.775	510.513	337.316	641.579	387.753	121.293	P63280	Ube2i	4	4	0.49164	0.628844	0.786916	No	0.0243134	0.798241	0.926765	No
P63323	40S ribosomal protein S12	Rps12	sp|P63323|RS12_MOUSE 40S ribosomal protein S12 OS=Mus musculus OX=10090 GN=Rps12 PE=1 SV=2	6	5	6	7	7	7	6	6	14.525	1.26449e+06	1.4859e+06	1.54673e+06	1.44097e+06	2.60242e+06	2.77808e+06	2.59046e+06	2.77502e+06	5876.66	5858.39	6553.65	6254.22	8215.49	8331.15	8342.84	9074.41	P63323	Rps12	4	4	0.905152	1.2e-05	0.004641	Yes	0.468696	9.1e-05	0.01131	Yes
P63325	40S ribosomal protein S10	Rps10	sp|P63325|RS10_MOUSE 40S ribosomal protein S10 OS=Mus musculus OX=10090 GN=Rps10 PE=1 SV=1	6	5	6	6	7	3	6	4	18.916	608747	823913	724405	748755	1.30148e+06	1.0967e+06	994822	935388	2829.12	3248.4	3069.37	3249.8	4108.59	3288.9	3203.93	3058.75	P63325	Rps10	4	4	0.574886	0.0061	0.061957	No	0.14002	0.256372	0.547511	No
P63328-2;P63328;P48455	Serine/threonine-protein phosphatase 2B catalytic subunit alpha isoform	Ppp3ca	sp|P63328-2|PP2BA_MOUSE Isoform 2 of Serine/threonine-protein phosphatase 2B catalytic subunit alpha isoform OS=Mus musculus OX=10090 GN=Ppp3ca;sp|P63328|PP2BA_MOUSE Serine/threonine-protein phosphatase 2B catalytic subunit alpha isoform OS=Mus musculus OX	8	5	8	10	9	10	8	7	57.614	107442	43714.3	121966	98706.2	164341	257115	141650	90050.5	499.332	172.35	516.783	428.411	518.802	771.06	456.2	294.468	P63328-2	Ppp3ca	4	4	0.81279	0.126184	0.333816	No	0.335734	0.457362	0.723251	No
P63330	Serine/threonine-protein phosphatase 2A catalytic subunit alpha isoform	Ppp2ca	sp|P63330|PP2AA_MOUSE Serine/threonine-protein phosphatase 2A catalytic subunit alpha isoform OS=Mus musculus OX=10090 GN=Ppp2ca PE=1 SV=1	6	9	5	7	7	4	6	4	35.608	135022	174631	77840.8	156553	171130	151785	178544	94603.9	627.508	688.508	329.819	679.481	540.233	455.185	575.02	309.358	P63330	Ppp2ca	4	4	0.131734	0.663267	0.804953	No	-0.30685	0.410849	0.682415	No
P67778	Prohibitin	Phb	sp|P67778|PHB_MOUSE Prohibitin OS=Mus musculus OX=10090 GN=Phb PE=1 SV=1	12	10	11	10	12	10	11	12	29.82	515899	541095	544631	544999	818247	677474	780667	681364	2397.61	2133.35	2307.65	2365.44	2583.09	2031.67	2514.22	2228.08	P67778	Phb	4	4	0.462432	0.00069	0.024988	Yes	0.0237871	0.840812	0.946674	No
P67871	Casein kinase II subunit beta	Csnk2b	sp|P67871|CSK2B_MOUSE Casein kinase II subunit beta OS=Mus musculus OX=10090 GN=Csnk2b PE=1 SV=1	5	4	4	3	3	5	5	3	24.942	137139	212705	109662	65002.5	133925	218134	179998	131034	637.348	838.621	464.649	282.128	422.782	654.159	579.701	428.486	P67871	Csnk2b	4	4	0.338238	0.31857	0.565462	No	-0.0922068	0.985368	>0.999999	No
P67984	60S ribosomal protein L22	Rpl22	sp|P67984|RL22_MOUSE 60S ribosomal protein L22 OS=Mus musculus OX=10090 GN=Rpl22 PE=1 SV=2	4	4	5	4	5	5	5	5	14.759	724377	940910	1.65389e+06	994504	2.22985e+06	2.48163e+06	2.33974e+06	2.29065e+06	3366.5	3709.68	7007.7	4316.42	7039.32	7442.13	7535.39	7490.49	P67984	Rpl22	4	4	1.11479	0.003316	0.048091	Yes	0.681344	0.0199	0.150994	No
P68037	Ubiquitin-conjugating enzyme E2 L3	Ube2l3	sp|P68037|UB2L3_MOUSE Ubiquitin-conjugating enzyme E2 L3 OS=Mus musculus OX=10090 GN=Ube2l3 PE=1 SV=1	7	7	6	6	6	6	6	6	17.861	700865	1.0433e+06	793155	890156	865606	1.18066e+06	1.24415e+06	1.24725e+06	3257.23	4113.38	3360.67	3863.52	2732.6	3540.66	4006.92	4078.56	P68037	Ube2l3	4	4	0.404802	0.060729	0.224127	No	-0.0235259	0.832144	0.942661	No
P68040	Guanine nucleotide-binding protein subunit beta-2-like 1;Guanine nucleotide-binding protein subunit beta-2-like 1, N-terminally processed	Gnb2l1	sp|P68040|RACK1_MOUSE Receptor of activated protein C kinase 1 OS=Mus musculus OX=10090 GN=Rack1 PE=1 SV=3	16	17	17	17	18	18	17	16	35.076	1.34041e+06	1.82155e+06	1.62412e+06	1.57642e+06	2.37229e+06	2.73642e+06	2.01621e+06	2.18441e+06	6229.48	7181.72	6881.53	6842.1	7489	8206.22	6493.4	7143.1	P68040	Gnb2l1	4	4	0.549084	0.005795	0.061113	No	0.112316	0.234561	0.524131	No
P68134	Actin, alpha skeletal muscle	Acta1	sp|P68134|ACTS_MOUSE Actin, alpha skeletal muscle OS=Mus musculus OX=10090 GN=Acta1 PE=1 SV=1	18	17	17	17	17	17	16	17	42.051	7.28621e+06	8.67721e+06	2.03986e+06	5.16139e+06	7.88715e+06	5.95917e+06	5.49997e+06	4.44996e+06	33862.3	34211.2	8643.09	22401.8	24898.6	17870.9	17713.2	14551.5	P68134	Acta1	4	4	0.0388082	0.704487	0.829692	No	-0.401602	0.641194	0.84017	No
P68181-4;P68181-2;P68181-3;P68181	cAMP-dependent protein kinase catalytic subunit beta	Prkacb	sp|P68181-4|KAPCB_MOUSE Isoform 4 of cAMP-dependent protein kinase catalytic subunit beta OS=Mus musculus OX=10090 GN=Prkacb;sp|P68181-2|KAPCB_MOUSE Isoform 2 of cAMP-dependent protein kinase catalytic subunit beta OS=Mus musculus OX=10090 GN=Prkacb;sp|P68	17	17	17	16	16	13	11	14	46.013	1.01784e+06	1.00516e+06	1.17796e+06	1.05089e+06	934744	862569	976299	1.2197e+06	4730.37	3962.97	4991.15	4561.13	2950.86	2586.75	3144.27	3988.47	P68181-4	Prkacb	4	4	-0.0905037	0.433536	0.661755	No	-0.526094	0.011071	0.118213	No
P68254;P68254-2	14-3-3 protein theta	Ywhaq	sp|P68254|1433T_MOUSE 14-3-3 protein theta OS=Mus musculus OX=10090 GN=Ywhaq PE=1 SV=1;sp|P68254-2|1433T_MOUSE Isoform 2 of 14-3-3 protein theta OS=Mus musculus OX=10090 GN=Ywhaq	10	12	14	14	12	12	11	11	27.778	457061	557849	591100	454237	842336	902523	724809	733521	2124.17	2199.4	2504.55	1971.51	2659.14	2706.57	2334.32	2398.64	P68254	Ywhaq	4	4	0.636692	0.002143	0.038443	Yes	0.198651	0.065855	0.275019	No
P68368	Tubulin alpha-4A chain	Tuba4a	sp|P68368|TBA4A_MOUSE Tubulin alpha-4A chain OS=Mus musculus OX=10090 GN=Tuba4a PE=1 SV=1	20	21	19	20	19	18	19	17	49.924	165889	314244	227166	279399	345815	317123	280687	301435	770.959	1238.95	962.526	1212.67	1091.69	951.018	903.981	985.704	P68368	Tuba4a	4	4	0.335535	0.129399	0.337062	No	-0.0898557	0.707288	0.878335	No
P68372;CON__ENSEMBL:ENSBTAP00000025008;A2AQ07	Tubulin beta-4B chain	Tubb4b	sp|P68372|TBB4B_MOUSE Tubulin beta-4B chain OS=Mus musculus OX=10090 GN=Tubb4b PE=1 SV=1	26	26	25	24	23	27	21	23	49.83	2.32977e+06	2.99263e+06	2.59991e+06	2.96383e+06	3.63577e+06	3.99615e+06	3.93792e+06	3.69872e+06	10827.5	11798.9	11016.1	12863.8	11477.6	11984	12682.5	12094.9	P68372	Tubb4b	4	4	0.488072	0.00171	0.034832	Yes	0.0527783	0.419609	0.691493	No
P68373	Tubulin alpha-1C chain	Tuba1c	sp|P68373|TBA1C_MOUSE Tubulin alpha-1C chain OS=Mus musculus OX=10090 GN=Tuba1c PE=1 SV=1	19	22	20	19	21	19	19	17	49.909	78549.7	114067	16239.8	86724.4	174043	122640	76449.7	110305	365.055	449.727	68.8098	376.407	549.43	367.784	246.214	360.702	P68373	Tuba1c	4	4	0.709777	0.208821	0.446262	No	0.274563	0.471954	0.733892	No
P68404-2;P68404	Protein kinase C beta type	Prkcb	sp|P68404-2|KPCB_MOUSE Isoform Beta-II of Protein kinase C beta type OS=Mus musculus OX=10090 GN=Prkcb;sp|P68404|KPCB_MOUSE Protein kinase C beta type OS=Mus musculus OX=10090 GN=Prkcb PE=1 SV=4	18	22	16	22	20	19	15	17	76.893	409874	440723	389011	477847	642212	550070	633728	595782	1904.87	1737.62	1648.28	2073.99	2027.37	1649.6	2040.99	1948.23	P68404-2	Prkcb	4	4	0.495803	0.000924	0.028474	Yes	0.0578745	0.590857	0.813228	No
P68510	14-3-3 protein eta	Ywhah	sp|P68510|1433F_MOUSE 14-3-3 protein eta OS=Mus musculus OX=10090 GN=Ywhah PE=1 SV=2	12	10	10	10	11	12	10	12	28.211	504179	452513	370882	306578	745415	774191	894349	840157	2343.14	1784.1	1571.46	1330.63	2353.17	2321.72	2880.34	2747.34	P68510	Ywhah	4	4	0.993722	0.000965	0.029022	Yes	0.551545	0.02261	0.164056	No
P70122	Ribosome maturation protein SBDS	Sbds	sp|P70122|SBDS_MOUSE Ribosome maturation protein SBDS OS=Mus musculus OX=10090 GN=Sbds PE=1 SV=4	11	7	3	5	8	6	5	4	28.78	218732	186565	95496.7	79882.7	157084	106444	148660	142692	1016.54	735.561	404.629	346.713	495.891	319.213	478.776	466.608	P70122	Sbds	4	4	-0.0655593	0.904913	0.936701	No	-0.507939	0.35707	0.636897	No
P70168	Importin subunit beta-1	Kpnb1	sp|P70168|IMB1_MOUSE Importin subunit beta-1 OS=Mus musculus OX=10090 GN=Kpnb1 PE=1 SV=2	18	20	19	20	19	22	18	19	97.183	144229	206599	594132	168893	202240	241383	321055	404923	670.297	814.549	2517.39	733.04	638.445	723.881	1033.99	1324.11	P70168	Kpnb1	4	4	0.0704575	0.614494	0.777503	No	-0.347981	0.752123	0.899509	No
P70195	Proteasome subunit beta type-7	Psmb7	sp|P70195|PSB7_MOUSE Proteasome subunit beta type-7 OS=Mus musculus OX=10090 GN=Psmb7 PE=1 SV=1	5	3	3	3	3	4	3	4	29.891	147499	176506	66614.9	69137.4	120393	108950	178149	115180	685.492	695.901	282.254	300.075	380.063	326.729	573.746	376.643	P70195	Psmb7	4	4	0.185032	0.492199	0.702582	No	-0.244859	0.725252	0.889726	No
P70202	Latexin	Lxn	sp|P70202|LXN_MOUSE Latexin OS=Mus musculus OX=10090 GN=Lxn PE=1 SV=2	5	5	4	5	5	6	6	5	25.492	700295	847574	395798	460225	711958	959410	1.04256e+06	824156	3254.58	3341.69	1677.03	1997.5	2247.55	2877.17	3357.66	2695.02	P70202	Lxn	4	4	0.557595	0.074967	0.252667	No	0.122036	0.561141	0.794325	No
P70224	GTPase IMAP family member 1	Gimap1	sp|P70224|GIMA1_MOUSE GTPase IMAP family member 1 OS=Mus musculus OX=10090 GN=Gimap1 PE=1 SV=3	5	4	4	3	3	4	3	1	30.828	35639.3	29217.7	74069.6	40635	36681.5	41973	78375.1	5950.36	165.632	115.195	313.84	176.367	115.799	125.873	252.415	19.4579	P70224	Gimap1	4	4	-0.139784	0.555035	0.743983	No	-0.586306	0.293428	0.583308	No
P70245	3-beta-hydroxysteroid-Delta(8),Delta(7)-isomerase	Ebp	sp|P70245|EBP_MOUSE 3-beta-hydroxysteroid-Delta(8),Delta(7)-isomerase OS=Mus musculus OX=10090 GN=Ebp PE=1 SV=3	2	3	3	2	3	2	3	1	26.215	112793	164914	150892	169875	248268	116368	204642	114954	524.198	650.196	639.343	737.304	783.747	348.975	659.072	375.903	P70245	Ebp	4	4	0.193199	0.698123	0.826357	No	-0.234923	0.351093	0.634318	No
P70248	Unconventional myosin-If	Myo1f	sp|P70248|MYO1F_MOUSE Unconventional myosin-If OS=Mus musculus OX=10090 GN=Myo1f PE=1 SV=1	18	15	12	12	9	11	10	12	125.95	51831.4	65908.5	34537	43540.4	54781.2	52375.3	30733.1	58596.4	240.884	259.854	146.337	188.977	172.937	157.068	98.9791	191.612	P70248	Myo1f	4	4	0.00491802	0.994483	0.977959	No	-0.429937	0.171684	0.452103	No
P70268;P70268-2;Q8K045	Serine/threonine-protein kinase N1	Pkn1	sp|P70268|PKN1_MOUSE Serine/threonine-protein kinase N1 OS=Mus musculus OX=10090 GN=Pkn1 PE=1 SV=3;sp|P70268-2|PKN1_MOUSE Isoform 2 of Serine/threonine-protein kinase N1 OS=Mus musculus OX=10090 GN=Pkn1	10	7	7	10	7	9	9	6	104.41	30472.5	25986.1	32392.9	29500.2	28939.2	33577.1	26336.1	20934.1	141.619	102.454	137.252	128.039	91.357	100.694	84.818	68.4552	P70268	Pkn1	4	4	-0.108381	0.459962	0.682248	No	-0.560745	0.011933	0.122725	No
P70280	Vesicle-associated membrane protein 7	Vamp7	sp|P70280|VAMP7_MOUSE Vesicle-associated membrane protein 7 OS=Mus musculus OX=10090 GN=Vamp7 PE=1 SV=1	3	4	5	3	6	5	3	3	24.967	38188.7	65427.8	97501.6	31219.2	99324.8	118805	75462.1	81026.9	177.48	257.959	413.124	135.5	313.555	356.283	243.034	264.961	P70280	Vamp7	4	4	0.689202	0.089814	0.277698	No	0.259313	0.35317	0.634644	No
P70296	Phosphatidylethanolamine-binding protein 1;Hippocampal cholinergic neurostimulating peptide	Pebp1	sp|P70296|PEBP1_MOUSE Phosphatidylethanolamine-binding protein 1 OS=Mus musculus OX=10090 GN=Pebp1 PE=1 SV=3	10	10	11	9	10	10	9	9	20.83	1.12046e+06	1.63119e+06	1.21644e+06	1.15061e+06	1.94163e+06	1.83155e+06	1.4982e+06	1.27094e+06	5207.28	6431.22	5154.15	4993.96	6129.47	5492.63	4825.12	4156.02	P70296	Pebp1	4	4	0.354027	0.110274	0.311397	No	-0.080571	0.570434	0.801592	No
P70297	Signal transducing adapter molecule 1	Stam	sp|P70297|STAM1_MOUSE Signal transducing adapter molecule 1 OS=Mus musculus OX=10090 GN=Stam PE=1 SV=3	3	2	1	2	2	4	2	1	59.771	4235.11	2766.26	3288.37	7372.79	2053.18	9088	9548.93	4615.94	19.6824	10.9064	13.9331	31.9999	6.48162	27.2539	30.7533	15.0943	P70297	Stam	4	4	0.518791	0.549019	0.742288	No	0.0565915	0.930565	0.984333	No
P70302	Stromal interaction molecule 1	Stim1	sp|P70302|STIM1_MOUSE Stromal interaction molecule 1 OS=Mus musculus OX=10090 GN=Stim1 PE=1 SV=2	8	9	9	10	7	7	11	8	77.566	61209.6	82726.6	97792.7	110445	57541.2	80787.2	95332	58842.8	284.468	326.162	414.357	479.359	181.65	242.272	307.027	192.418	P70302	Stim1	4	4	-0.267834	0.337624	0.585296	No	-0.704162	0.026593	0.174623	No
P70303;P70303-3;P70303-2	CTP synthase 2	Ctps2	sp|P70303|PYRG2_MOUSE CTP synthase 2 OS=Mus musculus OX=10090 GN=Ctps2 PE=1 SV=1;sp|P70303-3|PYRG2_MOUSE Isoform 3 of CTP synthase 2 OS=Mus musculus OX=10090 GN=Ctps2;sp|P70303-2|PYRG2_MOUSE Isoform 2 of CTP synthase 2 OS=Mus musculus OX=10090 GN=Ctps2	11	13	6	11	10	10	8	9	65.514	62175.4	139118	43603.9	68469.7	107215	94493.7	52855	83644.7	288.957	548.494	184.754	297.177	338.464	283.376	170.225	273.521	P70303	Ctps2	4	4	0.11006	0.649378	0.799196	No	-0.308215	0.55579	0.791432	No
P70315	Wiskott-Aldrich syndrome protein homolog	Was	sp|P70315|WASP_MOUSE Wiskott-Aldrich syndrome protein homolog OS=Mus musculus OX=10090 GN=Was PE=1 SV=1	9	8	8	8	6	8	7	7	54.191	137709	166798	149256	151894	138503	139364	172110	152229	639.994	657.625	632.411	659.262	437.236	417.939	554.297	497.795	P70315	Was	4	4	-0.00824143	0.912983	0.940354	No	-0.441051	0.002984	0.064801	No
P70318;P52912	Nucleolysin TIAR	Tial1	sp|P70318|TIAR_MOUSE Nucleolysin TIAR OS=Mus musculus OX=10090 GN=Tial1 PE=1 SV=1	4	7	2	5	5	3	3	4	43.388	30444	55052.3	19535.6	48856.8	29476	28297.8	39804	28404.1	141.487	217.052	82.7741	212.052	93.0516	84.8619	128.193	92.8826	P70318	Tial1	4	4	-0.28867	0.617472	0.779916	No	-0.711539	0.122967	0.380405	No
P70333;D3Z6Y3	Heterogeneous nuclear ribonucleoprotein H2	Hnrnph2	sp|P70333|HNRH2_MOUSE Heterogeneous nuclear ribonucleoprotein H2 OS=Mus musculus OX=10090 GN=Hnrnph2 PE=1 SV=1	9	10	6	8	10	10	10	8	49.279	22039.8	22507	22486.6	16630.2	46521.9	45852.4	23027.9	4715.42	102.429	88.7373	95.2779	72.1795	146.863	137.506	74.1637	15.4196	P70333	Hnrnph2	4	4	0.521775	0.921915	0.943817	No	0.0603861	0.654892	0.846425	No
P70335;P70335-2;P70336;P70336-2	Rho-associated protein kinase 1	Rock1	sp|P70335|ROCK1_MOUSE Rho-associated protein kinase 1 OS=Mus musculus OX=10090 GN=Rock1 PE=1 SV=1;sp|P70335-2|ROCK1_MOUSE Isoform 2 of Rho-associated protein kinase 1 OS=Mus musculus OX=10090 GN=Rock1	11	10	9	7	9	6	7	2	158.17	11423.1	10486.7	17972.1	8568.17	7433.89	4416.19	6414.44	742.092	53.0881	41.3455	76.1496	37.1882	23.4678	13.2437	20.6584	2.42667	P70335	Rock1	4	4	-1.35	0.074936	0.252667	No	-1.79686	0.033914	0.198068	No
P70362	Ubiquitin fusion degradation protein 1 homolog	Ufd1l	sp|P70362|UFD1_MOUSE Ubiquitin recognition factor in ER-associated degradation protein 1 OS=Mus musculus OX=10090 GN=Ufd1 PE=1 SV=2	4	1	1	4	4	2	3	1	34.481	40608.7	18321.9	3928.3	55492.5	60869	31720	14172	26854.3	188.727	72.2367	16.6446	240.852	192.155	95.1249	45.6422	87.8144	P70362	Ufd1l	4	4	0.175008	0.589587	0.761709	No	-0.301317	0.916925	0.978999	No
P70372	ELAV-like protein 1	Elavl1	sp|P70372|ELAV1_MOUSE ELAV-like protein 1 OS=Mus musculus OX=10090 GN=Elavl1 PE=1 SV=2	10	10	5	9	7	9	8	7	36.169	268771	321717	189208	243113	285455	285867	197128	298122	1249.1	1268.42	801.694	1055.18	901.142	857.284	634.872	974.87	P70372	Elavl1	4	4	0.0604448	0.761324	0.866471	No	-0.377116	0.119397	0.374624	No
P70388-2;P70388;P70388-4;P70388-3	DNA repair protein RAD50	Rad50	sp|P70388-2|RAD50_MOUSE Isoform 2 of DNA repair protein RAD50 OS=Mus musculus OX=10090 GN=Rad50;sp|P70388|RAD50_MOUSE DNA repair protein RAD50 OS=Mus musculus OX=10090 GN=Rad50 PE=1 SV=1	5	8	5	7	8	6	5	3	146.31	5321.59	9140.26	7747.48	9140.13	17004.8	6415.39	6157.14	16168	24.7318	36.0368	32.8268	39.6706	53.6819	19.2391	19.8297	52.87	P70388-2	Rad50	4	4	0.545186	0.387274	0.624109	No	0.127906	0.956757	0.995376	No
P70398;F8VPU6	Probable ubiquitin carboxyl-terminal hydrolase FAF-X	Usp9x	sp|P70398|USP9X_MOUSE Probable ubiquitin carboxyl-terminal hydrolase FAF-X OS=Mus musculus OX=10090 GN=Usp9x PE=1 SV=2	24	23	21	16	27	20	25	14	290.71	17006.6	21027.2	21513.6	11192.2	27162.1	29135.9	33677.9	16615.1	79.0374	82.9027	91.1553	48.5771	85.7471	87.3753	108.463	54.3318	P70398	Usp9x	4	4	0.591495	0.106187	0.306831	No	0.155124	0.622472	0.827938	No
P70404	Isocitrate dehydrogenase [NAD] subunit gamma 1, mitochondrial	Idh3g	sp|P70404|IDHG1_MOUSE Isocitrate dehydrogenase [NAD] subunit gamma 1, mitochondrial OS=Mus musculus OX=10090 GN=Idh3g PE=1 SV=1	6	5	3	5	6	4	4	4	42.785	68112.1	78314.7	13624.4	35412	51352.8	27481.9	29881.6	18675.5	316.547	308.767	57.7279	153.698	162.114	82.4151	96.2369	61.0696	P70404	Idh3g	4	4	-0.617625	0.535102	0.733513	No	-1.05818	0.229624	0.518775	No
P70441;P70441-2	Na(+)/H(+) exchange regulatory cofactor NHE-RF1	Slc9a3r1	sp|P70441|NHRF1_MOUSE Na(+)/H(+) exchange regulatory cofactor NHE-RF1 OS=Mus musculus OX=10090 GN=Slc9a3r1 PE=1 SV=3	16	17	13	17	17	20	14	14	38.6	1.19621e+06	1.1217e+06	773142	939422	996316	1.34451e+06	840734	997854	5559.33	4422.47	3275.88	4077.35	3145.23	4032.05	2707.67	3263.02	P70441	Slc9a3r1	4	4	0.0523503	0.805365	0.887115	No	-0.398851	0.096727	0.338636	No
P70451-5;P70451;P70451-2;P70451-4;P70451-3	Tyrosine-protein kinase Fer	Fer	sp|P70451-5|FER_MOUSE Isoform 5 of Tyrosine-protein kinase Fer OS=Mus musculus OX=10090 GN=Fer;sp|P70451|FER_MOUSE Tyrosine-protein kinase Fer OS=Mus musculus OX=10090 GN=Fer PE=1 SV=2;sp|P70451-2|FER_MOUSE Isoform 2 of Tyrosine-protein kinase Fer OS=Mus m	6	8	7	7	6	6	6	4	94.45	14159.7	37273.9	67533.1	25159.4	14029.2	22094.5	15661	12108.3	65.8064	146.958	286.144	109.199	44.2882	66.259	50.4378	39.5944	P70451-5	Fer	4	4	-1.1736	0.101759	0.299527	No	-1.60015	0.023387	0.164672	No
P70452	Syntaxin-4	Stx4	sp|P70452|STX4_MOUSE Syntaxin-4 OS=Mus musculus OX=10090 GN=Stx4 PE=1 SV=1	2	2	1	1	3	4	2	3	34.165	131893	21688.6	189439	5786.37	7318.95	455497	12776.8	44174.5	612.965	85.5107	802.67	25.1144	23.1049	1365.99	41.149	144.452	P70452	Stx4	4	4	0.575439	0.920446	0.943349	No	0.0450702	0.736114	0.892541	No
P70460	Vasodilator-stimulated phosphoprotein	Vasp	sp|P70460|VASP_MOUSE Vasodilator-stimulated phosphoprotein OS=Mus musculus OX=10090 GN=Vasp PE=1 SV=4	9	9	9	10	10	10	7	9	39.666	338968	359038	373635	268580	446869	539216	367750	454895	1575.33	1415.56	1583.13	1165.71	1410.7	1617.05	1184.38	1487.52	P70460	Vasp	4	4	0.432507	0.032263	0.155939	No	-0.0101085	0.953392	0.994021	No
P70665;P70665-2;P70665-3	Sialate O-acetylesterase;Sialate O-acetylesterase small subunit;Sialate O-acetylesterase large subunit	Siae	sp|P70665|SIAE_MOUSE Sialate O-acetylesterase OS=Mus musculus OX=10090 GN=Siae PE=1 SV=3;sp|P70665-2|SIAE_MOUSE Isoform 2 of Sialate O-acetylesterase OS=Mus musculus OX=10090 GN=Siae;sp|P70665-3|SIAE_MOUSE Isoform 3 of Sialate O-acetylesterase OS=Mus muscu	5	4	2	1	3	1	3	3	60.775	29639.9	19646.8	9540.51	3043.17	17493.1	3353.06	12652.6	13513.6	137.75	77.4605	40.4241	13.2082	55.2232	10.0555	40.7488	44.1901	P70665	Siae	4	4	-0.396211	0.84061	0.905775	No	-0.839708	0.51867	0.768022	No
P70677	Caspase-3;Caspase-3 subunit p17;Caspase-3 subunit p12	Casp3	sp|P70677|CASP3_MOUSE Caspase-3 OS=Mus musculus OX=10090 GN=Casp3 PE=1 SV=1	6	7	6	7	6	8	5	4	31.474	267224	445111	247596	364484	296259	344145	355907	274437	1241.91	1754.92	1049.09	1581.96	935.248	1032.05	1146.24	897.418	P70677	Casp3	4	4	-0.0596757	0.904514	0.93668	No	-0.488641	0.045723	0.230667	No
P70698	CTP synthase 1	Ctps1	sp|P70698|PYRG1_MOUSE CTP synthase 1 OS=Mus musculus OX=10090 GN=Ctps1 PE=1 SV=2	5	7	7	6	6	4	5	4	66.682	1220.73	17888.7	36056.3	12490.8	18745.3	2487.81	7249.92	13726.8	5.67327	70.5288	152.774	54.2134	59.1762	7.46067	23.3491	44.887	P70698	Ctps1	4	4	-0.680652	0.834116	0.901731	No	-1.07017	0.581115	0.810026	No
P70699	Lysosomal alpha-glucosidase	Gaa	sp|P70699|LYAG_MOUSE Lysosomal alpha-glucosidase OS=Mus musculus OX=10090 GN=Gaa PE=1 SV=2	6	5	5	6	8	6	7	7	106.25	21478.9	23722.3	23346.6	27991	40012.9	29044.4	26990.8	86892.4	99.8218	93.5286	98.9217	121.488	126.315	87.1009	86.9267	284.141	P70699	Gaa	4	4	0.922195	0.102606	0.301389	No	0.498368	0.466916	0.73092	No
P70704-2;P70704-3;P70704;P98200;Q148W0	Phospholipid-transporting ATPase IA	Atp8a1	sp|P70704-2|AT8A1_MOUSE Isoform 2 of Phospholipid-transporting ATPase IA OS=Mus musculus OX=10090 GN=Atp8a1;sp|P70704-3|AT8A1_MOUSE Isoform 3 of Phospholipid-transporting ATPase IA OS=Mus musculus OX=10090 GN=Atp8a1;sp|P70704|AT8A1_MOUSE Phospholipid-trans	11	11	9	10	6	4	7	4	129.77	26082.4	36000.4	41197.8	29331.4	21847.1	10143.2	25157.9	10984.2	121.216	141.937	174.559	127.306	68.9683	30.4185	81.0236	35.9189	P70704-2	Atp8a1	4	4	-0.960797	0.028389	0.145359	No	-1.38507	0.006506	0.090862	No
P80313	T-complex protein 1 subunit eta	Cct7	sp|P80313|TCPH_MOUSE T-complex protein 1 subunit eta OS=Mus musculus OX=10090 GN=Cct7 PE=1 SV=1	18	17	16	16	19	18	20	16	59.652	391256	478300	303784	469826	724033	774739	666661	791048	1818.34	1885.77	1287.16	2039.17	2285.67	2323.36	2147.05	2586.75	P80313	Cct7	4	4	0.847403	0.001743	0.03493	Yes	0.410245	0.034444	0.19875	No
P80314	T-complex protein 1 subunit beta	Cct2	sp|P80314|TCPB_MOUSE T-complex protein 1 subunit beta OS=Mus musculus OX=10090 GN=Cct2 PE=1 SV=4	23	23	23	21	25	25	23	21	57.477	572889	791116	616051	583307	1.09913e+06	995434	971404	682198	2662.47	3119.09	2610.27	2531.71	3469.81	2985.2	3128.51	2230.81	P80314	Cct2	4	4	0.548149	0.026914	0.142301	No	0.113098	0.537921	0.781164	No
P80315	T-complex protein 1 subunit delta	Cct4	sp|P80315|TCPD_MOUSE T-complex protein 1 subunit delta OS=Mus musculus OX=10090 GN=Cct4 PE=1 SV=3	24	23	17	21	23	24	22	24	58.066	639351	792624	886864	520900	904440	1.37385e+06	1.01045e+06	1.22016e+06	2971.35	3125.04	3757.73	2260.85	2855.19	4120.04	3254.26	3989.96	P80315	Cct4	4	4	0.667018	0.020602	0.123462	No	0.231076	0.270945	0.56164	No
P80316	T-complex protein 1 subunit epsilon	Cct5	sp|P80316|TCPE_MOUSE T-complex protein 1 subunit epsilon OS=Mus musculus OX=10090 GN=Cct5 PE=1 SV=1	15	18	15	22	22	23	24	17	59.623	420493	581486	321994	646475	846197	915403	779376	811410	1954.22	2292.59	1364.32	2805.88	2671.33	2745.19	2510.06	2653.34	P80316	Cct5	4	4	0.766664	0.013019	0.097179	No	0.329949	0.139414	0.406982	No
P80317;Q61390	T-complex protein 1 subunit zeta	Cct6a	sp|P80317|TCPZ_MOUSE T-complex protein 1 subunit zeta OS=Mus musculus OX=10090 GN=Cct6a PE=1 SV=3	14	17	16	16	17	16	16	13	58.004	461929	708065	608299	864742	1.1345e+06	1.45018e+06	1.4186e+06	898436	2146.79	2791.65	2577.42	3753.21	3581.45	4348.93	4568.75	2937.92	P80317	Cct6a	4	4	0.89109	0.011263	0.088381	No	0.454028	0.082357	0.31019	No
P80318	T-complex protein 1 subunit gamma	Cct3	sp|P80318|TCPG_MOUSE T-complex protein 1 subunit gamma OS=Mus musculus OX=10090 GN=Cct3 PE=1 SV=1	21	22	19	16	21	19	22	15	60.629	597838	722083	497930	539009	971599	951640	773358	891894	2778.42	2846.92	2109.78	2339.44	3067.2	2853.87	2490.68	2916.52	P80318	Cct3	4	4	0.606511	0.004247	0.054026	No	0.169211	0.197517	0.482471	No
P81117	Nucleobindin-2;Nesfatin-1	Nucb2	sp|P81117|NUCB2_MOUSE Nucleobindin-2 OS=Mus musculus OX=10090 GN=Nucb2 PE=1 SV=2	2	3	3	2	8	9	11	10	50.304	5067.95	15567.2	16212.2	13862.3	120114	237521	149689	129704	23.553	61.3761	68.6925	60.1661	379.184	712.299	482.089	424.136	P81117	Nucb2	4	4	3.65103	0.000178	0.012257	Yes	3.2241	0.000199	0.019188	Yes
P82343;P82343-2	N-acylglucosamine 2-epimerase	Renbp	sp|P82343|RENBP_MOUSE N-acylglucosamine 2-epimerase OS=Mus musculus OX=10090 GN=Renbp PE=1 SV=3;sp|P82343-2|RENBP_MOUSE Isoform 2 of N-acylglucosamine 2-epimerase OS=Mus musculus OX=10090 GN=Renbp	7	9	8	10	10	9	7	9	49.771	105075	135852	160002	125440	225284	203264	203323	210751	488.329	535.615	677.944	544.445	711.189	609.567	654.824	689.163	P82343	Renbp	4	4	0.678811	0.001822	0.035742	Yes	0.246424	0.062253	0.267513	No
P83741-4;P83741-5;P83741;P83741-2;P83741-3;P83741-6;P83741-7	Serine/threonine-protein kinase WNK1	Wnk1	sp|P83741-4|WNK1_MOUSE Isoform 4 of Serine/threonine-protein kinase WNK1 OS=Mus musculus OX=10090 GN=Wnk1;sp|P83741-5|WNK1_MOUSE Isoform 5 of Serine/threonine-protein kinase WNK1 OS=Mus musculus OX=10090 GN=Wnk1;sp|P83741|WNK1_MOUSE Serine/threonine-protei	2	3	5	4	3	3	6	2	225.4	465.416	1816.54	2528.17	3155.25	1811.78	1871.56	4682.55	2286.13	2.16299	7.16198	10.7121	13.6946	5.71953	5.61259	15.0806	7.47573	P83741-4	Wnk1	4	4	0.419311	0.417121	0.648601	No	0.00668939	0.812785	0.933806	No
P83870	PHD finger-like domain-containing protein 5A	Phf5a	sp|P83870|PHF5A_MOUSE PHD finger-like domain-containing protein 5A OS=Mus musculus OX=10090 GN=Phf5a PE=1 SV=1	1	2	1	3	4	2	2	2	12.405	22978.7	44933.5	47104.6	56110.9	121679	105324	46936.4	33772.4	106.792	177.157	199.587	243.536	384.124	315.855	151.163	110.437	P83870	Phf5a	4	4	0.846507	0.220667	0.458237	No	0.403308	0.587226	0.812452	No
P83882	60S ribosomal protein L36a	Rpl36a	sp|P83882|RL36A_MOUSE 60S ribosomal protein L36a OS=Mus musculus OX=10090 GN=Rpl36a PE=3 SV=2	3	3	2	2	2	3	3	2	12.441	272275	639338	615792	563620	1.06569e+06	1.2487e+06	557081	1.35199e+06	1265.38	2520.68	2609.17	2446.26	3364.22	3744.7	1794.14	4421.07	P83882	Rpl36a	4	4	1.01421	0.048799	0.197716	No	0.591678	0.180254	0.462314	No
P83917	Chromobox protein homolog 1	Cbx1	sp|P83917|CBX1_MOUSE Chromobox protein homolog 1 OS=Mus musculus OX=10090 GN=Cbx1 PE=1 SV=1	6	4	1	3	3	3	2	3	21.418	122748	84991.3	51796	24500.3	31973.1	37695.1	66412.5	73746.5	570.464	335.091	219.465	106.338	100.935	113.043	213.888	241.154	P83917	Cbx1	4	4	-0.436869	0.635768	0.790732	No	-0.880128	0.270823	0.56164	No
P83940	Transcription elongation factor B polypeptide 1	Tceb1	sp|P83940|ELOC_MOUSE Elongin-C OS=Mus musculus OX=10090 GN=Eloc PE=1 SV=1	4	1	3	2	3	2	3	2	12.473	95512	65277.8	49128.9	32346.1	98591.7	94130.5	108532	75776.5	443.887	257.367	208.164	140.391	311.24	282.287	349.539	247.792	P83940	Tceb1	4	4	0.638097	0.078379	0.259206	No	0.181874	0.442904	0.710198	No
P84078;P61205	ADP-ribosylation factor 1;ADP-ribosylation factor 3	Arf1;Arf3	sp|P84078|ARF1_MOUSE ADP-ribosylation factor 1 OS=Mus musculus OX=10090 GN=Arf1 PE=1 SV=2;sp|P61205|ARF3_MOUSE ADP-ribosylation factor 3 OS=Mus musculus OX=10090 GN=Arf3 PE=2 SV=2	10	10	10	10	9	9	10	9	20.697	1.74886e+06	1.93644e+06	2.11092e+06	1.97453e+06	2.66535e+06	3.09137e+06	3.40066e+06	2.49673e+06	8127.73	7634.7	8944.19	8569.99	8414.13	9270.68	10952.2	8164.38	P84078	Arf1	4	4	0.584711	0.002476	0.041484	Yes	0.145251	0.24607	0.536887	No
P84084	ADP-ribosylation factor 5	Arf5	sp|P84084|ARF5_MOUSE ADP-ribosylation factor 5 OS=Mus musculus OX=10090 GN=Arf5 PE=1 SV=2	8	8	9	7	8	7	9	7	20.529	70795.1	106452	42917.9	61015	196812	261246	271204	159888	329.016	419.704	181.847	264.821	621.309	783.448	873.439	522.84	P84084	Arf5	4	4	1.66093	0.001947	0.03721	Yes	1.22848	0.006036	0.087458	No
P84091	AP-2 complex subunit mu	Ap2m1	sp|P84091|AP2M1_MOUSE AP-2 complex subunit mu OS=Mus musculus OX=10090 GN=Ap2m1 PE=1 SV=1	12	10	7	14	13	12	13	10	49.654	129593	102462	123771	150967	201739	207344	187053	175211	602.277	403.97	524.429	655.237	636.863	621.801	602.424	572.947	P84091	Ap2m1	4	4	0.605985	0.002906	0.044476	Yes	0.155114	0.299566	0.588774	No
P84096;Q9ER71-2;Q8R527;Q9ER71	Rho-related GTP-binding protein RhoG	Rhog	sp|P84096|RHOG_MOUSE Rho-related GTP-binding protein RhoG OS=Mus musculus OX=10090 GN=Rhog PE=1 SV=1	7	6	7	6	7	5	6	7	21.308	391703	452281	446032	505021	514069	493499	613124	664292	1820.42	1783.18	1889.88	2191.93	1622.84	1479.95	1974.63	2172.26	P84096	Rhog	4	4	0.34817	0.035188	0.164	No	-0.0842048	0.52839	0.77353	No
P84099	60S ribosomal protein L19	Rpl19	sp|P84099|RL19_MOUSE 60S ribosomal protein L19 OS=Mus musculus OX=10090 GN=Rpl19 PE=1 SV=1	9	7	6	8	7	8	7	8	23.466	731924	904400	1.1116e+06	913204	1.35473e+06	1.55679e+06	1.70892e+06	1.71252e+06	3401.58	3565.73	4709.94	3963.55	4276.68	4668.66	5503.74	5600.01	P84099	Rpl19	4	4	0.790593	0.001579	0.034395	Yes	0.358223	0.042389	0.221399	No
P84104-2;P84104	Serine/arginine-rich splicing factor 3	Srsf3	sp|P84104-2|SRSF3_MOUSE Isoform Short of Serine/arginine-rich splicing factor 3 OS=Mus musculus OX=10090 GN=Srsf3;sp|P84104|SRSF3_MOUSE Serine/arginine-rich splicing factor 3 OS=Mus musculus OX=10090 GN=Srsf3 PE=1 SV=1	6	6	7	5	6	5	6	6	14.203	1.62431e+06	2.28945e+06	2.09807e+06	1.92939e+06	4.05801e+06	382960	502093	493658	7548.87	9026.49	8889.73	8374.05	12810.6	1148.45	1617.04	1614.28	P84104-2	Srsf3	4	4	-0.546623	0.149633	0.367689	No	-0.977095	0.069537	0.284841	No
P84228	Histone H3.2	Hist1h3b	sp|P84228|H32_MOUSE Histone H3.2 OS=Mus musculus OX=10090 GN=H3c2 PE=1 SV=2	8	9	7	7	5	7	7	8	15.388	3.99872e+07	4.95614e+07	4.61009e+07	5.19735e+07	3.0582e+07	4.06263e+07	4.04834e+07	4.62911e+07	185838	195403	195334	225579	96543.1	121834	130381	151373	P84228	Hist1h3b	4	4	-0.24807	0.138756	0.351105	No	-0.681573	0.003302	0.06751	No
P84244;P02301	Histone H3.3;Histone H3.3C	H3f3a;H3f3c	sp|P84244|H33_MOUSE Histone H3.3 OS=Mus musculus OX=10090 GN=H3-3a PE=1 SV=2;sp|P02301|H3C_MOUSE Histone H3.3C OS=Mus musculus OX=10090 GN=H3-5 PE=3 SV=3	8	9	7	7	5	7	7	9	15.328	154088	727801	1.01155e+06	237195	283165	237901	356252	35384.6	716.117	2869.46	4286.04	1029.49	893.914	713.44	1147.35	115.709	P84244	H3f3a	4	4	-1.22306	0.259797	0.507013	No	-1.63273	0.132163	0.39338	No
P97310	DNA replication licensing factor MCM2	Mcm2	sp|P97310|MCM2_MOUSE DNA replication licensing factor MCM2 OS=Mus musculus OX=10090 GN=Mcm2 PE=1 SV=3	17	15	11	17	13	7	5	7	102.08	113396	61011.3	123527	164432	59081.6	118234	27652.7	21642.1	527.001	240.546	523.394	713.678	186.512	354.571	89.0584	70.7703	P97310	Mcm2	4	4	-1.02882	0.091686	0.279051	No	-1.51602	0.034398	0.19875	No
P97311	DNA replication licensing factor MCM6	Mcm6	sp|P97311|MCM6_MOUSE DNA replication licensing factor MCM6 OS=Mus musculus OX=10090 GN=Mcm6 PE=1 SV=1	14	13	10	15	7	5	6	6	92.866	69332.2	76421.2	40932.3	75655.3	31290	29938	29318.2	32334	322.217	301.302	173.434	328.364	98.7782	89.7809	94.4222	105.733	P97311	Mcm6	4	4	-1.09419	0.002854	0.044326	Yes	-1.53355	0.000567	0.032225	Yes
P97315	Cysteine and glycine-rich protein 1	Csrp1	sp|P97315|CSRP1_MOUSE Cysteine and glycine-rich protein 1 OS=Mus musculus OX=10090 GN=Csrp1 PE=1 SV=3	4	7	4	6	8	10	7	7	20.583	272711	523554	199783	377815	771399	714453	634987	442390	1267.41	2064.19	846.501	1639.82	2435.2	2142.57	2045.04	1446.63	P97315	Csrp1	4	4	0.899724	0.032845	0.157626	No	0.471965	0.152906	0.424822	No
P97351	40S ribosomal protein S3a	Rps3a	sp|P97351|RS3A_MOUSE 40S ribosomal protein S3a OS=Mus musculus OX=10090 GN=Rps3a PE=1 SV=3	14	13	14	13	14	15	13	15	29.885	1.26917e+06	1.80699e+06	1.20731e+06	1.64005e+06	2.48859e+06	2.94862e+06	2.01341e+06	2.12755e+06	5898.38	7124.33	5115.47	7118.25	7856.14	8842.6	6484.39	6957.15	P97351	Rps3a	4	4	0.693297	0.009874	0.082151	No	0.255042	0.140313	0.407568	No
P97363	Serine palmitoyltransferase 2	Sptlc2	sp|P97363|SPTC2_MOUSE Serine palmitoyltransferase 2 OS=Mus musculus OX=10090 GN=Sptlc2 PE=1 SV=2	7	8	8	10	8	6	7	6	62.981	29619.1	52194.8	41008.8	50046.4	53018.7	47123.8	41361	52728.2	137.653	205.786	173.758	217.215	167.373	141.319	133.207	172.423	P97363	Sptlc2	4	4	0.1681	0.377342	0.616363	No	-0.257593	0.209651	0.494257	No
P97369	Neutrophil cytosol factor 4	Ncf4	sp|P97369|NCF4_MOUSE Neutrophil cytosol factor 4 OS=Mus musculus OX=10090 GN=Ncf4 PE=1 SV=2	6	10	6	8	15	15	12	13	38.707	39485.9	72253.7	45896.4	50381.8	317922	280105	235664	225583	183.508	284.871	194.467	218.671	1003.64	840.005	758.982	737.664	P97369	Ncf4	4	4	2.3483	3.6e-05	0.006021	Yes	1.92191	3.1e-05	0.006736	Yes
P97370	Sodium/potassium-transporting ATPase subunit beta-3	Atp1b3	sp|P97370|AT1B3_MOUSE Sodium/potassium-transporting ATPase subunit beta-3 OS=Mus musculus OX=10090 GN=Atp1b3 PE=1 SV=1	7	7	8	7	8	7	9	9	31.775	304955	277374	159288	331299	415754	220318	282799	322933	1417.26	1093.59	674.917	1437.93	1312.48	660.71	910.784	1056	P97370	Atp1b3	4	4	0.210901	0.486622	0.698722	No	-0.23086	0.541751	0.784745	No
P97371	Proteasome activator complex subunit 1	Psme1	sp|P97371|PSME1_MOUSE Proteasome activator complex subunit 1 OS=Mus musculus OX=10090 GN=Psme1 PE=1 SV=2	14	14	14	14	14	15	11	14	28.673	1.25677e+06	1.38387e+06	1.3902e+06	1.40285e+06	1.92824e+06	2.40544e+06	1.53866e+06	1.98212e+06	5840.78	5456.12	5890.4	6088.73	6087.18	7213.65	4955.4	6481.61	P97371	Psme1	4	4	0.53158	0.009445	0.080732	No	0.0878748	0.546609	0.787427	No
P97372	Proteasome activator complex subunit 2	Psme2	sp|P97372|PSME2_MOUSE Proteasome activator complex subunit 2 OS=Mus musculus OX=10090 GN=Psme2 PE=1 SV=4	9	9	11	9	11	10	9	8	27.057	368277	373668	1.16048e+06	388759	888336	1.49338e+06	1.8098e+06	1.07202e+06	1711.55	1473.24	4917.05	1687.32	2804.35	4478.49	5828.66	3505.54	P97372	Psme2	4	4	1.19994	0.028238	0.145359	No	0.763408	0.098663	0.340823	No
P97377-2;P97377;Q80YP0;Q80YP0-2	Cyclin-dependent kinase 2	Cdk2	sp|P97377-2|CDK2_MOUSE Isoform CDK2-alpha of Cyclin-dependent kinase 2 OS=Mus musculus OX=10090 GN=Cdk2;sp|P97377|CDK2_MOUSE Cyclin-dependent kinase 2 OS=Mus musculus OX=10090 GN=Cdk2 PE=1 SV=2	2	3	3	4	2	3	2	4	33.887	10283.9	23429.3	13539	24263.3	7025.88	8612.53	4439.12	15943.7	47.794	92.3736	57.3662	105.309	22.1797	25.828	14.2966	52.1364	P97377-2	Cdk2	4	4	-0.989411	0.074874	0.252667	No	-1.40397	0.019815	0.150645	No
P97379-2;P97379	Ras GTPase-activating protein-binding protein 2	G3bp2	sp|P97379-2|G3BP2_MOUSE Isoform B of Ras GTPase-activating protein-binding protein 2 OS=Mus musculus OX=10090 GN=G3bp2;sp|P97379|G3BP2_MOUSE Ras GTPase-activating protein-binding protein 2 OS=Mus musculus OX=10090 GN=G3bp2 PE=1 SV=2	3	4	3	4	6	5	3	3	50.784	6216.06	13603.5	4518.18	8063.68	19001.5	20630.3	21285.3	20001.3	28.8888	53.6338	19.144	34.9986	59.985	61.868	68.5516	65.4051	P97379-2	G3bp2	4	4	1.32041	0.005323	0.059145	No	0.904426	0.018327	0.146426	No
P97384	Annexin A11	Anxa11	sp|P97384|ANX11_MOUSE Annexin A11 OS=Mus musculus OX=10090 GN=Anxa11 PE=1 SV=2	13	12	12	11	13	11	11	13	54.079	277320	298865	224833	238536	436463	397884	356202	432335	1288.83	1178.32	952.64	1035.31	1377.85	1193.21	1147.19	1413.75	P97384	Anxa11	4	4	0.642595	0.001454	0.034099	Yes	0.204064	0.139972	0.407043	No
P97390	Vacuolar protein sorting-associated protein 45	Vps45	sp|P97390|VPS45_MOUSE Vacuolar protein sorting-associated protein 45 OS=Mus musculus OX=10090 GN=Vps45 PE=1 SV=1	1	2	2	2	3	3	2	2	65.052	2987.35	5909.52	1162.32	5023.42	6038.74	3051.46	4382.41	5645.81	13.8835	23.2992	4.92484	21.803	19.0635	9.151	14.114	18.462	P97390	Vps45	4	4	0.342078	0.385885	0.623748	No	-0.0722084	0.870993	0.960322	No
P97429	Annexin A4	Anxa4	sp|P97429|ANXA4_MOUSE Annexin A4 OS=Mus musculus OX=10090 GN=Anxa4 PE=1 SV=4	13	15	13	17	16	13	13	16	35.915	327744	546561	468789	480040	620064	579992	605623	821229	1523.17	2154.9	1986.3	2083.5	1957.46	1739.33	1950.47	2685.45	P97429	Anxa4	4	4	0.526945	0.032955	0.157843	No	0.104985	0.597817	0.815868	No
P97449	Aminopeptidase N	Anpep	sp|P97449|AMPN_MOUSE Aminopeptidase N OS=Mus musculus OX=10090 GN=Anpep PE=1 SV=4	38	37	33	31	34	36	38	34	109.65	3.66409e+06	3.71051e+06	3.57874e+06	3.82893e+06	4.89093e+06	4.54569e+06	3.87779e+06	3.91312e+06	17028.7	14629.2	15163.5	16618.6	15440	13632	12488.8	12796.1	P97449	Anpep	4	4	0.220848	0.045151	0.190169	No	-0.222929	0.039975	0.21366	No
P97461	40S ribosomal protein S5;40S ribosomal protein S5, N-terminally processed	Rps5	sp|P97461|RS5_MOUSE 40S ribosomal protein S5 OS=Mus musculus OX=10090 GN=Rps5 PE=1 SV=3	7	6	6	7	7	8	8	6	22.889	593727	767304	1.15493e+06	925864	1.50402e+06	1.44916e+06	1.50178e+06	1.45019e+06	2759.31	3025.21	4893.53	4018.5	4747.99	4345.86	4836.64	4742.17	P97461	Rps5	4	4	0.778802	0.006963	0.066774	No	0.34545	0.094781	0.333641	No
P97484;E9Q6M9	Leukocyte immunoglobulin-like receptor subfamily B member 3	Lilrb3	sp|P97484|LIRB3_MOUSE Leukocyte immunoglobulin-like receptor subfamily B member 3 OS=Mus musculus OX=10090 GN=Lilrb3 PE=1 SV=1	4	5	3	4	3	5	5	4	93.053	9536.79	10830.1	15353.4	6804.24	15168	18864.2	34130	15668.1	44.3217	42.6994	65.054	29.5322	47.8834	56.5718	109.919	51.2353	P97484	Lilrb3	4	4	0.979175	0.039179	0.175074	No	0.548485	0.201993	0.485258	No
P97494	Glutamate--cysteine ligase catalytic subunit	Gclc	sp|P97494|GSH1_MOUSE Glutamate--cysteine ligase catalytic subunit OS=Mus musculus OX=10090 GN=Gclc PE=1 SV=4	6	7	2	6	7	4	4	3	72.571	14954.7	30611	7625.7	28088.2	33526.6	28594	16078.7	13392	69.5013	120.688	32.3108	121.91	105.839	85.7503	51.783	43.7922	P97494	Gclc	4	4	0.172316	0.6512	0.800285	No	-0.262253	0.763433	0.905722	No
P97765;P97765-2	WW domain-binding protein 2	Wbp2	sp|P97765|WBP2_MOUSE WW domain-binding protein 2 OS=Mus musculus OX=10090 GN=Wbp2 PE=1 SV=1;sp|P97765-2|WBP2_MOUSE Isoform 2 of WW domain-binding protein 2 OS=Mus musculus OX=10090 GN=Wbp2	2	2	2	2	4	4	3	2	28.032	9539.28	10649.8	26009.8	13886.7	62308	114724	20105.8	33047.2	44.3333	41.9885	110.206	60.2718	196.698	344.045	64.7529	108.066	P97765	Wbp2	4	4	1.9377	0.032787	0.157626	No	1.47439	0.075451	0.296159	No
P97807-2;P97807	Fumarate hydratase, mitochondrial	Fh	sp|P97807-2|FUMH_MOUSE Isoform Cytoplasmic of Fumarate hydratase, mitochondrial OS=Mus musculus OX=10090 GN=Fh;sp|P97807|FUMH_MOUSE Fumarate hydratase, mitochondrial OS=Mus musculus OX=10090 GN=Fh PE=1 SV=3	7	10	12	10	10	12	9	8	50.052	152951	235767	237019	243867	275471	263064	181707	272248	710.832	929.548	1004.27	1058.45	869.623	788.899	585.205	890.259	P97807-2	Fh	4	4	0.190692	0.40006	0.634833	No	-0.240734	0.244427	0.53562	No
P97820	Mitogen-activated protein kinase kinase kinase kinase 4	Map4k4	sp|P97820|M4K4_MOUSE Mitogen-activated protein kinase kinase kinase kinase 4 OS=Mus musculus OX=10090 GN=Map4k4 PE=1 SV=1	4	5	4	6	5	2	3	2	140.6	5384.83	6441.45	5372.91	7363.77	9849.12	5239.2	4440.8	4749.23	25.0257	25.3964	22.7656	31.9607	31.0923	15.7118	14.3021	15.5302	P97820	Map4k4	4	4	-0.0168138	0.779799	0.875746	No	-0.456326	0.11167	0.364159	No
P97821	Dipeptidyl peptidase 1;Dipeptidyl peptidase 1 exclusion domain chain;Dipeptidyl peptidase 1 heavy chain;Dipeptidyl peptidase 1 light chain	Ctsc	sp|P97821|CATC_MOUSE Dipeptidyl peptidase 1 OS=Mus musculus OX=10090 GN=Ctsc PE=1 SV=1	8	7	8	8	8	7	8	6	52.376	731106	663749	765450	774604	1.05457e+06	770385	768970	654307	3397.77	2616.93	3243.29	3361.99	3329.13	2310.3	2476.55	2139.61	P97821	Ctsc	4	4	0.146339	0.438763	0.665373	No	-0.299299	0.107271	0.354574	No
P97822;P97822-2;P97822-3	Acidic leucine-rich nuclear phosphoprotein 32 family member E	Anp32e	sp|P97822|AN32E_MOUSE Acidic leucine-rich nuclear phosphoprotein 32 family member E OS=Mus musculus OX=10090 GN=Anp32e PE=1 SV=2;sp|P97822-2|AN32E_MOUSE Isoform 2 of Acidic leucine-rich nuclear phosphoprotein 32 family member E OS=Mus musculus OX=10090 GN=	4	5	6	4	4	3	4	3	29.622	138109	226172	185143	189105	224267	277361	229169	225206	641.854	891.717	784.467	820.767	707.981	831.776	738.061	736.43	P97822	Anp32e	4	4	0.372361	0.056523	0.214115	No	-0.0584168	0.667611	0.851841	No
P97855	Ras GTPase-activating protein-binding protein 1	G3bp1	sp|P97855|G3BP1_MOUSE Ras GTPase-activating protein-binding protein 1 OS=Mus musculus OX=10090 GN=G3bp1 PE=1 SV=1	12	11	9	11	10	12	11	10	51.828	109019	169459	109396	178111	259494	219388	125701	156672	506.661	668.116	463.521	773.05	819.186	657.921	404.832	512.323	P97855	G3bp1	4	4	0.427615	0.227884	0.467983	No	-0.0102589	0.919428	0.98018	No
P99024	Tubulin beta-5 chain	Tubb5	sp|P99024|TBB5_MOUSE Tubulin beta-5 chain OS=Mus musculus OX=10090 GN=Tubb5 PE=1 SV=1	25	25	24	23	22	25	20	20	49.67	666540	1.25343e+06	585499	1.26375e+06	1.45377e+06	1.28593e+06	1.2069e+06	1.10189e+06	3097.71	4941.82	2480.82	5485.01	4589.35	3856.38	3886.94	3603.21	P99024	Tubb5	4	4	0.421587	0.152004	0.369662	No	-0.00627673	0.831454	0.942661	No
P99026	Proteasome subunit beta type-4	Psmb4	sp|P99026|PSB4_MOUSE Proteasome subunit beta type-4 OS=Mus musculus OX=10090 GN=Psmb4 PE=1 SV=1	4	5	6	3	5	5	6	4	29.116	104233	190728	343461	185332	344841	382900	218044	238178	484.418	751.975	1455.28	804.391	1088.61	1148.28	702.234	778.852	P99026	Psmb4	4	4	0.523338	0.181618	0.413296	No	0.0887874	0.661879	0.849282	No
P99027	60S acidic ribosomal protein P2	Rplp2	sp|P99027|RLA2_MOUSE 60S acidic ribosomal protein P2 OS=Mus musculus OX=10090 GN=Rplp2 PE=1 SV=3	3	4	4	4	4	4	3	2	11.651	273886	288797	492117	374182	756409	1.20196e+06	896654	280929	1272.87	1138.63	2085.15	1624.05	2387.88	3604.55	2887.77	918.646	P99027	Rplp2	4	4	1.13392	0.09123	0.278203	No	0.678916	0.287974	0.579205	No
P99029-2;P99029	Peroxiredoxin-5, mitochondrial	Prdx5	sp|P99029-2|PRDX5_MOUSE Isoform Cytoplasmic+peroxisomal of Peroxiredoxin-5, mitochondrial OS=Mus musculus OX=10090 GN=Prdx5;sp|P99029|PRDX5_MOUSE Peroxiredoxin-5, mitochondrial OS=Mus musculus OX=10090 GN=Prdx5 PE=1 SV=2	8	7	7	8	10	9	8	9	17.015	605714	590393	433697	664971	1.36082e+06	1.49577e+06	918918	917029	2815.02	2327.71	1837.62	2886.15	4295.92	4485.66	2959.47	2998.72	P99029-2	Prdx5	4	4	1.03202	0.004427	0.055744	No	0.579103	0.04085	0.215404	No
Q00612;P97324;REV__P46662	Glucose-6-phosphate 1-dehydrogenase X	G6pdx	sp|Q00612|G6PD1_MOUSE Glucose-6-phosphate 1-dehydrogenase X OS=Mus musculus OX=10090 GN=G6pdx PE=1 SV=3	22	16	20	17	22	21	23	20	59.262	328060	299896	392266	437558	1.0434e+06	926694	809671	753231	1524.64	1182.38	1662.07	1899.12	3293.88	2779.05	2607.63	2463.09	Q00612	G6pdx	4	4	1.27712	0.000212	0.012872	Yes	0.830097	0.002585	0.0628	No
Q00899;Q3TTC2	Transcriptional repressor protein YY1	Yy1	sp|Q00899|TYY1_MOUSE Transcriptional repressor protein YY1 OS=Mus musculus OX=10090 GN=Yy1 PE=1 SV=1	2	1	1	3	3	2	1	2	44.716	8345.78	4540.58	7676.45	12492.4	13540.5	10908.5	6138.18	14590.8	38.7866	17.9019	32.5259	54.2203	42.7455	32.7133	19.7687	47.7123	Q00899	Yy1	4	4	0.450741	0.301523	0.552571	No	-0.00498605	0.953295	0.994021	No
Q00915	Retinol-binding protein 1	Rbp1	sp|Q00915|RET1_MOUSE Retinol-binding protein 1 OS=Mus musculus OX=10090 GN=Rbp1 PE=1 SV=2	5	5	5	3	3	5	5	2	15.846	133394	161924	183255	11144.4	89077.1	90008.1	245835	44943.4	619.939	638.41	776.468	48.3699	281.204	269.924	791.737	146.967	Q00915	Rbp1	4	4	-0.0597056	0.824568	0.898117	No	-0.483642	0.867498	0.958663	No
Q00PI9	Heterogeneous nuclear ribonucleoprotein U-like protein 2	Hnrnpul2	sp|Q00PI9|HNRL2_MOUSE Heterogeneous nuclear ribonucleoprotein U-like protein 2 OS=Mus musculus OX=10090 GN=Hnrnpul2 PE=1 SV=2	18	19	15	16	10	15	18	16	84.939	180264	236697	229970	231634	177913	195904	242884	284798	837.766	933.213	974.406	1005.35	561.647	587.496	782.235	931.3	Q00PI9	Hnrnpul2	4	4	0.0371783	0.909154	0.938858	No	-0.38981	0.061951	0.266735	No
Q01063-2;Q01063;Q01063-3;O89084-2;O89084-3;O89084;B1AWD1;Q3TTI9;Q6IQY6;B1AWD0;B1AWC8;Q8VBU5;B1AWC9	cAMP-specific 3,5-cyclic phosphodiesterase 4D	Pde4d	sp|Q01063-2|PDE4D_MOUSE Isoform 9 of cAMP-specific 3,5-cyclic phosphodiesterase 4D OS=Mus musculus OX=10090 GN=Pde4d;sp|Q01063|PDE4D_MOUSE cAMP-specific 3,5-cyclic phosphodiesterase 4D OS=Mus musculus OX=10090 GN=Pde4d PE=1 SV=2;sp|Q01063-3|PDE4D_MOUSE	3	1	2	4	2	2	2	2	76.816	6043.08	5166.26	4173.17	7755.27	6788.43	5219.27	5642.14	7594.69	28.0849	20.3687	17.6821	33.66	21.4301	15.652	18.1711	24.8349	Q01063-2	Pde4d	4	4	0.125721	0.538465	0.735481	No	-0.317388	0.297831	0.587201	No
Q01147-2;Q01147;P27699-11;P27699-10;P27699-2;P27699-8;P27699-7;P27699-6;P27699-5;P81269	Cyclic AMP-responsive element-binding protein 1;Cyclic AMP-dependent transcription factor ATF-1	Creb1;Atf1	sp|Q01147-2|CREB1_MOUSE Isoform 2 of Cyclic AMP-responsive element-binding protein 1 OS=Mus musculus OX=10090 GN=Creb1;sp|Q01147|CREB1_MOUSE Cyclic AMP-responsive element-binding protein 1 OS=Mus musculus OX=10090 GN=Creb1 PE=1 SV=1;sp|P27699-11|CREM_MOUSE	2	2	2	2	2	2	2	2	35.122	19091.6	14678.4	24615.2	30353	25321.1	34300.5	20315.6	30371.2	88.727	57.8717	104.297	131.74	79.9351	102.863	65.4286	99.3148	Q01147-2	Creb1	4	4	0.313915	0.272072	0.520877	No	-0.138785	0.74351	0.896535	No
Q01405	Protein transport protein Sec23A	Sec23a	sp|Q01405|SC23A_MOUSE Protein transport protein Sec23A OS=Mus musculus OX=10090 GN=Sec23a PE=1 SV=2	10	10	9	11	11	10	9	11	86.161	26259.9	42274.4	28398.2	27699	49989.4	64274.3	46443.3	69825.6	122.041	166.673	120.326	120.221	157.81	192.752	149.575	228.332	Q01405	Sec23a	4	4	0.887301	0.005522	0.060184	No	0.460886	0.046315	0.230667	No
Q01730	Ras suppressor protein 1	Rsu1	sp|Q01730|RSU1_MOUSE Ras suppressor protein 1 OS=Mus musculus OX=10090 GN=Rsu1 PE=1 SV=3	9	9	8	7	4	7	5	4	31.55	250427	329789	324316	322094	221984	316763	595583	173361	1163.84	1300.24	1374.16	1397.98	700.772	949.937	1918.14	566.898	Q01730	Rsu1	4	4	0.092326	0.88091	0.924956	No	-0.340379	0.244229	0.53562	No
Q01768	Nucleoside diphosphate kinase B	Nme2	sp|Q01768|NDKB_MOUSE Nucleoside diphosphate kinase B OS=Mus musculus OX=10090 GN=Nme2 PE=1 SV=1	9	9	10	10	10	11	9	10	17.363	7.1236e+06	5.61672e+06	6.84864e+06	6.008e+06	9.69434e+06	1.05111e+07	8.41226e+06	8.77752e+06	33106.5	22144.8	29018.3	26076.3	30603.7	31521.5	27092.5	28702.8	Q01768	Nme2	4	4	0.54688	0.002267	0.039671	Yes	0.0957816	0.441355	0.709152	No
Q01853	Transitional endoplasmic reticulum ATPase	Vcp	sp|Q01853|TERA_MOUSE Transitional endoplasmic reticulum ATPase OS=Mus musculus OX=10090 GN=Vcp PE=1 SV=4	39	47	43	45	50	51	45	38	89.321	1.33375e+06	1.93618e+06	2.07822e+06	1.5804e+06	2.29548e+06	2.72098e+06	3.50686e+06	2.79256e+06	6198.54	7633.66	8805.61	6859.35	7246.52	8159.91	11294.2	9131.78	Q01853	Vcp	4	4	0.707725	0.009936	0.082305	No	0.28069	0.167454	0.446067	No
Q02053	Ubiquitin-like modifier-activating enzyme 1	Uba1	sp|Q02053|UBA1_MOUSE Ubiquitin-like modifier-activating enzyme 1 OS=Mus musculus OX=10090 GN=Uba1 PE=1 SV=1	36	37	36	34	38	35	33	31	117.81	657699	783643	848118	673494	1.05209e+06	838829	987983	803378	3056.62	3089.63	3593.56	2923.15	3321.29	2515.56	3181.9	2627.07	Q02053	Uba1	4	4	0.313562	0.050267	0.200931	No	-0.120801	0.327074	0.610519	No
Q02248;Q02257	Catenin beta-1	Ctnnb1	sp|Q02248|CTNB1_MOUSE Catenin beta-1 OS=Mus musculus OX=10090 GN=Ctnnb1 PE=1 SV=1	5	6	4	1	5	5	3	3	85.47	13300.2	21320.7	13257.8	5830.45	4219.36	17299.4	17123.8	15809.1	61.8118	84.0599	56.1747	25.3057	13.3199	51.879	55.149	51.6963	Q02248	Ctnnb1	4	4	0.0198089	0.954684	0.961075	No	-0.402149	0.470961	0.733892	No
Q02819	Nucleobindin-1	Nucb1	sp|Q02819|NUCB1_MOUSE Nucleobindin-1 OS=Mus musculus OX=10090 GN=Nucb1 PE=1 SV=2	17	19	15	17	16	16	17	15	53.408	383778	543899	451752	319408	572157	628219	666561	608932	1783.58	2144.4	1914.11	1386.31	1806.22	1883.96	2146.73	1991.23	Q02819	Nucb1	4	4	0.543389	0.015567	0.106077	No	0.11499	0.401306	0.676368	No
Q03173-6;Q03173-3;Q03173-4;Q03173-5;Q03173;Q03173-2;P70429-2;P70429	Protein enabled homolog	Enah	sp|Q03173-6|ENAH_MOUSE Isoform 6 of Protein enabled homolog OS=Mus musculus OX=10090 GN=Enah;sp|Q03173-3|ENAH_MOUSE Isoform 2 of Protein enabled homolog OS=Mus musculus OX=10090 GN=Enah;sp|Q03173-4|ENAH_MOUSE Isoform 3 of Protein enabled homolog OS=Mus mus	13	16	14	16	15	15	15	13	56.356	220001	201899	361240	169912	208121	245622	293029	236410	1022.44	796.017	1530.61	737.463	657.009	736.594	943.732	773.07	Q03173-6	Enah	4	4	0.0449049	0.723894	0.84296	No	-0.393774	0.234757	0.524267	No
Q03265	ATP synthase subunit alpha, mitochondrial	Atp5a1	sp|Q03265|ATPA_MOUSE ATP synthase subunit alpha, mitochondrial OS=Mus musculus OX=10090 GN=Atp5f1a PE=1 SV=1	24	28	25	27	26	27	26	25	59.752	2.45184e+06	2.78261e+06	2.3142e+06	3.25383e+06	3.72502e+06	3.52129e+06	3.74356e+06	3.4553e+06	11394.8	10970.8	9805.49	14122.5	11759.4	10560	12056.5	11299	Q03265	Atp5a1	4	4	0.419224	0.008756	0.07808	No	-0.0194152	0.945946	0.991353	No
Q04447	Creatine kinase B-type	Ckb	sp|Q04447|KCRB_MOUSE Creatine kinase B-type OS=Mus musculus OX=10090 GN=Ckb PE=1 SV=1	2	2	1	3	3	5	2	2	42.713	5860.32	15432.9	8968.9	15853.8	48804.5	53162.3	25659.2	20435.4	27.2355	60.8466	38.0021	68.8099	154.069	159.428	82.6381	66.8244	Q04447	Ckb	4	4	1.68286	0.013253	0.098209	No	1.2482	0.031006	0.189688	No
Q04750;Q8R4U6	DNA topoisomerase 1	Top1	sp|Q04750|TOP1_MOUSE DNA topoisomerase 1 OS=Mus musculus OX=10090 GN=Top1 PE=1 SV=2	9	15	13	17	9	12	13	12	90.875	54253.5	94971.2	58049.2	99734.4	86449.9	104773	111812	95514.7	252.14	374.438	245.96	432.874	272.911	314.203	360.101	312.336	Q04750	Top1	4	4	0.376481	0.133179	0.342361	No	-0.0515959	0.94821	0.991916	No
Q05144	Ras-related C3 botulinum toxin substrate 2	Rac2	sp|Q05144|RAC2_MOUSE Ras-related C3 botulinum toxin substrate 2 OS=Mus musculus OX=10090 GN=Rac2 PE=1 SV=1	11	11	9	8	10	11	9	11	21.441	5.86324e+06	6.40811e+06	5.54224e+06	5.95698e+06	8.24576e+06	9.3702e+06	7.99157e+06	8.89577e+06	27249.1	25264.9	23483	25854.9	26030.7	28100.2	25737.7	29089.5	Q05144	Rac2	4	4	0.537558	0.000213	0.012872	Yes	0.0973007	0.165676	0.443517	No
Q05186	Reticulocalbin-1	Rcn1	sp|Q05186|RCN1_MOUSE Reticulocalbin-1 OS=Mus musculus OX=10090 GN=Rcn1 PE=1 SV=1	5	6	3	6	5	7	7	6	38.113	114046	140708	117663	151755	181909	212348	160696	156917	530.024	554.761	498.55	658.658	574.26	636.808	517.539	513.124	Q05186	Rcn1	4	4	0.441572	0.020467	0.123049	No	-0.000168842	0.98589	>0.999999	No
Q05816	Fatty acid-binding protein, epidermal	Fabp5	sp|Q05816|FABP5_MOUSE Fatty acid-binding protein 5 OS=Mus musculus OX=10090 GN=Fabp5 PE=1 SV=3	5	3	5	7	6	6	7	5	15.137	439265	178576	230133	272685	584752	409050	387644	365729	2041.46	704.063	975.096	1183.52	1845.98	1226.7	1248.45	1195.95	Q05816	Fabp5	4	4	0.640678	0.068024	0.23857	No	0.169903	0.496214	0.755404	No
Q05915	GTP cyclohydrolase 1	Gch1	sp|Q05915|GCH1_MOUSE GTP cyclohydrolase 1 OS=Mus musculus OX=10090 GN=Gch1 PE=1 SV=1	3	4	2	3	2	4	3	2	27.014	19757.7	35938.6	4569.66	10027.8	24374.8	45615.9	31814.2	15351.2	91.823	141.693	19.3621	43.5235	76.9479	136.797	102.461	50.1989	Q05915	Gch1	4	4	0.736961	0.208725	0.446262	No	0.305883	0.443449	0.71043	No
Q05920	Pyruvate carboxylase, mitochondrial	Pc	sp|Q05920|PYC_MOUSE Pyruvate carboxylase, mitochondrial OS=Mus musculus OX=10090 GN=Pc PE=1 SV=1	26	24	30	29	25	24	25	21	129.68	114685	133028	169560	139762	142137	196140	155792	136272	532.991	524.484	718.442	606.606	448.706	588.202	501.744	445.615	Q05920	Pc	4	4	0.178362	0.323511	0.57097	No	-0.263884	0.112703	0.365059	No
Q05921	2-5A-dependent ribonuclease	Rnasel	sp|Q05921|RN5A_MOUSE 2-5A-dependent ribonuclease OS=Mus musculus OX=10090 GN=Rnasel PE=1 SV=2	8	10	15	11	8	9	12	8	83.274	18821.9	57354.6	63297.3	36918.3	35083.4	50989.6	47867.5	39426.8	87.4739	226.129	268.197	160.235	110.754	152.912	154.162	128.927	Q05921	Rnasel	4	4	-0.0249531	0.809608	0.889631	No	-0.440591	0.406649	0.679431	No
Q05CL8;Q05CL8-2	La-related protein 7	Larp7	sp|Q05CL8|LARP7_MOUSE La-related protein 7 OS=Mus musculus OX=10090 GN=Larp7 PE=1 SV=2	3	4	1	6	5	3	5	4	64.802	7339.87	13059.5	4323.23	14234.6	16725.1	3550.22	14330.1	16126.2	34.1116	51.4891	18.3179	61.7819	52.7988	10.6467	46.1514	52.7332	Q05CL8	Larp7	4	4	0.380993	0.665882	0.805492	No	-0.0296481	0.850403	0.949846	No
Q05D44	Eukaryotic translation initiation factor 5B	Eif5b	sp|Q05D44|IF2P_MOUSE Eukaryotic translation initiation factor 5B OS=Mus musculus OX=10090 GN=Eif5b PE=1 SV=2	11	13	9	6	13	11	14	16	137.61	7131.67	28086.7	14468.9	8656.51	32897.1	26896.5	35857.6	41077.9	33.1441	110.736	61.3063	37.5716	103.852	80.6597	115.483	134.326	Q05D44	Eif5b	4	4	1.22867	0.021225	0.125549	No	0.839243	0.059412	0.261125	No
Q06138;Q9DB16-2	Calcium-binding protein 39	Cab39	sp|Q06138|CAB39_MOUSE Calcium-binding protein 39 OS=Mus musculus OX=10090 GN=Cab39 PE=1 SV=2	7	5	10	7	7	8	8	9	39.842	109860	121717	152001	172456	200352	177096	215325	245307	510.569	479.887	644.043	748.506	632.482	531.091	693.476	802.161	Q06138	Cab39	4	4	0.591912	0.014469	0.103317	No	0.158216	0.426723	0.696369	No
Q06180-2;Q06180	Tyrosine-protein phosphatase non-receptor type 2	Ptpn2	sp|Q06180-2|PTN2_MOUSE Isoform 2 of Tyrosine-protein phosphatase non-receptor type 2 OS=Mus musculus OX=10090 GN=Ptpn2;sp|Q06180|PTN2_MOUSE Tyrosine-protein phosphatase non-receptor type 2 OS=Mus musculus OX=10090 GN=Ptpn2 PE=1 SV=2	4	8	3	6	4	3	5	3	44.572	17303.8	89385.6	38266.5	82880.1	40585.8	35815.6	55083.2	38893.4	80.4182	352.416	162.139	359.722	128.124	107.407	177.401	127.183	Q06180-2	Ptpn2	4	4	-0.419256	0.783863	0.877021	No	-0.821774	0.305476	0.593484	No
Q06185	ATP synthase subunit e, mitochondrial	Atp5i	sp|Q06185|ATP5I_MOUSE ATP synthase subunit e, mitochondrial OS=Mus musculus OX=10090 GN=Atp5me PE=1 SV=2	2	2	2	1	1	2	2	3	8.2355	295031	227523	413700	153513	233467	506259	89314.6	352978	1371.14	897.042	1752.88	666.288	737.024	1518.22	287.647	1154.25	Q06185	Atp5i	4	4	0.117235	0.940003	0.952624	No	-0.342365	0.455279	0.721882	No
Q07076	Annexin A7	Anxa7	sp|Q07076|ANXA7_MOUSE Annexin A7 OS=Mus musculus OX=10090 GN=Anxa7 PE=1 SV=2	10	8	9	7	8	10	10	8	49.925	162320	45036.6	77465.1	62904.9	99220.5	295611	183926	164474	754.374	177.563	328.227	273.024	313.225	886.505	592.352	537.836	Q07076	Anxa7	4	4	1.09586	0.062513	0.227389	No	0.603744	0.227254	0.516486	No
Q07417	Short-chain specific acyl-CoA dehydrogenase, mitochondrial	Acads	sp|Q07417|ACADS_MOUSE Short-chain specific acyl-CoA dehydrogenase, mitochondrial OS=Mus musculus OX=10090 GN=Acads PE=1 SV=2	8	4	11	7	7	3	9	6	44.889	91807.8	83934.4	171338	116344	87289.2	110763	145304	101692	426.672	330.924	725.977	504.964	275.56	332.167	467.966	332.537	Q07417	Acads	4	4	-0.058372	0.927793	0.946196	No	-0.497824	0.154962	0.426954	No
Q07763;Q07763-2	Natural killer cell receptor 2B4	Cd244	sp|Q07763|CD244_MOUSE Natural killer cell receptor 2B4 OS=Mus musculus OX=10090 GN=Cd244 PE=1 SV=3;sp|Q07763-2|CD244_MOUSE Isoform 2 of Natural killer cell receptor 2B4 OS=Mus musculus OX=10090 GN=Cd244	4	4	4	4	4	3	3	3	44.836	22096.4	28923	23889.6	24355	41431.8	47577.3	33698.6	50417.6	102.692	114.033	101.223	105.707	130.794	142.679	108.53	164.867	Q07763	Cd244	4	4	0.802474	0.002048	0.037452	Yes	0.36831	0.036389	0.203576	No
Q07797	Galectin-3-binding protein	Lgals3bp	sp|Q07797|LG3BP_MOUSE Galectin-3-binding protein OS=Mus musculus OX=10090 GN=Lgals3bp PE=1 SV=1	16	15	13	14	15	11	13	10	64.49	1.27819e+06	729652	714413	641688	1.04066e+06	623796	905871	531127	5940.31	2876.76	3027.04	2785.1	3285.22	1870.7	2917.45	1736.8	Q07797	Lgals3bp	4	4	-0.117207	0.734341	0.849816	No	-0.576501	0.162283	0.440202	No
Q07813	Apoptosis regulator BAX	Bax	sp|Q07813|BAX_MOUSE Apoptosis regulator BAX OS=Mus musculus OX=10090 GN=Bax PE=1 SV=1	6	6	4	5	6	5	4	4	21.394	218271	197428	183770	128225	266431	215478	226482	254392	1014.4	778.391	778.649	556.533	841.086	646.195	729.409	831.872	Q07813	Bax	4	4	0.403878	0.057435	0.216274	No	-0.0371005	0.948852	0.99224	No
Q08024;Q08024-4;Q08024-3	Core-binding factor subunit beta	Cbfb	sp|Q08024|PEBB_MOUSE Core-binding factor subunit beta OS=Mus musculus OX=10090 GN=Cbfb PE=1 SV=1;sp|Q08024-4|PEBB_MOUSE Isoform 4 of Core-binding factor subunit beta OS=Mus musculus OX=10090 GN=Cbfb;sp|Q08024-3|PEBB_MOUSE Isoform 3 of Core-binding factor s	3	5	3	2	3	2	3	3	22.03	91990.3	152917	141246	56413.2	84769.2	49237.2	146483	93552.3	427.52	602.896	598.471	244.849	267.605	147.657	471.762	305.919	Q08024	Cbfb	4	4	-0.242694	0.618533	0.780082	No	-0.651392	0.190063	0.47265	No
Q08122-2;Q08122-1;Q08122;Q08122-4;Q62440-3;Q62440-2;Q62440-5;Q9WVB2;Q62440;Q62441;Q62440-4;Q62440-6	Transducin-like enhancer protein 3	Tle3	sp|Q08122-2|TLE3_MOUSE Isoform 2 of Transducin-like enhancer protein 3 OS=Mus musculus OX=10090 GN=Tle3;sp|Q08122-1|TLE3_MOUSE Isoform 1 of Transducin-like enhancer protein 3 OS=Mus musculus OX=10090 GN=Tle3;sp|Q08122|TLE3_MOUSE Transducin-like enhancer pr	4	4	5	4	9	7	7	6	83.144	9123.95	9978.28	12366.5	14039	48525.4	21996	36878.9	33127.7	42.403	39.3408	52.3982	60.933	153.188	65.9637	118.772	108.329	Q08122-2	Tle3	4	4	1.62667	0.001189	0.03166	Yes	1.19383	0.00763	0.097589	No
Q08288	Cell growth-regulating nucleolar protein	Lyar	sp|Q08288|LYAR_MOUSE Cell growth-regulating nucleolar protein OS=Mus musculus OX=10090 GN=Lyar PE=1 SV=2	3	6	3	4	3	2	1	1	43.735	19916.5	35323.3	18334.5	14953.5	13559	13032.8	10014.2	12602.3	92.561	139.267	77.685	64.9023	42.8039	39.0839	32.2517	41.2099	Q08288	Lyar	4	4	-0.847231	0.033407	0.15924	No	-1.26912	0.002931	0.064801	No
Q08481-3;Q08481;Q08481-4;Q08481-2	Platelet endothelial cell adhesion molecule	Pecam1	sp|Q08481-3|PECA1_MOUSE Isoform 3 of Platelet endothelial cell adhesion molecule OS=Mus musculus OX=10090 GN=Pecam1;sp|Q08481|PECA1_MOUSE Platelet endothelial cell adhesion molecule OS=Mus musculus OX=10090 GN=Pecam1 PE=1 SV=1;sp|Q08481-4|PECA1_MOUSE Isofo	13	12	12	10	13	9	15	12	80.003	99184.4	106852	84112.5	59603.1	141055	117271	138147	138071	460.954	421.281	356.393	258.693	445.29	351.682	444.918	451.497	Q08481-3	Pecam1	4	4	0.611975	0.017304	0.112365	No	0.177529	0.355253	0.636015	No
Q08642	Protein-arginine deiminase type-2	Padi2	sp|Q08642|PADI2_MOUSE Protein-arginine deiminase type-2 OS=Mus musculus OX=10090 GN=Padi2 PE=1 SV=2	18	15	15	10	15	15	13	10	76.249	240181	174288	309395	163578	302045	288648	215522	146933	1116.23	687.156	1310.94	709.973	953.514	865.623	694.111	480.477	Q08642	Padi2	4	4	0.103048	0.77613	0.874025	No	-0.35325	0.324939	0.608967	No
Q08890	Iduronate 2-sulfatase	Ids	sp|Q08890|IDS_MOUSE Iduronate 2-sulfatase OS=Mus musculus OX=10090 GN=Ids PE=2 SV=3	5	5	4	5	3	2	4	4	62.185	38932.7	39909.9	37724.6	34081	28041.1	18671	18209.5	30806.6	180.937	157.351	159.843	147.921	88.5219	55.9922	58.6455	100.739	Q08890	Ids	4	4	-0.654168	0.014253	0.102689	No	-1.08806	0.002162	0.057469	No
Q08943;Q08943-2	FACT complex subunit SSRP1	Ssrp1	sp|Q08943|SSRP1_MOUSE FACT complex subunit SSRP1 OS=Mus musculus OX=10090 GN=Ssrp1 PE=1 SV=2;sp|Q08943-2|SSRP1_MOUSE Isoform 2 of FACT complex subunit SSRP1 OS=Mus musculus OX=10090 GN=Ssrp1	12	7	6	9	9	9	9	6	80.859	54115.4	57985.5	35051.7	67858.7	71889.4	51869.1	48770.7	29587.4	251.498	228.617	148.517	294.525	226.945	155.55	157.071	96.7517	Q08943	Ssrp1	4	4	-0.0892243	0.735917	0.851111	No	-0.536829	0.141221	0.408566	No
Q09014	Neutrophil cytosol factor 1	Ncf1	sp|Q09014|NCF1_MOUSE Neutrophil cytosol factor 1 OS=Mus musculus OX=10090 GN=Ncf1 PE=1 SV=3	8	7	2	6	12	4	6	10	44.666	23708.8	28763.5	11567.2	21200.4	82116.5	60330.2	54942	51620	110.185	113.404	49.0113	92.0154	259.23	180.924	176.946	168.799	Q09014	Ncf1	4	4	1.5466	0.002473	0.041484	Yes	1.10797	0.010463	0.113605	No
Q0P678;Q0P678-2	Zinc finger CCCH domain-containing protein 18	Zc3h18	sp|Q0P678|ZCH18_MOUSE Zinc finger CCCH domain-containing protein 18 OS=Mus musculus OX=10090 GN=Zc3h18 PE=1 SV=1	4	3	2	5	4	1	3	2	105.69	11998.2	10431.1	4591.06	12546.9	11318.4	5057.74	11776.3	9830	55.7609	41.126	19.4528	54.457	35.7307	15.1676	37.9269	32.1444	Q0P678	Zc3h18	4	4	-0.0589716	0.947519	0.95663	No	-0.497635	0.355728	0.636571	No
Q0VGB7	Serine/threonine-protein phosphatase 4 regulatory subunit 2	Ppp4r2	sp|Q0VGB7|PP4R2_MOUSE Serine/threonine-protein phosphatase 4 regulatory subunit 2 OS=Mus musculus OX=10090 GN=Ppp4r2 PE=1 SV=1	3	3	2	2	2	1	4	2	46.478	13113.9	12498.1	10922.2	6412.78	6821.92	8157.16	22835.5	10991.1	60.9463	49.2754	46.2785	27.8332	21.5359	24.4624	73.544	35.9414	Q0VGB7	Ppp4r2	4	4	0.184493	0.880603	0.924894	No	-0.245554	0.458127	0.723251	No
Q11011	Puromycin-sensitive aminopeptidase	Npepps	sp|Q11011|PSA_MOUSE Puromycin-sensitive aminopeptidase OS=Mus musculus OX=10090 GN=Npepps PE=1 SV=2	20	17	16	20	16	16	15	10	103.32	72138.6	70315.9	73170	92746	102488	100448	89593.7	62898.2	335.26	277.231	310.028	402.543	323.54	301.233	288.546	205.679	Q11011	Npepps	4	4	0.204892	0.354647	0.595607	No	-0.243852	0.221568	0.508662	No
Q11136	Xaa-Pro dipeptidase	Pepd	sp|Q11136|PEPD_MOUSE Xaa-Pro dipeptidase OS=Mus musculus OX=10090 GN=Pepd PE=1 SV=3	11	10	9	10	9	8	6	6	55.028	151401	175047	103043	172734	147784	136591	98885.1	68059	703.625	690.147	436.602	749.714	466.533	409.623	318.47	222.555	Q11136	Pepd	4	4	-0.416153	0.199115	0.433276	No	-0.864397	0.02387	0.166146	No
Q18PI6;Q18PI6-3;Q18PI6-2	SLAM family member 5	Cd84	sp|Q18PI6|SLAF5_MOUSE SLAM family member 5 OS=Mus musculus OX=10090 GN=Cd84 PE=1 SV=1;sp|Q18PI6-3|SLAF5_MOUSE Isoform 3 of SLAM family member 5 OS=Mus musculus OX=10090 GN=Cd84	2	3	1	1	1	1	1	1	37.378	22877.7	31332.4	9985.62	9354.43	6444.5	11078	8629.57	10390.2	106.323	123.533	42.31	40.6008	20.3444	33.2217	27.7924	33.9762	Q18PI6	Cd84	4	4	-1.00916	0.120879	0.326268	No	-1.43926	0.031112	0.189688	No
Q1HFZ0;Q1HFZ0-2	tRNA (cytosine(34)-C(5))-methyltransferase	Nsun2	sp|Q1HFZ0|NSUN2_MOUSE RNA cytosine C(5)-methyltransferase NSUN2 OS=Mus musculus OX=10090 GN=Nsun2 PE=1 SV=2;sp|Q1HFZ0-2|NSUN2_MOUSE Isoform 2 of RNA cytosine C(5)-methyltransferase NSUN2 OS=Mus musculus OX=10090 GN=Nsun2	7	9	3	6	5	4	3	3	85.451	21069.9	30232.2	13571.5	19761.8	17409.4	12043.5	11566.9	19785	97.9211	119.195	57.5036	85.7715	54.9591	36.1171	37.2524	64.6976	Q1HFZ0	Nsun2	4	4	-0.477075	0.184003	0.415932	No	-0.900767	0.025735	0.173571	No
Q2NL51	Glycogen synthase kinase-3 alpha	Gsk3a	sp|Q2NL51|GSK3A_MOUSE Glycogen synthase kinase-3 alpha OS=Mus musculus OX=10090 GN=Gsk3a PE=1 SV=2	4	4	2	5	4	5	3	4	51.66	28370.8	36042.2	7908	16266.1	15696.9	13843.9	5640.51	14394	131.852	142.102	33.507	70.5995	49.553	41.5164	18.1658	47.0687	Q2NL51	Gsk3a	4	4	-0.837476	0.270194	0.519308	No	-1.27426	0.096393	0.338086	No
Q2TBE6	Phosphatidylinositol 4-kinase type 2-alpha	Pi4k2a	sp|Q2TBE6|P4K2A_MOUSE Phosphatidylinositol 4-kinase type 2-alpha OS=Mus musculus OX=10090 GN=Pi4k2a PE=1 SV=1	8	6	2	7	6	5	7	5	54.257	21076	27341.9	15054.9	21373.2	24318.8	29969.6	30026.5	20313	97.9496	107.799	63.789	92.7656	76.771	89.8754	96.7033	66.4242	Q2TBE6	Pi4k2a	4	4	0.302347	0.20675	0.443745	No	-0.135722	0.568206	0.800504	No
Q2TPA8	Hydroxysteroid dehydrogenase-like protein 2	Hsdl2	sp|Q2TPA8|HSDL2_MOUSE Hydroxysteroid dehydrogenase-like protein 2 OS=Mus musculus OX=10090 GN=Hsdl2 PE=1 SV=1	3	6	3	5	2	1	3	2	54.208	5050.58	8389.43	6615.4	7437.68	1639.17	1603.07	10744.8	4071.8	23.4723	33.0766	28.0301	32.2815	5.17465	4.80744	34.6048	13.3149	Q2TPA8	Hsdl2	4	4	-0.606362	0.169897	0.398547	No	-1.01311	0.071674	0.289288	No
Q3B7Z2;Q3B7Z2-2	Oxysterol-binding protein 1	Osbp	sp|Q3B7Z2|OSBP1_MOUSE Oxysterol-binding protein 1 OS=Mus musculus OX=10090 GN=Osbp PE=1 SV=3;sp|Q3B7Z2-2|OSBP1_MOUSE Isoform 2 of Oxysterol-binding protein 1 OS=Mus musculus OX=10090 GN=Osbp	12	12	9	11	11	8	11	7	88.796	40053.2	55816.5	31291.1	41864.2	45791.7	42447.3	71581.5	38799.9	186.145	220.065	132.584	181.702	144.558	127.295	230.536	126.877	Q3B7Z2	Osbp	4	4	0.232776	0.429531	0.658337	No	-0.195321	0.423727	0.693283	No
Q3TB92-2;Q3TB92	Allergin-1	Milr1	sp|Q3TB92-2|MILR1_MOUSE Isoform 2 of Allergin-1 OS=Mus musculus OX=10090 GN=Milr1;sp|Q3TB92|MILR1_MOUSE Allergin-1 OS=Mus musculus OX=10090 GN=Milr1 PE=1 SV=2	2	2	2	2	4	3	2	2	23.247	26946.7	33246.1	42414.3	30457.9	212910	155469	159289	127035	125.233	131.078	179.713	132.195	672.127	466.236	513.006	415.41	Q3TB92-2	Milr1	4	4	2.29871	3.2e-05	0.005733	Yes	1.86286	6.7e-05	0.010065	Yes
Q3TBD2;Q3TBD2-2;Q3TBD2-3;Q3TBD2-4	Minor histocompatibility protein HA-1	Hmha1	sp|Q3TBD2|HMHA1_MOUSE Rho GTPase-activating protein 45 OS=Mus musculus OX=10090 GN=Arhgap45 PE=1 SV=2;sp|Q3TBD2-2|HMHA1_MOUSE Isoform 2 of Rho GTPase-activating protein 45 OS=Mus musculus OX=10090 GN=Arhgap45;sp|Q3TBD2-3|HMHA1_MOUSE Isoform 3 of Rho GTPase	20	21	15	17	15	14	19	13	122.9	67708.2	96201.8	81038.8	79991.9	72673.4	75490.3	55085.8	60306.8	314.67	379.29	343.369	347.186	229.42	226.387	177.41	197.205	Q3TBD2	Hmha1	4	4	-0.302065	0.089665	0.277698	No	-0.737464	0.000379	0.027966	Yes
Q3TC93	HCLS1-binding protein 3	Hs1bp3	sp|Q3TC93|H1BP3_MOUSE HCLS1-binding protein 3 OS=Mus musculus OX=10090 GN=Hs1bp3 PE=1 SV=2	4	5	1	4	5	2	4	5	43.691	21869.1	23658.4	7859.75	10457.3	23236.1	13210	22232.5	31230.8	101.635	93.2768	33.3025	45.3876	73.3531	39.6154	71.6021	102.126	Q3TC93	Hs1bp3	4	4	0.493908	0.262384	0.509925	No	0.067443	0.779703	0.916585	No
Q3TCJ1	BRISC complex subunit Abro1	Fam175b	sp|Q3TCJ1|ABRX2_MOUSE BRISC complex subunit Abraxas 2 OS=Mus musculus OX=10090 GN=Abraxas2 PE=1 SV=1	6	5	5	5	8	2	5	5	46.942	37515.1	55280.5	36222.5	41528.3	72264.1	12537.4	47359.4	49018.6	174.349	217.952	153.478	180.244	228.128	37.5982	152.526	160.293	Q3TCJ1	Fam175b	4	4	0.0872546	0.810997	0.889631	No	-0.327588	0.357622	0.636897	No
Q3TCN2;Q3TCN2-2	Putative phospholipase B-like 2;Putative phospholipase B-like 2 28 kDa form;Putative phospholipase B-like 2 40 kDa form;Putative phospholipase B-like 2 15 kDa form	Plbd2	sp|Q3TCN2|PLBL2_MOUSE Putative phospholipase B-like 2 OS=Mus musculus OX=10090 GN=Plbd2 PE=1 SV=2;sp|Q3TCN2-2|PLBL2_MOUSE Isoform 2 of Putative phospholipase B-like 2 OS=Mus musculus OX=10090 GN=Plbd2	10	7	8	5	8	5	9	5	66.289	130116	110934	77336.2	42728.9	95895.4	87412.5	87710.4	101699	604.705	437.374	327.681	185.455	302.728	262.14	282.48	332.558	Q3TCN2	Plbd2	4	4	0.0456222	0.668474	0.805866	No	-0.398441	0.481371	0.743377	No
Q3TDD9;Q3TDD9-2	Protein phosphatase 1 regulatory subunit 21	Ppp1r21	sp|Q3TDD9|PPR21_MOUSE Protein phosphatase 1 regulatory subunit 21 OS=Mus musculus OX=10090 GN=Ppp1r21 PE=1 SV=2	3	4	2	1	1	2	1	2	88.337	5488.18	9974.64	5784.61	2709.42	1783.68	2304.3	2054.14	2207.87	25.506	39.3265	24.5099	11.7596	5.63084	6.91035	6.61558	7.2198	Q3TDD9	Ppp1r21	4	4	-1.52059	0.012743	0.095767	No	-1.93848	0.002642	0.0628	No
Q3TDN2;Q3TDN2-2	FAS-associated factor 2	Faf2	sp|Q3TDN2|FAF2_MOUSE FAS-associated factor 2 OS=Mus musculus OX=10090 GN=Faf2 PE=1 SV=2;sp|Q3TDN2-2|FAF2_MOUSE Isoform 2 of FAS-associated factor 2 OS=Mus musculus OX=10090 GN=Faf2	6	5	5	5	5	6	7	5	52.471	37083.1	34137.2	43477.7	31209.2	55921.4	61088	62637.8	33520.5	172.342	134.591	184.219	135.456	176.536	183.196	201.732	109.613	Q3TDN2	Faf2	4	4	0.546938	0.070642	0.243362	No	0.0989158	0.750271	0.898682	No
Q3TDQ1	Dolichyl-diphosphooligosaccharide--protein glycosyltransferase subunit STT3B	Stt3b	sp|Q3TDQ1|STT3B_MOUSE Dolichyl-diphosphooligosaccharide--protein glycosyltransferase subunit STT3B OS=Mus musculus OX=10090 GN=Stt3b PE=1 SV=2	11	12	9	11	14	12	12	9	93.245	108391	157228	149886	122340	193695	149607	185783	155535	503.742	619.897	635.083	530.988	611.469	448.656	598.335	508.604	Q3TDQ1	Stt3b	4	4	0.348112	0.062887	0.228025	No	-0.0794232	0.553767	0.791274	No
Q3TE27;B1AUX5;B1AUY2;Q80Z68;B1AUY3;E9PYS6;E9Q4R3;F6SL55;F6YWG4;D6RFT8;B1AUY1		Arhgap4	tr|Q3TE27|Q3TE27_MOUSE Rho GTPase-activating protein 4 OS=Mus musculus OX=10090 GN=Arhgap4 PE=1 SV=1;tr|B1AUX5|B1AUX5_MOUSE Rho GTPase-activating protein 4 OS=Mus musculus OX=10090 GN=Arhgap4 PE=1 SV=1;tr|B1AUY2|B1AUY2_MOUSE Rho GTPase-activating protein 4	5	6	3	6	5	4	2	4	85.352	12073.8	13401.5	5659.45	17466.5	16319.5	7897.03	6621.64	13202.1	56.1122	52.8372	23.9796	75.8091	51.5185	23.6823	21.3257	43.1713	Q3TE27	Arhgap4	4	4	-0.142165	0.794371	0.881425	No	-0.579384	0.277667	0.568392	No
Q3TEA8-2	Heterochromatin protein 1-binding protein 3	Hp1bp3	sp|Q3TEA8-2|HP1B3_MOUSE Isoform 2 of Heterochromatin protein 1-binding protein 3 OS=Mus musculus OX=10090 GN=Hp1bp3	15	14	14	17	15	14	13	13	59.548	302987	315585	284760	447662	325789	311543	290508	311762	1408.12	1244.24	1206.55	1942.97	1028.47	934.282	935.612	1019.47	Q3TEA8-2	Hp1bp3	4	4	-0.124144	0.524105	0.729228	No	-0.566463	0.015486	0.137857	No
Q3TEA8;Q3TEA8-3	Heterochromatin protein 1-binding protein 3	Hp1bp3	sp|Q3TEA8|HP1B3_MOUSE Heterochromatin protein 1-binding protein 3 OS=Mus musculus OX=10090 GN=Hp1bp3 PE=1 SV=1;sp|Q3TEA8-3|HP1B3_MOUSE Isoform 3 of Heterochromatin protein 1-binding protein 3 OS=Mus musculus OX=10090 GN=Hp1bp3	15	14	14	17	15	14	13	13	60.866	17940	15178.5	10316.9	11823.6	18406.2	18856.7	20741.9	19516.3	83.375	59.8435	43.7135	51.3175	58.1058	56.5493	66.8014	63.819	Q3TEA8	Hp1bp3	4	4	0.488383	0.029322	0.147307	No	0.0419303	0.70873	0.878476	No
Q3TGF2	Protein FAM107B	Fam107b	sp|Q3TGF2|F107B_MOUSE Protein FAM107B OS=Mus musculus OX=10090 GN=Fam107b PE=1 SV=2	1	1	2	2	5	3	3	4	15.572	46735.3	34731.3	94859.7	60536.7	291485	92103.3	164976	222026	217.2	136.933	401.93	262.745	920.178	276.208	531.321	726.032	Q3TGF2	Fam107b	4	4	1.70191	0.011759	0.090562	No	1.2681	0.046183	0.230667	No
Q3THE2;Q9CQ19	Myosin regulatory light chain 12B;Myosin regulatory light polypeptide 9	Myl12b;Myl9	sp|Q3THE2|ML12B_MOUSE Myosin regulatory light chain 12B OS=Mus musculus OX=10090 GN=Myl12b PE=1 SV=2;sp|Q9CQ19|MYL9_MOUSE Myosin regulatory light polypeptide 9 OS=Mus musculus OX=10090 GN=Myl9 PE=1 SV=3	9	8	9	8	8	8	9	7	19.779	1.08706e+06	1.91475e+06	2.0305e+06	1.50638e+06	2.23076e+06	1.57218e+06	1.873e+06	1.47762e+06	5052.04	7549.19	8603.43	6538.1	7042.21	4714.8	6032.18	4831.87	Q3THE2	Myl12b	4	4	0.129659	0.557059	0.743983	No	-0.294446	0.229326	0.518708	No
Q3THG9	Alanyl-tRNA editing protein Aarsd1	Aarsd1	sp|Q3THG9|AASD1_MOUSE Alanyl-tRNA editing protein Aarsd1 OS=Mus musculus OX=10090 GN=Aarsd1 PE=1 SV=2	3	4	3	4	3	3	3	3	44.97	18017.6	20719	2779.33	21814.3	18218.3	18118.5	24395	16384	83.7357	81.6877	11.7763	94.6798	57.5125	54.3354	78.5668	53.5763	Q3THG9	Aarsd1	4	4	0.284134	0.415391	0.647583	No	-0.15614	0.797355	0.926542	No
Q3THK7	GMP synthase [glutamine-hydrolyzing]	Gmps	sp|Q3THK7|GUAA_MOUSE GMP synthase [glutamine-hydrolyzing] OS=Mus musculus OX=10090 GN=Gmps PE=1 SV=2	14	14	7	12	11	10	7	7	76.723	48591.9	78412.9	46116.4	47669.1	71602.8	82456.5	26246.3	49519.9	225.828	309.155	195.4	206.897	226.04	247.278	84.529	161.932	Q3THK7	Gmps	4	4	0.0578625	0.941257	0.953406	No	-0.380924	0.262452	0.554016	No
Q3THS6;Q91X83	S-adenosylmethionine synthase isoform type-2	Mat2a	sp|Q3THS6|METK2_MOUSE S-adenosylmethionine synthase isoform type-2 OS=Mus musculus OX=10090 GN=Mat2a PE=1 SV=2	10	10	6	8	11	11	9	8	43.688	270838	256851	171541	237840	364303	288756	248086	259649	1258.7	1012.67	726.836	1032.29	1150.05	865.947	798.988	849.062	Q3THS6	Mat2a	4	4	0.308885	0.15453	0.374519	No	-0.137519	0.556978	0.792214	No
Q3THW5;P0C0S6	Histone H2A.V;Histone H2A.Z	H2afv;H2afz	sp|Q3THW5|H2AV_MOUSE Histone H2A.V OS=Mus musculus OX=10090 GN=H2az2 PE=1 SV=3;sp|P0C0S6|H2AZ_MOUSE Histone H2A.Z OS=Mus musculus OX=10090 GN=H2az1 PE=1 SV=2	4	4	5	4	4	5	4	4	13.509	3.10091e+06	2.12835e+06	2.27857e+06	2.37149e+06	2.20921e+06	1.6484e+06	2.15079e+06	1.91652e+06	14411.3	8391.33	9654.51	10292.9	6974.17	4943.38	6926.85	6267.07	Q3THW5	H2afv	4	4	-0.318016	0.087474	0.273082	No	-0.767581	0.009876	0.109157	No
Q3TIR3;Q80XE1;Q80XE1-1	Synembryn-A	Ric8a	sp|Q3TIR3|RIC8A_MOUSE Synembryn-A OS=Mus musculus OX=10090 GN=Ric8a PE=1 SV=2	11	9	5	6	7	7	5	5	59.846	51075.4	52129	17186.5	35702.8	69866.1	50784.2	46739.2	13245.1	237.37	205.526	72.8208	154.96	220.558	152.296	150.528	43.3121	Q3TIR3	Ric8a	4	4	0.210662	0.874369	0.922675	No	-0.243047	0.621028	0.82715	No
Q3TIX9	U4/U6.U5 tri-snRNP-associated protein 2	Usp39	sp|Q3TIX9|SNUT2_MOUSE U4/U6.U5 tri-snRNP-associated protein 2 OS=Mus musculus OX=10090 GN=Usp39 PE=1 SV=2	9	9	6	9	5	7	6	6	65.146	34939.9	50118.7	77140.4	80650.7	48740.8	52211.2	63966.9	78216.2	162.381	197.6	326.851	350.046	153.868	156.576	206.012	255.77	Q3TIX9	Usp39	4	4	0.00169537	0.867887	0.919309	No	-0.425152	0.280854	0.571577	No
Q3TKT4-2;Q3TKT4;E9Q9V7	Transcription activator BRG1	Smarca4	sp|Q3TKT4-2|SMCA4_MOUSE Isoform 2 of Transcription activator BRG1 OS=Mus musculus OX=10090 GN=Smarca4;sp|Q3TKT4|SMCA4_MOUSE Transcription activator BRG1 OS=Mus musculus OX=10090 GN=Smarca4 PE=1 SV=1	8	9	3	6	8	5	5	5	181.51	9565.67	12759.9	3194	10153.7	11402.5	5334.81	6433.87	4086.75	44.4559	50.308	13.5333	44.0697	35.9962	15.9985	20.721	13.3638	Q3TKT4-2	Smarca4	4	4	-0.388168	0.571116	0.749326	No	-0.823809	0.208035	0.491951	No
Q3TLH4-5;Q3TLH4	Protein PRRC2C	Prrc2c	sp|Q3TLH4-5|PRC2C_MOUSE Isoform 5 of Protein PRRC2C OS=Mus musculus OX=10090 GN=Prrc2c;sp|Q3TLH4|PRC2C_MOUSE Protein PRRC2C OS=Mus musculus OX=10090 GN=Prrc2c PE=1 SV=3	6	8	7	10	12	9	12	11	302.6	3348.42	4992.7	5169.49	8604.34	13554.9	11408.6	11585.6	14557.9	15.5616	19.6844	21.9036	37.3452	42.791	34.2132	37.3125	47.605	Q3TLH4-5	Prrc2c	4	4	1.2085	0.004602	0.056244	No	0.776988	0.025967	0.173571	No
Q3TPX4	Exocyst complex component 5	Exoc5	sp|Q3TPX4|EXOC5_MOUSE Exocyst complex component 5 OS=Mus musculus OX=10090 GN=Exoc5 PE=1 SV=2	3	4	1	4	4	3	1	4	81.737	3632.43	7870.24	9010.45	13496.1	19684.1	8750.89	2229.87	17064.7	16.8815	31.0296	38.1781	58.5767	62.1401	26.243	7.18154	55.8023	Q3TPX4	Exoc5	4	4	0.48896	0.789591	0.878869	No	0.0653249	0.803305	0.928578	No
Q3TU36;E9Q912;E9Q6Q4;A0A0G2JGC8;A0A0G2JF70		Rap1gds1	tr|Q3TU36|Q3TU36_MOUSE RAP1, GTP-GDP dissociation stimulator 1 OS=Mus musculus OX=10090 GN=Rap1gds1 PE=1 SV=1;tr|E9Q912|E9Q912_MOUSE RAP1, GTP-GDP dissociation stimulator 1 OS=Mus musculus OX=10090 GN=Rap1gds1 PE=1 SV=1;tr|E9Q6Q4|E9Q6Q4_MOUSE RAP1, GTP-GDP	7	7	3	5	4	5	7	5	66.005	19021.3	25439.1	14407.3	21333	22328.9	54773.6	46266.8	38537.5	88.4003	100.298	61.0451	92.5911	70.4893	164.26	149.007	126.019	Q3TU36	Rap1gds1	4	4	1.01348	0.025943	0.139697	No	0.574457	0.144968	0.414223	No
Q3TVP5;Q3TVP5-2	Inactive ubiquitin thioesterase FAM105A	Fam105a	sp|Q3TVP5|OTULL_MOUSE Inactive ubiquitin thioesterase OTULINL OS=Mus musculus OX=10090 GN=Otulinl PE=1 SV=1;sp|Q3TVP5-2|OTULL_MOUSE Isoform 2 of Inactive ubiquitin thioesterase OTULINL OS=Mus musculus OX=10090 GN=Otulinl	6	8	6	4	4	2	5	1	41.576	61284.1	88257.3	81449.6	52016.3	24238.3	41834.5	72137.4	35647.4	284.814	347.967	345.11	225.765	76.5171	125.457	232.326	116.568	Q3TVP5	Fam105a	4	4	-0.702933	0.079386	0.260716	No	-1.12764	0.014799	0.134852	No
Q3TW96;Q3TW96-2	UDP-N-acetylhexosamine pyrophosphorylase-like protein 1	Uap1l1	sp|Q3TW96|UAP1L_MOUSE UDP-N-acetylhexosamine pyrophosphorylase-like protein 1 OS=Mus musculus OX=10090 GN=Uap1l1 PE=1 SV=1;sp|Q3TW96-2|UAP1L_MOUSE Isoform 2 of UDP-N-acetylhexosamine pyrophosphorylase-like protein 1 OS=Mus musculus OX=10090 GN=Uap1l1	7	6	6	6	7	6	6	6	56.613	41187.9	44787.2	88288.8	61871.9	53132.3	76566.4	70757.4	79936.5	191.419	176.58	374.088	268.541	167.731	229.614	227.882	261.395	Q3TW96	Uap1l1	4	4	0.247832	0.333635	0.581404	No	-0.188859	0.634823	0.835994	No
Q3TWW8	Serine/arginine-rich splicing factor 6	Srsf6	sp|Q3TWW8|SRSF6_MOUSE Serine/arginine-rich splicing factor 6 OS=Mus musculus OX=10090 GN=Srsf6 PE=1 SV=1	2	5	5	7	7	5	5	3	39.025	119538	256245	264802	252121	303987	268703	268264	251305	555.547	1010.28	1121.99	1094.27	959.646	805.812	863.972	821.777	Q3TWW8	Srsf6	4	4	0.291059	0.254033	0.500481	No	-0.132084	0.75096	0.898949	No
Q3TXS7	26S proteasome non-ATPase regulatory subunit 1	Psmd1	sp|Q3TXS7|PSMD1_MOUSE 26S proteasome non-ATPase regulatory subunit 1 OS=Mus musculus OX=10090 GN=Psmd1 PE=1 SV=1	16	20	15	14	17	16	18	11	105.73	97389.7	151919	84409.4	94697.3	158983	171587	167124	123547	452.613	598.962	357.651	411.012	501.886	514.572	538.241	404.005	Q3TXS7	Psmd1	4	4	0.536145	0.040109	0.177348	No	0.105772	0.522461	0.768939	No
Q3TYS2	Uncharacterized protein C17orf62 homolog	Cybc1	sp|Q3TYS2|CYBC1_MOUSE Cytochrome b-245 chaperone 1 OS=Mus musculus OX=10090 GN=Cybc1 PE=1 SV=2	3	2	3	4	5	3	3	4	20.921	65598.7	68314.6	34837	110257	175633	93345.2	109408	90743.6	304.866	269.34	147.608	478.547	554.45	279.932	352.361	296.735	Q3TYS2	Cybc1	4	4	0.749684	0.093	0.281607	No	0.305515	0.405537	0.679196	No
Q3TZZ7;Q3TZZ7-2	Extended synaptotagmin-2	Esyt2	sp|Q3TZZ7|ESYT2_MOUSE Extended synaptotagmin-2 OS=Mus musculus OX=10090 GN=Esyt2 PE=1 SV=1	16	16	11	15	16	10	11	12	94.138	57422.4	86096.1	63667.5	76831.4	80205.4	52272	70330.2	76538.5	266.867	339.447	269.765	333.469	253.197	156.758	226.506	250.283	Q3TZZ7	Esyt2	4	4	-0.023926	0.900444	0.934411	No	-0.447878	0.048265	0.235195	No
Q3U0V1	Far upstream element-binding protein 2	Khsrp	sp|Q3U0V1|FUBP2_MOUSE Far upstream element-binding protein 2 OS=Mus musculus OX=10090 GN=Khsrp PE=1 SV=2	13	12	14	17	15	15	15	14	76.775	165969	185638	157258	205750	215807	201152	231435	262932	771.333	731.904	666.318	893.009	681.272	603.233	745.359	859.797	Q3U0V1	Khsrp	4	4	0.3508	0.025781	0.139072	No	-0.08384	0.551967	0.78975	No
Q3U0V2	Tumor necrosis factor receptor type 1-associated DEATH domain protein	Tradd	sp|Q3U0V2|TRADD_MOUSE Tumor necrosis factor receptor type 1-associated DEATH domain protein OS=Mus musculus OX=10090 GN=Tradd PE=1 SV=1	4	5	2	4	3	3	2	4	34.577	18994.6	39552.9	20235.2	27879.1	28728.9	30891.6	21441.6	42447.9	88.2765	155.943	85.7384	121.003	90.6933	92.6406	69.055	138.806	Q3U0V2	Tradd	4	4	0.211585	0.489864	0.700759	No	-0.205114	0.504865	0.761655	No
Q3U1J4	DNA damage-binding protein 1	Ddb1	sp|Q3U1J4|DDB1_MOUSE DNA damage-binding protein 1 OS=Mus musculus OX=10090 GN=Ddb1 PE=1 SV=2	23	20	17	18	20	19	16	18	126.85	88485.3	102984	83693.7	99070.2	114949	100922	74943.4	88435.6	411.231	406.031	354.618	429.991	362.877	302.653	241.363	289.188	Q3U1J4	Ddb1	4	4	0.0192078	0.967772	0.967382	No	-0.421443	0.01837	0.146426	No
Q3U2S8	Voltage-gated hydrogen channel 1	Hvcn1	sp|Q3U2S8|HVCN1_MOUSE Voltage-gated hydrogen channel 1 OS=Mus musculus OX=10090 GN=Hvcn1 PE=1 SV=2	2	3	1	2	3	1	1	1	31.242	39072.3	32767.7	35093.9	23930.2	42117.6	34031.8	26991.1	25341.6	181.586	129.191	148.696	103.864	132.959	102.058	86.9278	82.8679	Q3U2S8	Hvcn1	4	4	-0.0265028	0.887761	0.927934	No	-0.476746	0.084676	0.315655	No
Q3U319	E3 ubiquitin-protein ligase BRE1B	Rnf40	sp|Q3U319|BRE1B_MOUSE E3 ubiquitin-protein ligase BRE1B OS=Mus musculus OX=10090 GN=Rnf40 PE=1 SV=2	4	7	5	3	2	3	2	3	113.97	4817.84	10238.2	7496.06	4183.1	3307.75	4760.34	1406.66	5722.35	22.3906	40.3654	31.7615	18.1558	10.4421	14.2758	4.53029	18.7123	Q3U319	Rnf40	4	4	-0.814941	0.144533	0.36109	No	-1.23223	0.039744	0.21366	No
Q3U487;Q3U487-2	E3 ubiquitin-protein ligase HECTD3	Hectd3	sp|Q3U487|HECD3_MOUSE E3 ubiquitin-protein ligase HECTD3 OS=Mus musculus OX=10090 GN=Hectd3 PE=1 SV=2	5	3	5	6	3	3	3	1	97.346	9154.69	6499.74	23961.9	12849.1	7731.15	12383	3768.66	2734.92	42.5459	25.6262	101.529	55.7685	24.4062	37.1354	12.1374	8.94329	Q3U487	Hectd3	4	4	-0.978976	0.148687	0.367526	No	-1.44833	0.053932	0.248367	No
Q3U7R1;Q3U7R1-2	Extended synaptotagmin-1	Esyt1	sp|Q3U7R1|ESYT1_MOUSE Extended synaptotagmin-1 OS=Mus musculus OX=10090 GN=Esyt1 PE=1 SV=2;sp|Q3U7R1-2|ESYT1_MOUSE Isoform 2 of Extended synaptotagmin-1 OS=Mus musculus OX=10090 GN=Esyt1	37	39	35	34	30	24	27	23	121.55	373551	611432	424742	478355	414046	311958	315591	247272	1736.06	2410.66	1799.67	2076.19	1307.09	935.529	1016.39	808.587	Q3U7R1	Esyt1	4	4	-0.550816	0.042463	0.182983	No	-0.97989	0.001559	0.047685	Yes
Q3U9G9	Lamin-B receptor	Lbr	sp|Q3U9G9|LBR_MOUSE Delta(14)-sterol reductase LBR OS=Mus musculus OX=10090 GN=Lbr PE=1 SV=2	10	11	8	11	6	6	11	8	71.439	285953	355059	288977	347796	151093	180715	282125	298690	1328.95	1399.87	1224.42	1509.53	476.98	541.946	908.612	976.727	Q3U9G9	Lbr	4	4	-0.485554	0.079998	0.262228	No	-0.911461	0.010808	0.116366	No
Q3UDE2	Tubulin--tyrosine ligase-like protein 12	Ttll12	sp|Q3UDE2|TTL12_MOUSE Tubulin--tyrosine ligase-like protein 12 OS=Mus musculus OX=10090 GN=Ttll12 PE=1 SV=1	8	9	6	4	3	3	4	5	74.042	17938.1	32846.7	25745.9	10188.3	8975.25	9337.88	17130.5	17331.2	83.3662	129.503	109.088	44.2202	28.3336	28.0033	55.1705	56.6736	Q3UDE2	Ttll12	4	4	-0.716497	0.195164	0.428632	No	-1.12253	0.048338	0.235252	No
Q3UDF0-2;Q3UDF0		Slc2a6	sp|Q3UDF0-2|GTR6_MOUSE Isoform 2 of Solute carrier family 2, facilitated glucose transporter member 6 OS=Mus musculus OX=10090 GN=Slc2a6;sp|Q3UDF0|GTR6_MOUSE Solute carrier family 2, facilitated glucose transporter member 6 OS=Mus musculus OX=10090 GN=Slc2	5	5	3	4	4	5	5	4	48.547	107279	143955	92727.9	106156	168962	128552	136810	117717	498.574	567.564	392.897	460.745	533.389	385.512	440.61	384.94	Q3UDF0-2	Slc2a6	4	4	0.294471	0.134422	0.344134	No	-0.138168	0.41109	0.682415	No
Q3UE37	Ubiquitin-conjugating enzyme E2 Z	Ube2z	sp|Q3UE37|UBE2Z_MOUSE Ubiquitin-conjugating enzyme E2 Z OS=Mus musculus OX=10090 GN=Ube2z PE=1 SV=2	3	4	1	4	3	3	5	4	38.368	11149.3	9618.85	13233.6	29128.3	7131.68	25783.6	35536.8	27460.9	51.8158	37.9237	56.0722	126.425	22.5137	77.3222	114.45	89.798	Q3UE37	Ube2z	4	4	0.603396	0.432726	0.661331	No	0.159608	0.892645	0.968917	No
Q3UEB3-2;Q3UEB3-3;Q3UEB3	Poly(U)-binding-splicing factor PUF60	Puf60	sp|Q3UEB3-2|PUF60_MOUSE Isoform 2 of Poly(U)-binding-splicing factor PUF60 OS=Mus musculus OX=10090 GN=Puf60;sp|Q3UEB3-3|PUF60_MOUSE Isoform 3 of Poly(U)-binding-splicing factor PUF60 OS=Mus musculus OX=10090 GN=Puf60;sp|Q3UEB3|PUF60_MOUSE Poly(U)-binding-	9	8	5	9	6	6	5	4	58.544	58753.7	71221.9	35508.1	75498.8	54657.1	79777.2	44537	38424.3	273.054	280.803	150.451	327.685	172.545	239.243	143.436	125.649	Q3UEB3-2	Puf60	4	4	-0.148605	0.677607	0.813186	No	-0.599976	0.115546	0.370047	No
[truncated: 3,407 more rows]
